# Supplementary material for: SOSHI-seq: a high-throughput screening assay to test the functionality of putative response elements for nuclear hormone receptors
Source: Sci Rep. 2025 Dec 6;16:436. doi: 10.1038/s41598-025-29970-8 (PMC12775020; doi:10.1038/s41598-025-29970-8)
Supplement: Supplementary file 3 — Supplementary Material 3. [file 41598_2025_29970_MOESM3_ESM.xlsx]

## Sheet: Content
Sheet "Bank 1 full description"
Chr	Start	End	Genomic position (Mus musculus genome mm10 version GRCm38)
Gene1	Name of closest gene
TSS1	Distance to transcription start site
Gene2	Name of second closest gene
TSS2	Distance to transcription start site
Genomic seq	158 nucleotides
DR4	Presence of a consensus DR4 response element using FIMO
Reads per million in input library	Result of library sequencing. Only 763 fragments were detected at a depth of 105 reads.
Fold enrichment in ChipSeq (GSE GSE143933)
Sheet "Results Exp.1" and "Results Exp.2"
TRalpha noT3	Tralpha+T3	Trbeta noT3	Trbeta+T3	Raw counts
rpm TRalpha noT3	rpm Tralpha+T3	rpmTrbeta noT3	rpm Trbeta+T3	Reads per million
Min read	Minimum read number (threshold >10)
Fold changes	based on rpm
Sheet "Deseq2 analysis"
Basemean	Average expression level
Log2FC	Log2 of average fold-change
Column I-M: adjusted basecounts
Fold changes	Calculated from the adjusted basecounts
Regulation	Threshold for adjusted p-value=0.05; threshold for Log2FC >1 or <-1

## Sheet: Library 1 description
Fragment number	Fragment name	Chr	Start	End	Genomic seq	Gene1	TSS1	Gene2	TSS2	DR4 FIMO	Orientation	Start	End	P-value	Fragment	Reads per million in input library
1	Lib1-1	chr1	192855004	192855164	CGGCACTCGGGAAAGTTGCGGGGCCGAGGAGACTGCTAGAGGCGGGGGCGTGGGCCTGGCAGCCCGCGGGGAGGTGAGCCGAGGACAGCGCCGCCCGCAGCCAGGAGCAGGGGCGGGCGCGGAGGTGGCGGGGGACACAAGGTGTCAGCTCCGGCAGC	Sertad4	672				-	73	88	7.03e-07	Lib1-1	0
2	Lib1-2	chr1	192368374	192368534	AGCCCTGAGCAAACACTCTCAGTTTGAAAAGGAATGATTTCCTCCCCCTCCTCAGCCTCCTCAGGATGCTCACAAGGACACGGAACACTTCTCTGACTCATCACGAAGGAGCCAGAAAGCTCTGTCTTCTAATCCTGAAAATGCTGCTGCACTTTGAA	NONE					.	.	.	.	Lib1-2	1327.03
3	Lib1-3	chr1	192190684	192190844	CCCGTGGCTCTTGGTTACGGCTGTGTCCCCGAGGGATGCGCGCACGGTAGGGGGCGCCCTGGACCGGCTGGCTCCCTCCGCCCACGGGAGGCGGCCGCGGCGCACCGAGCCCGGGGCACTCGAGCGCACACCCGGGCGGGCCGCAGCGGGGAGGTGCG	Kcnh1	-10				.	.	.	.	Lib1-3	0
4	Lib1-4	chr1	191224527	191224687	CAGGGTCGTGCGAGGTGAGGCGGCGGGGTCGCAACGGGCTCGGGTGGGGTCCTCACGTGACTCCGTGAGGCGGCATGCTCAGGTGGGGGTTCCCCTCAGGACTGGGGGGCCGGAGTCACGTGAGGTGAGGCGGGTCGTGATGGGTTTGGGTAAGGGTC	NONE					-	89	104	9.15e-05	Lib1-4	1272.87
5	Lib1-5	chr1	189343703	189343863	CCCTCTCCGCATGTCTTTGTGAGGCGCCCCGCCTGGCTCGAGCCCCGCCGGGCGCCCGCAAGGTGGGGGTGTGGCCCGGGGTGGCCCGCCTGGCCCGTAGCACCACTCTCCCCTCGCCTCGCCGCTCTTCCCTCCTTTCCGAACTCCCTCCTCCTGCT	Kcnk2	-428				+	73	88	6.8e-06	Lib1-5	1340.57
6	Lib1-6	chr1	187215317	187215477	TATCGGCCTTTCCTTTCACTCTGTTTCAGTTTCAAGCAACTGGACAGAGAAATCGGATTTGTACACGTGAGACCAGACTTGAGTCGACTCGCCCCTTTCTCCTGGAATTTCGAGCTGCTGATGGGAAGGGTCAGGGTAGGCTAAGGTGAGCGAATGGT	Spata17	68				-	135	150	6.03e-05	Lib1-6	0
7	Lib1-7	chr1	184962089	184962249	TGACTCTGACACTTCACTGAGCTGTCATTTCATGGGAGGTAAATGGAGGAGAGTCCTCCCACACTGCTCCTGAGCACATACTACATGAAAACTTCCCATCTGAGGGGATGGGCACGAGGACAGCAACTTCTGTGGAAGGACAATGGGGGCTAGAGTGA	NONE					-	38	53	9.21e-05	Lib1-7	0
8	Lib1-8	chr1	178449260	178449420	ggtggtggtggtggtggtggtggtggtggtgTGTGCATCAGATGTCCCTGGTCTGTCCTCTCTGTTGTTTGTGACCTTGACTGCCCTTATGGATGACTCAGTCTAGCTCAGTGGCTCTGCTGCCACCCCGTGTCAGCAGTGGGGTACTACACCCACTG	NONE					+	73	88	1.91e-06	Lib1-8	0
9	Lib1-9	chr1	175360131	175360291	agaccggtggcctaataaggagacactccagagagtgtgagctgccttcagttttccacaggcaggaggagaggccatgtgaggacagtgacagagcaggcaggcagccttcactagaaaaaaaaaaatgcacattccagcttgttgatcgcgggctt	NONE					-	73	88	6.78e-08	Lib1-9	1218.7
10	Lib1-10	chr1	172482124	172482284	CTCCAATTGGTCGCCGCGGGAGGGGGGATTGGCGGTCTCCAGGGCGACGGGAGGCGCTCGGGGCATCTAAGGCGGGGAGGCGGGTCCGCCCCCTATTGTGTGGCTGCGAGAGCAGAGCTGTGCTGTGCAGAGCAGGTGAGGGTGGGGGTGTCCTGGAG	Igsf9	-110	Slamf9	6846		-	61	76	4.36e-05	Lib1-10	1367.66
11	Lib1-11	chr1	170175069	170175229	TGGTACCGCCCCCCACGCACTAGCAGGGGCGGGGCCGGCTACGCGCGCGGCTTCGCGGGGAGGTGAGGCCAGGCGCCACCTTAAGGACAAACTGCAGGGCGGGTCCTCTCGGTCACCCGGGGCGGATCAGAGCGCCTGGTAGGGAGCGCGGCGCTGGC	Uap1	-203				.	.	.	.	Lib1-11	1232.24
12	Lib1-12	chr1	170058153	170058313	CATGCTACCCCTGCACACTTGGTACTTCCCCGAAACTTCTCCAGCCAGAGCTCTGGCATAAGCAACAACCCAGTTCAGCCCAGGACAGCTATGGGACTCGTGTCTACTGACGCACCCTGGTGCCCCTCCTCGGTGAGTCATAGCAGTCTCCTTGCAGG	NONE					-	73	88	2.74e-06	Lib1-12	1191.62
13	Lib1-13	chr1	169969300	169969460	CGCCCAGACCGGGTGAGGTGAGATAGGCCGAGGGGCGGAGCCACGTGACACAAGGGTCCTATAGCCAATCCAGGCAGTCGCCGCCCCCAGTCTGCGGCGGGGGCTTTGTTCTGAGTGAAGCAAGCGGGCGGCAGAGCTGGAGGTTTCACAAGGCTGCT	Hsd17b7	-139				-	7	22	7.96e-05	Lib1-13	0
14	Lib1-14	chr1	166282954	166283114	GCAGTCCGTCAAAGCGGGTCAGGAGACAGTTCCATTTTCTCCAAAGCCAGCTGCCTCTATTCAATGCATGCAGGTTTGGTTCACACGGGGACAGCGCCTCGGATTTTGTTGAATTGGCTTCCCAGAGAGGGCTCTGGGAAAGGGTCCATCATGGAAGC	Ildr2	28895				-	79	94	1.42e-06	Lib1-14	1259.33
15	Lib1-15	chr1	167285522	167285682	TCACCCGCTCGGCTTAAGAGAGTTCCTGTCTTGGAAACCCCCAAGTGCCATTTTCCTTAGCAGGTCTGTCCTCATGTGACTCCCTAAAAGAAGGGTGACTCGGGGACGGTTACTCCTCCCTGAAAAACCAGTGCCCTTCCACACCATCCTAGCTCCGC	Tmco1	-22776	Uck2	-282		-	94	109	1.17e-05	Lib1-15	1218.7
16	Lib1-16	chr1	165460518	165460678	AAGGCGGAGGCGGCCGCGAGCTCCTCCCTCTCCTCCCTAGACCACGCCCCCTCCCGGCCCTTCTCGCGAGAGGATGCACACGGGCAACAGAAGCCGCTGTGCGTCACGATTGCCCTCACCCTAGGAGAGGAGCTTGAGGGCGCTCTAGCCTACTCCTT	Mpc2	-439	Dcaf6	-133		.	.	.	.	Lib1-16	1286.41
17	Lib1-17	chr1	164849053	164849213	ttcactatttctggctgcttccaacatgagggagtgtatccatgagttgaatgcctaatctttccaaagactgtcctcatgtgcccttggccgtctctccagagtacatttgcttaacagtgcatttcttcttttcagcattctttgcaatctggata	NONE					+	73	88	6.31e-08	Lib1-17	1313.49
18	Lib1-18	chr1	164458712	164458872	GGTCTTACCCCTTCGTACTGGTCGGGGTTTACTGCAGGTCCACCTCCCCTAGGCCATGGCCAGGTGGGGGAAGGTCACTCCAGGACGCTAGTGACTCTGCCCAGCTCTGCTCCGCCTCTCTGCTTATGCACCTGCCGCCCCCTCGCACTCTCTGCCAC	Atp1b1	-437				-	63	78	9.71e-05	Lib1-18	1232.24
19	Lib1-19	chr1	154413771	154413931	ATGTCAGGCATGGAATAGCAAGTCATTTATTTTTACCAAAGTAAGGACAAGTCTTCAAATTACTAAGTCAGAGGTAAAACCAGGTCACGGCCTTATCAGGAGCATGGCTGGCTGGGAAGTAGTTCAGATGACTCCATCCTATAGCAGGCTGCACAGGA	NONE					-	73	88	1.41e-05	Lib1-19	1340.57
20	Lib1-20	chr1	151344276	151344436	AGGAGCGGTCCCCGCCGCCCCGCTCTCCCGGATCACCTTGCGCTGACCTAGTTGAGCCGAGAAGGAAGGAGGGGGCGGTTGAGGAAAAGAGCTATGAGGTGGGCGGGGCCCTGTCCGGGGGCGGAGCCTCAGAGCGGGATCTTCCCGGGAGCTCGCCT	Ivns1abp	-121				-	73	88	2.5e-05	Lib1-20	1245.79
21	Lib1-21	chr1	135626262	135626422	CCTGAGTTCTGCTGGTTCTGCCTCGGAAGAGAGACTTCGTGGGCTGAGAAGGTGTCTCACTAGCTCAAGGTTCATGCAAGGACTATGGTGGCAGGCAGGCGAGCAATGACTCATTCAGACAGATGCTGTTTAATTCAGCTGTCTTGCTGTCTCCACGG	NONE					-	70	85	2.91e-05	Lib1-21	1218.7
22	Lib1-22	chr1	135129712	135129872	TGCACCAGTGACAAGGGGTATGGGAAAGTCCGAACACCTGCGGGCACCAAAAAGATAGCAGGAGGAAAACTGGGTCAGGAAGGGGCACCTGGGACAGCTGTCACGGAGGTACAGCCTGGGGCACGCTGGGGTGCCTCGGCCTTTGTGCCACGGCTTCA	Lgr6	-24516	Ptpn7	-2933		-	73	88	6.11e-05	Lib1-22	0
23	Lib1-23	chr1	134415225	134415385	CCCAGCTCCCTACTCCCCTACACGCGCCCGTCGTAGGCCGGGAGAAGAGGCTTTTGCAGTCCGCCAGTGTAGGGCCAAGCTGGGACAGCCAGAGCCAGCGATTGGTCAGATCAGGGGCGGGGCGGGGCGAGCCTGAGCGCGCCCTGATGATTGGCACG	Adipor1	-151	Cyb5r1	9524		-	73	88	1.64e-05	Lib1-23	1286.41
24	Lib1-24	chr1	133298751	133298911	ACAGCTATGCCTCTGCTTGAGCAAGCTTCCCAGCCCACCTTTTCTCTCTGCTTGCCTCCCTGCCTCGCTCCCTGCCCGGGGAGTGGCCTCGCTTGCTCTGGGCACCCAGTCTCCTCCCCTAGCATCCTTTGTCTCCTATTCACTCCCCTGTTCATTTC	Golt1a	-10969				+	85	100	2.03e-05	Lib1-24	1299.95
25	Lib1-25	chr1	131834290	131834450	CTTAGAATGGGTGTGGGTGTGGGTTGTCATTTTAATGTCTTGATTCCATCTTCTCCTCACCCTGGCTTGACTTCTTACTAATCTGCTTCCGGAACAGGAGGCTGGGCCAGATGAGGTTACAGGCAGAAGAGCAGGTTAGATGGCCAAGGAAGGAGTCA	Slc41a1	6393				-	105	120	3.27e-06	Lib1-25	1259.33
26	Lib1-26	chr1	125433528	125433688	GGTATAAGTTGTACCACTTTTCCTGGCCACTCCAAATGTGTTCTTAATTCAAGGTTGCCCTTTAAGAAAAAAGGTCACTTAGGGACAATTAAGTTCAAGTACCAAATACTATTCATTCAAAAATAACCAAAACTGCATTCCAAAAGAGGAAAATAGAT	Actr3	1939				-	73	88	1.03e-07	Lib1-26	0
27	Lib1-27	chr1	97628126	97628286	TGCAATCTAAGCACATAACTAGATTCCCATCTGGAGCTGTCTTGGAAATCATCATGCTCTCAGATTCCTGCTGTCCTTGCATGACCCTGACACCGCCTGAGCAGCATCTGAGGTGGAGACTGTGTGACGCTGTCCGTCTCGCTCAGACGACAGCCCTT	NONE					+	73	88	1.9e-07	Lib1-27	1394.74
28	Lib1-28	chr1	90819070	90819230	GCTCTCTGATTCACCAGCCCTCACTTGCCCTGTCCCCATCTCCCCACCAGACTCTCCTGGCAGAAAAACCGTGGCGCTCTTCCCTTCTCTCCTTTCGGCATCCAGCAAACAGATGCACAATCAGGAAGCCTGTGCTCTACAGCTGGGACCTCAGAGCA	Col6a3	24802				+	17	32	3.56e-05	Lib1-28	1313.49
29	Lib1-29	chr1	88702178	88702338	GGCGCCGGCCCCGCCCCTCTAGTCCCGCCCACAGGCCACGCCCCTCGCCCGCCACGCCCCGCGGTCTCCCGGGGTCAGGCGGGGTCTTCTCGGTCGGTTGCGTCTTTTCGCGCGCTCCGATCGTTCGAAACTCGCCCAGGCGACCCTTCCCGCCGGCC	Arl4c	-37				-	63	78	6.33e-05	Lib1-29	1299.95
30	Lib1-30	chr1	87848676	87848836	CCTTGCGTGTCACTGAGACAGATGAGGTTGGATGGGAGGTGTGTTATTACTGCCACCTTGGTGTGCCCTCCAGGTGGGGTAAACTCAGGGCGCAGCAGCACATCATTAGACATGATTCATTGTGTGACTCACGCAGGGAGAGAGGCACCGGAGGGAAT	Dgkd	-4531				.	.	.	.	Lib1-30	1259.33
31	Lib1-31	chr1	87485619	87485779	CAACTTTCCTCTACGCCTGCTCTCACCCTCTGTAGCAGCCACAGTGACAAATGTCAGCCACATCAGGTGAGGATGGAACCTGAGACATCCTCCCCCTCCCCACCTCTTACCTACACCTCTGCAGTCCTTCTCATCATGCTTTATGACTCTTGTTTCCC	3110079O15Rik	15428				.	.	.	.	Lib1-31	1299.95
32	Lib1-32	chr1	85934245	85934405	CTTCAGGGAGTGGGAGGGCCTTGGAGGGACTCTGGAGGACGACAGTTAGAGCCCCCAGGAGCTTCCATGGCAGGTCAGATAAGGACATCCTGGGAGGATGGAATTGATGACATCAGCTCCTAAGAGGAGACAAAGACATAAATATCATAAATAACCAT	4933407L21Rik	5842	Gpr55	26682		-	73	88	9.97e-08	Lib1-32	0
33	Lib1-33	chr1	85833293	85833453	ACATCTCCATCTTGTACTAGTCTGTCTTGAGGGAGTCTGGTACTGCACGCTACACCTTACGCTATGTTCCATGACCCTCCATGACCCTCCTGAGCTACTGTTGCCATGCGTTTTCTTGTACATGCAGTCATCTTAGAGTATGCTATTTTTGCATCAAA	NONE					+	73	88	4.41e-06	Lib1-33	1272.87
34	Lib1-34	chr1	82316551	82316711	CGTCCGTGCCGGAAGTTGAGTCTCCGGATTCGGCGTCCAGACGTAGTGACGCACGAGCGCGGGAGTACGTGAGGACGCAAGCGGGTCTTAGAGAGAGTGAGTTTCCGCGTCTCTTCAGCTGAGTGTATGGCATCGCTTTTGTGCGGCGTGTGTTGCGG	Irs1	-25215	Rhbdd1	-22418		-	63	78	3.8e-05	Lib1-34	1272.87
35	Lib1-35	chr1	75553106	75553266	GAGATGTTCTGAAATCCTTTCCTAGACTGGCCTGGTGCATATGGCTATCTGTCTTCTCCACCCTATCTCTGTGACCCAATATGACCTCTCTGAAGTCTCCTTCCTGGGCTCTCTCGGCCCATCCTTGAGAGCCATTCCCTCTCCCCAGCTCTTTCACG	Slc4a3	6920				+	19	34	7.96e-05	Lib1-35	1286.41
36	Lib1-36	chr1	74816880	74817040	TCCTTGGAAAAACTGGGAGCCCAGGAAACAGAACAAGCAGTGGGCAGTGATGGAGGGGGAGGCCGGGGTGCTGACCCGGGTTGACCCCGCCGGGGCTAGAACGCTAGCTGTAGCGAGATCTCGCGAGATCTCCGGTTCCCAGTGCGGAAGTGAGAGGC	Wnt10a	25444				+	73	88	1.04e-06	Lib1-36	1286.41
37	Lib1-37	chr1	71557122	71557282	TGGAGGAGGGGCGGGACCTCGGGGTCACGTGGGGTCGACACGCCCTGCCCACTGCTTCCTGAACCGCGGGGTCCGGCCTGCCTGCCTACGCACGTGGCCTGTCCGTCCCTTGACTCCGCGACCCAACGCAGCATGGCTCCGTCTCAGCTTGGTGAGGC	Atic	52				-	23	38	3.64e-07	Lib1-37	1327.03
38	Lib1-38	chr1	55052511	55052671	GGGCGGCCCTCACGAGCCGAGCCTCGAGACTCGACCCCAAATAGCTCCAGGAAAAAACCCGGACCGTAGGTGAACCCAGGAGTTCGTCACGAAGATTACATAAGTGGCAGACTCCTGGCAGGAGCAGAGCGTGTCCCGGAGATCCGCGCCCCGATTGG	Sf3b1	-25110	Coq10b	-179		.	.	.	.	Lib1-38	1286.41
39	Lib1-39	chr1	53876060	53876220	ACACCCGGCTTGTAACCACTTCCTCCCAGTGTAGACATGTGCCATCAGAGAGCGACTCTCTCACACGAAGGAGGTCATTTGAGGACAACCAGCCATGTCTTAAGACTGAAATTCCCACAGAAAATATTCTCACTGAAACCAATCCTCTCTTGGGTCTT	NONE					-	73	88	3.84e-09	Lib1-39	1286.41
40	Lib1-40	chr1	52844901	52845061	ccgccccgccccgcccggccgggcccgTGAGCGTAGCGCAGCGGAAGTGTAGGCGTTGGGCCGCTCTGGCCCACCGGAGGACTTGTCATCAGTGACCCCGGCTCTCCTCTGCTCTCATCggctgtgggcggggctgtgggcgggTCTAACTACCAGAG	Inpp1	-27293	Hibch	-65		+	94	109	5.95e-05	Lib1-40	0
41	Lib1-41	chr1	52727638	52727798	GGTGCCACCCTCAAAGCTAACTCTGCTGATGAGATGCATGCTGTCTGGTTCTAGGCACAACCTTGGTAAACTGTCCTCGGGTGACCCCGCAGACAACAGCTAGGAGAAAGACAGTGCTCGCTCCAGGAGCTTCTGGAACCCAGACAGCATCTGAACAT	Mfsd6	-256				+	73	88	9.63e-09	Lib1-41	1394.74
42	Lib1-42	chr1	52233390	52233550	GGGTCCTGGAGGGCGGGGAGAAGGACGACTGACGTGTGTCAGCCCCGCCGACCGCTCTTCCCCCTTGCCTCGGGCCACCTGAGGCCAAGCTGGGCGAGGACCCGTAGCTCCGGAGTCTGGCCATTCACCAGGCAGGTGCGCTCCAGGGAAGCACGTCC	Gls	-247				-	73	88	1.23e-07	Lib1-42	1272.87
43	Lib1-43	chr1	44198469	44198629	TGAGCCTAGTCACTAACAGATCAGGTGATGTTTTAAAGTTCAGCCCCGCCCACCTAGCCTTCTCTGGTGAAAGGCCACTTGAGGTCATTGTACACTTCATCCACATCACTCTATCCCAGCCATCTCCCAAGTTTAGCCCATTCTTGGAGTCTTTATAT	Mettl21e	20412				-	73	88	4.72e-08	Lib1-43	1259.33
44	Lib1-44	chr1	43098338	43098498	AACGATTGAGACATTGTAAAAAGCGAAAAGAAGCATGGCTTCAGACATGACAATGCCATCTGGGGTCACAGCTGTCTGCCCTCTTGTTCCATTCTGTCTCTCCACGCAGTCGGGAGAATCCCTGAGGCCTCTGCCATGGGACGTCACAGGGGGCGGGA	Tgfbrap1	204				-	54	69	9.84e-06	Lib1-44	1245.79
45	Lib1-45	chr1	42684396	42684556	CACACTGGTGGAAAACGACTAGCATTGAGCATCCTGCTGCGCCTcctgtcctgcctttccaagccctgccctggcctgccctgccccgcgctgccctgcGCGCGCGCGCCTCACTCACACGCACACGCCTTAGCACACGCACACACGTGCTCATGCAC	Pou3f3	-11292				+	73	88	4.08e-05	Lib1-45	1286.41
46	Lib1-46	chr1	40681258	40681418	GGGGGCAGGGCGCGACGCGTGGGTCGCGTCGGTCCCAGCCCTGATGGACGGCCGACGCTGCCTCCGGGGCGGGGACAGCTCAGGCCACCGTGCGCACCGAGCACCTAGTGCACCCACAGCTCCCGGGCTCCCAAGAACAGCGGCTCTTGGTCCGCGGG	Slc9a2	764				-	73	88	1.62e-05	Lib1-46	1259.33
47	Lib1-47	chr1	38129713	38129873	CCACACCGCGGCCCGCTGGCCCGGCCCCGCACGCACTCAccgggcgcggcgcacgcgcgctgctcgcgcccggcccgaggcgaccccggccccgccctcctctcgcgccggcgcccgcggggagggggggTGGAGAGCAGCGCCTCGGCTGCACGTGA	Rev1	-131				+	72	87	2.13e-05	Lib1-47	0
48	Lib1-48	chr1	37429905	37430065	GATCCTCCTTCACGCCCGCACACGCGCCGCCCTCCGGCTTGTCCTCATAATACCGGGGCATGGCGGGGACCCACCGCCCTCACCACACTGGATCACGGCCCTCGGTCACCCCGCACGGCCCGGAAGGGCGTGGGACACGCCCACTGGCAAGCTACCGG	Coa5	118				+	107	122	4.46e-05	Lib1-48	1218.7
49	Lib1-49	chr1	34055075	34055235	ACATTTTTCAAAGTTGAGTTTTTGACATGCCGGCATTCCTGTCGATCTCAGCCCTAGTGCCTGGAATAGCCTGTGTCCTCACGCAGGGGTGCTCCCTTCCCTCTTGCCCTCACGGCGGCTCTTTGGGGGTTCATTTTATTAATAACACTGGTGTGCAT	NONE					.	.	.	.	Lib1-49	0
50	Lib1-50	chr1	21963328	21963488	TAATACACTTCACACCCACACACCGTGGAGGTGCTAGAGAGGTTGCTCCGTGCCCTGCTATTCAAGGCAGATGCAAAGAGAATGTCCTGGAATAAGCTCTCCAATCCTAGAGCTGCGTGGAGACCCCTGGCTGAAGGTGGGAGCTGAGGTGGGGGGTA	Kcnq5	-1466				.	.	.	.	Lib1-50	1327.03
51	Lib1-51	chr1	21530936	21531096	TAATGCTACTAGAAAGTAATAGTATATGATTAACTAGGTTTCAACTGTCCCCAGTTGACCCTAGGATAGAATGTGTGTGTCACAGAAGGGCATGAACGCTTATTAAGAGAAGTTGCAGAATGCATGACTGTTAGGCAATACCCTGTGAGAAAAACTTC	NONE					+	47	62	2.99e-08	Lib1-51	0
52	Lib1-52	chr1	21459102	21459262	CCCAAATGCAGACACAGCCACTTCCAGCACAACTAGCTGAAGGCACATGCAGGCTGGGCAGTTTTGTGGTGAGGTCACGTGAGGTCAAGAATTCTGTCCAACAGCCCCGTCGGTCACAGGCTTTATCTTGACAAATGTATGATTAAATGATAGGTTAC	NONE					-	73	88	2.86e-09	Lib1-52	1151
53	Lib1-53	chr1	21459102	21459262	CCCAAATGCAGACACAGCCACTTCCAGCACAACTAGCTGAAGGCACATGCAGGCTGGGCAGTTTTGTGGTGAGGTCACGTGAGGTCAAGAATTCTGTCCAACAGCCCCGTCGGTCACAGGCTTTATCTTGACAAATGTATGATTAAATGATAGGTTAC	NONE					-	73	88	2.86e-09	Lib1-53	1151
54	Lib1-54	chr1	13660394	13660554	ACACGCGCACCACCCGACTGGACAGCTGCTCGATGCGCTGCAGAGCGGCAGCCATCTCTCTATCTACCTCGGTGACCGCCGGCACCCGAATTCCAAGTCACTCAGCGTGCTGCGACCTCAGGCTCGGAGGGCAGGGCGGCGGTCTCGTGACGTCAGGC	Lactb2	72				.	.	.	.	Lib1-54	1313.49
55	Lib1-55	chr1	11741370	11741530	cacacacacacacacacacTCAGAGAGAGAGAGAGAGAGTTCAAAATAAAGGAACTCTGAGATCACGTAGGTGTCCTTGGGAGACCTGCCAGTATTACAGCTGATAAAGTGAAGACTGCCTCAAAAGGATGCGGGAAGGTAAAATGTCTTTCTTTGAG	NONE					+	73	88	1.93e-06	Lib1-55	1313.49
56	Lib1-56	chr1	10039975	10040135	GCCTGCCGGGCGGAGCCGGGAAGCTCCGGGGTGTTGTGGGGGCAGGGCTTGAGGCGCGGGTCGCGAGGCGGTGGCCCGGCTTGGCCCCAGGTGCTGGTCTCGAGGCTGCCGGGCTGGGGGCGGTGCCCTGCACGCGCGCTGCAGACTCCCGGGCGGCC	Cspp1	1838				-	30	45	5.78e-05	Lib1-56	1340.57
57	Lib1-57	chr1	6214433	6214593	GTCGGTCTGCCGCGGCCAGAAGGTCACGCTCACCTTGGGGCCGTCCAAGGCAAGCACCGAAATACCTTCCAGGGTCAGGGAAGGACAGACAAGTTGCCAGCCAGGGACTACGCTCGCCGACCGAGCCGCGCCCGTCCGGCCAGCCCAGCGACTTCCGG	Rb1cc1	-132				-	73	88	2.85e-06	Lib1-57	1286.41
58	Lib1-58	chr10	128303303	128303463	GAAGCGATGGCTGCCAATCCACCGTCCGTCTTGCTTGGGTTAGGTTGAGCTAGAGGCGGGGGAGTAGTAGGGAAACTGGAATTTCCCGCGGAGCTGACGGCGCTTTCTCTACCCCCTACTCGTTTGAATTCCACGCGCTCCAAAATATCCGCCATGGA	Cnpy2	-19076	Pan2	48		.	.	.	.	Lib1-58	1299.95
59	Lib1-59	chr10	128194392	128194552	TTCCTGTCCCTTTTGACTCCAGACCACGCCCCCTCCCCACCCAGCCGCCTCCAGCTTCTCCTCAATCGAACCCGTGGCGCTCCTGGCTGGAGGCTGTGAGGGGACTATGGGTGTACCTGCGGGATCCGAGTCGTCCCGGACTGGCCCCTCCCCGGACC	Gls2	15	Spryd4	17335		+	133	148	3.8e-05	Lib1-59	1313.49
60	Lib1-60	chr10	127229068	127229228	AATGTATGACAGTGACCCCTAGTGGTAGAAATGAGTACTGTGATTACCACCAGCACCTAAGGGAAGGCTTGGGGCCATGGGAGGTCAGGGTTGGCTATGAATGAGATTTGGGCTTTTTAGCAAATGTttctgtttggttttgatacagggtctcatga	Pip4k2c	-17593				-	73	88	2.63e-06	Lib1-60	1272.87
61	Lib1-61	chr10	127196206	127196366	GTACTACAAAATAAACCCTGTGACTAAACTACTTCAATCCCCTCCCTCAACTCTTGCCTCCTTCCAGACTGTTACCTCCGGTGACCCCCCCCACCCCCAACCCTCGCAGCCTGTTACCAGAAGTGGGCTGGTGACTAGTTTTCCACAAGTAAGGACAC	Dtx3	-577	Pip4k2c	15269		+	73	88	6.75e-06	Lib1-61	0
62	Lib1-62	chr10	127128136	127128296	CAATGCAAGGGTGTAACTGGGGACAAGCAAGAAGCATGTCCCAGTTTCTGCAACAAAGTAGGAGTAGAATTGTTACAGTTACCGATCGCTGACATCAATCAAGTACAATTCACAGACCTTGCTTGGATCCTGAGCCTAGGACATGACCTTCATGAGAA	Os9	-7085				-	11	26	1.47e-05	Lib1-62	1394.74
63	Lib1-63	chr10	122033038	122033198	TTACAATGCTAAGCTGCTGGTTCCTTAAAAGGAAATACACAGGAGTCACTGGAGCCtcctctttacctgggatgcccccctcccccttttcaggggaacacctactcatctatcaaagttggatcagctgtctctcccccgagTGCGAGTGCTGCACA	Srgap1	14197				+	64	79	2.21e-05	Lib1-63	1367.66
64	Lib1-64	chr10	121970321	121970481	ACTACAGGGATACCCGTGTGCAATCCTGTGACAGCTGCTTTCAGCACCCACCCCCTTACTGTTAGCTCAAGTAATCAGGGTGCAGAGGGAGCAACTTCCAGGTTGGTGCAGTCGTTGATGGACGTGTGGGATTTGAGGACGCCTTCACTTGCTGAGGT	NONE					.	.	.	.	Lib1-64	1259.33
65	Lib1-65	chr10	121297002	121297162	CGTCAGAAACCAATTCGGGACTCACCTACACCACCCCCACCCCTCACCCTCCTGCAATGAGAAGGCGGCATAATTATCTAAGTAACCCAAAGTCAGCTATGCTGCGAGGTTTCTAAAAGGGCTGCCAGACCTGAGTTCACCCCATATGTAATTGCAAT	Tbc1d30	14107				+	128	143	2.33e-05	Lib1-65	0
66	Lib1-66	chr10	120979436	120979596	CGCCAATGGGAGGCGCGGGAGGAGCTCACCTGAGCGGGAAGGCGCCACCTGAGCGGCGCGGCCCGGCGTGACCGCGCTCCCTCCCTCGCTCCCTCGCTCGCTGGTCCCGGCGGCCGCGGAGGTCCTGCCTGTCACCGCCGCGCGCCTGCGAGCGCTGT	Lemd3	-184				.	.	.	.	Lib1-66	0
67	Lib1-67	chr10	119531459	119531619	CTGATTTCCTCATTCCTACTTCCCACTCTCATCTAGAAATACCCAGCGACTCGACTCCGTTATTAGGTGTTTCACCTTCTCTGACCTATGTTAAGTTCTATTTTGTAAGCCAACATGTGTCTTCTTTACTTGCCCAGCAGACACTAAGCGGCAGAAAC	NONE					+	73	88	2.74e-05	Lib1-67	1354.11
68	Lib1-68	chr10	117731366	117731526	acttggttctttccccaggatccacatggtggctcccaagccctctgtaactctagttccagggtgtggaatgccctcttctggcctctgcgagaatcagccgtgcttgtggtagagacgtaggtgcaagggaaacactatctgcatgaaCTTTTATC	Mdm2	-20688	Slc35e3	14919		+	73	88	4.72e-05	Lib1-68	1313.49
69	Lib1-69	chr10	116585880	116586040	ggcttttccctctgcttaactctaccaatgcttacaaaggcgccaggtgctaggatcatgattcacccaagtgacctcatttgaccttaattacatctttacaaactgattttcaatacagtcactttctgaggtaatggtgattagAGTGTTCAGGA	Cnot2	-4460				+	73	88	2.11e-08	Lib1-69	1327.03
70	Lib1-70	chr10	99261474	99261634	TTAAAAATGCAAATTGCTTTGCGGGCGACAGTAGGTAGGACCCGGCTGCGAGGCGCTGGGCTGGGGAGATCCCGTGACCTTAGACGCCCTCCGCGCCCCGGATTCGGGAAGGGCCGCAGCCGGCGCTTCCGCCTCCCGGTCGCGGCCGGACAAAGCCC	Dusp6	-1677				+	76	91	1.67e-06	Lib1-70	1286.41
71	Lib1-71	chr10	99003527	99003687	TAATAATGTAGTTAACATGCGTTACTTTTTATGCTATTCAGTGAGGCAGCTCCCCTGGCTTCCCGTGAGTGTGACCCAGCATGACCTAGCACAGTACCATGACTGGCACAGTTTTCTGTTGATGATGATGGCCTTAGTAAGGAACACCTTTACATGAT	NONE					+	73	88	2.01e-06	Lib1-71	1367.66
72	Lib1-72	chr10	98914449	98914609	ACACCGCGCGCTGCAAGTTCTGATCCCCGCCGCCTCACCCCACCCCGGGCGCGCGCTCGCCAGGCGGGGCCGCGCTCGCCGGATCCTCCCCTTAAACGCCCTCTCCGGGAAGCGCCAGTCCCGGTCCGAGCGGCGCTACCTCCGCTCGTgcgcgcgcg	Atp2b1	-623				.	.	.	.	Lib1-72	1299.95
73	Lib1-73	chr10	95790525	95790685	aaaaaatgaaaaaataaataaCTAAAGCCATAGATGAATGTTTCCAGGAAATCTGGAGAGTCCAATAAAAATGTCCCCCCCTGACCCCCGCTCCCCAGCTCTGGAGTGTAGCTGTGAAGACGTTATCCTCAGATCAACCACCAGTGTTGTTCTGGTTT	NONE					+	125	140	1.42e-05	Lib1-73	0
74	Lib1-74	chr10	95260524	95260684	AGATGTGCTGAtctgaactcccagcgctctgaggccgagcatttcttcataactcatttggcagcaaggcgtgacctgaactgaACTCCCCAGGCCTAGGTTTGCttgctgacaaaacctgacctgagctcacaggagactatttatagtttgtatgt	NONE					+	73	88	1.39e-06	Lib1-74	1286.41
75	Lib1-75	chr10	94147989	94148149	GAACTCTGACCCCCACCCCCAAAACACAAACTCAGAAAGCTCCCCTGTCCCCTTGGCCTCGGGTCCCCTCGCCTCTGCTCTCTCCAGCCCAGCGGCCGCCGCGGCGGGAGGGGTAAGTCGGGTGCGGGGCGGCCCAACCGCCGAGCGTCGTGGCCCGA	Nr2c1	46				+	55	70	5.98e-06	Lib1-75	0
76	Lib1-76	chr10	90718167	90718327	CCTGCATCCCCTGGTGTGACAGAACATCCGAGGGCAGGTCAGAGCCCCACTCACAGTTCTCAACAGGCAGAGTCTCGGGGAGCCTCCTACCTGCTAAGTTTCTGGCCCCTTCCGTGCCATTACCTCCGACACGACACGTCCTTATCCTACACACGTTC	NONE					.	.	.	.	Lib1-76	1164.54
77	Lib1-77	chr10	89344195	89344355	caggaatgttctcgcttcactttttacagatggagacatgctggagcagaaaagtttaaataacttgcccaaggtcagacagggacatgacaggctctgagaaaatgaatgtttcccaagtccaaggctaatactctAAACAGGACCTGACACCCTGC	NONE					-	73	88	1.19e-06	Lib1-77	1313.49
78	Lib1-78	chr10	82629924	82630084	GCCCCGATCCTGTGGTGAGTCCGCGCGCTGAGCGGCAGAGCGGGCGCCCGTGGGCTCGGCAGGAGTGGCCGTACCCTCGGCGGCGCCGCCATGGACGCAGAGGCCGCGCGCAGGTAACGCGGGCGCTCGCGGCTGGGGTCGGTCAGGGCCGCGGCCCG	Tdg	145				-	137	152	8.51e-05	Lib1-78	0
79	Lib1-79	chr10	81600772	81600932	AGGAAGCGGGCTGCCCTCACGCACCACCTCTGAGGTTAGGGAGGCCCCAGGGATCCCAGAGGAAGCCTCTGAGGTCAGCCAGGGTCAGGCCAGGAGGAAGCCCCTCCTGCTGGGCCCCGGGCCATTTGACCCCTCTCACCCCGCCCCTCCAGCCTAGG	Tle6	48	Tle2	25320		-	83	98	3.67e-05	Lib1-79	1286.41
80	Lib1-80	chr10	81175080	81175240	GGTGGGGTCGTCTGCACGAGTTGAACGCAGAAACAATGAGCATCTATTGTGTGCAGAAGGCTGCGCACCCAGGGTCAGGCGGGGACAGCCATGCTCACGGTCCTGCGATGCCTCCTGCTGGACACACGCGGCACTGTCAGCATCGAGGGCTCTCTTGA	Pias4	-7237	Eef2	-1471		-	73	88	2.3e-07	Lib1-80	1354.11
81	Lib1-81	chr10	81001185	81001345	ggtgagaCTGTTCTTCCCTGCACATCTCTCAAGGTGACAGGCATACCTCTCCAGCAGGTCGCAGCTCCTCCGCAGGGAGCGAGTGGGTGGGATGGGCTGTCTGAGCCCCCTTCCCTTCCCACGCTGACATGGGCACGTGGCTCAGGCACCGCTCTCCT	Gng7	100				.	.	.	.	Lib1-81	1327.03
82	Lib1-82	chr10	80844075	80844235	GTGCGCATGGCCAGGGTGCGCGCGAGCTGCAAGGGACGCGCGCGACAACACGTGTTGGAGCAGGTCTGGGGCAGATGGGGACGCAGCACCCGGGTACCCCGCGTGCCTAGCACATCCCTGTCCTCAGTGCCTCCGCAGACACTGAGTACCGAGAAATA	Lingo3	-116	Lsm7	11054		-	69	84	4.65e-06	Lib1-82	0
83	Lib1-83	chr10	80842435	80842595	GCTCAGAAAGAGTTCTAAAAGGCTTCCTACCTGGTGAGCTGGGAGTGAGTCAGGCGTGCCCGGGGGAAGAGGCATAAAAACCTTGGCTTTGGGACCTTGTATGCTCCCACCCTTCAGGCACGATCACGTGCCTGGCTGCAACTGGGGGTGGATGGCAG	Lingo3	1524	Oaz1	15829		.	.	.	.	Lib1-83	1218.7
84	Lib1-84	chr10	80754899	80755059	CAAGCCTGTGCAACTGGGATTTGAACTTGACCCCGCCTGGTCTCTCTCGCTTTCCTCCGCAGGGTTTCCCCGGGTCCCCGCTTCCGGCTGGCGGCGACGTCGGAGGGCAACCGAGGACGTGCGTGCGCCGCTGCGTGCGTAAGTGCGTGCGTCGGTCG	Ap3d1	-12715	Dot1l	-227		+	29	44	1.41e-05	Lib1-84	0
85	Lib1-85	chr10	80622948	80623108	GGTAATGTTGCGCGCGCAGGGTCGGCCGTGCCCCACCCCCGCCGCGTCGGGACCCCGTGACTCCCACTGACCCCGGATAACCCCACTCCGCACCGGGTCGAGCATGGTGTGCACCCTGCGTTTCCTGACTGGGTTTCTGCACCCGGCGACCCCCACTT	Csnk1g2	190				+	69	84	6.3e-07	Lib1-85	1232.24
86	Lib1-86	chr10	80348430	80348590	CAAAGTGCGGGACTGCGAACTCGGTCGATCCCTCCCACCCGGGCCTCCTAGGCGCGCCCAGGCTGGGGTCACCGAGGGCGCAGGCCAAGGGCGCCCTCGTGCGGCAGGAGAGGGCGCACGCGTTGGGCCCGGACCTGCGGCAGGGGGCTGACCTACTG	Plk5	-7949	Adamtsl5	-98		.	.	.	.	Lib1-86	1286.41
87	Lib1-87	chr10	80323680	80323840	CCACGCCGTTGATCCTCCAGTCCTCCGCCTGCAGCTGCGCCGGCCTGGACGCGCGGACCACCAGGTGCTGTAGGTCCCTCCAGGTCAGGAGCGGGCTGGGGGGGGCGAGGGCGGGTGAGCGGGGAGCCGCCCCTGGGGGCGGGGCGGTGGGCGGAGCC	2310011J03Rik	-3223	Pcsk4	5738		-	73	88	6.09e-06	Lib1-87	0
88	Lib1-88	chr10	80148773	80148933	GCCGGGGCTGCTGACTCACCGCTGCCCGAAGCGGGGCGCGCGCGGGCGCAGCCGGGGACGCCGCATCACGTCACGGCTTGGGCGGGCACACCTCGGGAAACGGGCCGACCCGGGATTGGGAGGGGGGGAAGTCAGAAAAAAAAAAACTGAGGGTGAGT	Cirbp	-18925	Midn	581		.	.	.	.	Lib1-88	0
89	Lib1-89	chr10	79637146	79637306	GGATACCTAGTCCTTATCTTAAGGACTCTCCCACCCAATAGCGGAGGGGGGGTGCGGCTAGCTTGCGCATGCGTGTGTCCCCTCCCTACCTGCGCCCTCTCCCCGCCCCTCCCCACGTGACGCCGTGAGAACCCGGACCCCAGCGCCTGCGAGTGGGG	C2cd4c	-23226	Shc2	692		.	.	.	.	Lib1-89	1259.33
90	Lib1-90	chr10	78465002	78465162	AACCCGCGAGTCCCGCGCGGCGAGGGGCGGGCTGAAGGCGGTGCCTCACGCAGGCCCCGCCCCTCCGGGCAACGGGACCTGTGGAATCCAGCACATGAGCTCCTTCCTCTGTGCTCCATCACGTGGCCTCACATCCCTTTTTGCAGATCTGTCTGTGC	Pdxk	-107				+	125	140	5.4e-05	Lib1-90	1313.49
91	Lib1-91	chr10	78185135	78185295	AACAATCTCCGGCGCTTAAAACGCGCACTTCCGGGGCGGAGCCGCAACCCTAGTGTCCTGGGAAGCCCCGCCCGTCCCTCCCTCACCCCCACTCCCGCCACCACCCTGCCTCTACGCAGGCGCTGCGTAGCGGTGAACTAGCTGAGACCGCTAGGACG	Pwp2	-66				+	55	70	1.35e-05	Lib1-91	0
92	Lib1-92	chr10	78009664	78009824	CAGGTCCACGGTAGCCATGGCGGCAGCGGAGACCAGGAGCCCAAGCTCCTCTCCCGCCGCTCTGCGTTCCGCGCCGCTGTCGCCTGTCCCCGCCCCGTGCGCCTGCCTGTGTACCCGGTTTGTCCCGCCCCGCCCCGGCTCCGCCCCCAGTATAACGT	Pfkl	63				.	.	.	.	Lib1-92	1354.11
93	Lib1-93	chr10	76032553	76032713	AGATCGGCGCTACGCCGCGCGGCTGACCTCGCGTCCACCCTTGGCAGCCAATCACAGGTCGCCGTGGGCTAGTGCGCGCCGGCCGGGGCTTTGGTGTTGGAGCGGCGGGGCCCTGGAGGTCGTGGTGCGGGGCTTCCCGCGCAGCGCCTCGCGGGCCG	Zfp280b	-21				+	25	40	2.04e-05	Lib1-93	1313.49
94	Lib1-94	chr10	75773035	75773195	TCCTTGGGAGTCAGTCACGTCAGGGTCACGCCTGGGAAAGACAACCAGGAAGGGATCTAGGAAGGGAGGATAGGACACGGAAGGTCAGAGGTTACCAGGGGAGTGGGGTCCCTGGGGATGGGAACGGGTCATTGGGAGGTCCGACCCTAGCCCACAAG	Cabin1	-8799	Ddt	299		-	73	88	5.1e-05	Lib1-94	1218.7
95	Lib1-95	chr10	75559267	75559427	ACCTTCACGGTGGGAGGGAGCATCAGCTACAGCCGAGGGTGAAGAGGCTGAGTAGGAAGTGATTTGCCTAGGGGTCATGCTGGGACAGGCATCCCTGTCTCCCTAGGGCAACTCAGGGCTCAGGAAATCTGGCTAAGGTACCGAATGTGTCTCCCAAA	Lrrc75b	983				-	106	121	7.55e-05	Lib1-95	1313.49
96	Lib1-96	chr10	75135598	75135758	TGCAAGCAGAGTGGGAGGAATAGGAAGGAGCTCCAAAGGGGGCCATTACCTGTCCAGGGCTATGACTCACTTCTCAACGTGTCATTTTAGGAGAGGGGATCGTGCTCCGTGTGTGGGGAGGTGAAGCAGGTGGGAGGAGGAGCTCGGAAGAGCAGGTT	NONE					-	80	95	7.7e-05	Lib1-96	0
97	Lib1-97	chr10	68541608	68541768	GTCCTGGAGACCTCTGCCCCAAGGATCAGCTTGCAAGCCTTTACCGCTTGAGTCCCAGGCAGCTCTGACCTTGACCTTGAGTGACCTTGGTGTTAGCCAAGGACCCGGTACTGGACTTCCCGGAAAGGGACACATACCTCAGAGTCAGAAGTGCTGCC	1700040L02Rik	208				+	73	88	1.4e-07	Lib1-97	1313.49
98	Lib1-98	chr10	67549376	67549536	GAGGCTTCTCGCCGCTGGGAAAAAAACGGCACAAGAGGGTCGTTAACCTTCTTGTGCCGCTAGGGCCTGCTGGGTCACTCGGGGTCACCTTTGACCCTTGCTCCCTAGGAATGAGGTTTCGGGGTCAACCTTAGCTGCTCGTAGGCCACACTGTGTGC	Ado	-501				-	63	78	9.52e-05	Lib1-98	1245.79
99	Lib1-99	chr10	62980371	62980531	ACGCAGTCACCCGGGAACCGGGGGCTCCCGGGGTCTCCATGGCAACGTCCGCCCGCCCGCATCCCTGCGCCCCGCCCGCCCTGGGGCCTGGCGGCTGGGGTCGGCGGACGGGCGGGGACCAGGGCGTCCAGGGACAGGGATGGCTTCCCAGTCACGCG	Rufy2	209				-	22	37	7.2e-05	Lib1-99	1259.33
100	Lib1-100	chr10	62865631	62865791	GCAGGAACCTCTGGGTGGCACCAGGGCAGGTCGGCGCAGGGAGGGGCGCGCTACTCTGTATCACCGGGCAGGAGATAGCCCCTGAGCCAAAGGGGGCATCGGGGCTCACAGCAACCCTGGAAGGTATTGTGCATTTTGACTTTATAAGGCAAGGCTAA	NONE					.	.	.	.	Lib1-100	1286.41
101	Lib1-101	chr10	62792048	62792208	GACCGCGTCCCTCGCCCGCCGGCCCCGCGGCGTCCGCCATCACACACCCACCCGCCACCGCCACATCACTCGCTCCCTACCCCTCCGCTGACCGGCTGCCAACGAACGGAAGCAACCCGCCGCGGCCTCCCACCGCGCCACACCAAAACACTGACCAG	Ccar1	103				.	.	.	.	Lib1-101	1313.49
102	Lib1-102	chr10	59794879	59795039	ttttgacttaaggggttgagcaagggagtTTTCACCAATCAggataggagtcggttcctgggcctggaacatgaccttgtttgaccctgccagcaagatggagaggttgtccttgagatgtctggactgggacaactttttccttataatgtaagggt	NONE					+	73	88	5.46e-07	Lib1-102	1299.95
103	Lib1-103	chr10	53750227	53750387	AGGGTAAGTAAGGAATGACTCATTAAATCCCTTAAAATGGCACGCAAGGTATGTTTTACCCTCCTACAGTCCTCGGAATAACCTCGGGAAGTTTATCCTCTCATTAACTGTGTAACCAGTAGCCTGACACCGATTAACTCCGAGGATCCCGGGTCATA	Fam184a	816				.	.	.	.	Lib1-103	1191.62
104	Lib1-104	chr10	43901462	43901622	AGCTTAGGTTCGAATCCCACTTCCCACTCAGGAATGTAGGCGGTCGGGGGGGGGGGGCGTGCCGTGCGGCGTGACCCGGGGCGACCTTGAACTTCCGAGTCCTCCAGTGTCTCAGCCCTCCCTGGTCCCCTCCTGGCCATGTCCACTCACTTCTCGGA	Qrsl1	203				+	73	88	3.2e-06	Lib1-104	1354.11
105	Lib1-105	chr10	43540593	43540753	TGCGGACGTCGGAAGCGGACTTCTACACAAGATCGAGTTCCCCTGGAGCCCTCCCATCCCGAACCTTCCCCAGGTCCCCCAAGGTCAAAGGAAACTGGACACTCCCACGCCGCCCAGCCCCGAGTCAGTGTGTCTGCAGCTTGCTGCACCCAAGTCCG	1700021F05Rik	295	Gm9803	16589		-	73	88	2.79e-06	Lib1-105	1327.03
106	Lib1-106	chr10	40710837	40710997	TCATTACTCTCTTTCCATCAACAGGGAACCTGGTTGCGTTTCTGGTTCTATATGAAATAAGAGTGTGAACCAGGTCTGCTGAGGTCAGATTTAAATCATGCCTACTCTCTATTATCAGTTATTACTGTTGAAAACCAAATTGCAGAAAATTGGTTGAT	Mettl24	27635				-	73	88	2.79e-07	Lib1-106	0
107	Lib1-107	chr10	34317006	34317166	AGCATAGAAAGGAAGTGGGGGAGGGGCAGACTCTGCCTATGTGATGCTTCTCTCACCCCACACTTTTCTTAGGGTCAGCAGGGGTCAGGCTGACCGAGTTACAGGGCCCTCATTGGCTGCAGTACCATCTGCTCTTCTCTAGTTACCATGGCAACAAC	Tspyl4	19644				-	73	88	1.8e-06	Lib1-107	1354.11
108	Lib1-108	chr10	25359531	25359691	AAGAACTTTTCGAAGTTGAGAGGGCATTTAAGGCCAAGATACTCAGAAAGAACGCCTCGCACACGTGCACTGGCTGTCATTATCTCCAGGGTCGCTCCGAGGGCGAAACGCACCCCTGCGGCGGGGCACTGGGCCCGAGAGCCGCGCGAACCCCTCGG	Epb41l2	-187				-	22	37	1.17e-06	Lib1-108	1286.41
109	Lib1-109	chr10	20463669	20463829	TTACTGGAGCCACTTAATCATTACTTAAAGAAGTACAGGTACTCGTTTATTAATAGTCTCCATTAAGGCATTTCAAATTATCTTAAAAGGTGATTTGAGGTGTTGCGAGGCACTCAATAGAGAGTTCAAAACTGTTGTAAAAGAATCACTGTCACAAG	NONE					-	89	104	3.67e-05	Lib1-109	0
110	Lib1-110	chr10	13868792	13868952	GGAGGGCAGGCGAGCTGCTCCGCGGTGCCGGGCGCCGTGGGAACCGGGGCGCGGCGCGGCGAGGGGCGGAGCGCAGGAGGCGGGGCGCGTCCCCGGGGACAGTGGCGGCGCCGAGCGCACCGGAGACCTGCGCGGGCGGGGCGGCAGTGCAGCCTACG	Aig1	85				.	.	.	.	Lib1-110	0
111	Lib1-111	chr10	13776944	13777104	ATAAAATCGATGAGCACAAATATTCACTCAGAAGAACAACGCCCTGAAAACTTTAGGAAGGACTTCAATGGAGTTCATACGAGGTCAGTGAACACCGAAGCACAGCCAAAGATTGTTTTTATTTTTTAGATCCAGAAtttctttaacttctattgcag	NONE					-	73	88	6.37e-07	Lib1-111	1313.49
112	Lib1-112	chr10	10790024	10790184	GCAACATTTTTTGGTGGATTATCTATAAAGTATGCTCTAACAGGAAGCCAACAGCATGCCTCATGTGTACTTGACCTGAGGTGACTTCTGTCACCTGGTCGCCCCACATGTGCTATGAGTACATCCAGCCTGCTGGGTGGTGACACCACATCAGATAT	NONE					+	73	88	1.34e-06	Lib1-112	1381.2
113	Lib1-113	chr10	5015863	5016023	AAAAGCTACTCTTTTTCAATTTCACTGTCTTCGTGGCAGGAGGTATGGCAGCCAGAGTTATCACAACATATTATTAAATCTAAAATTTCAGTGACCGCTCAGCGAAACACCTCCTCTCATGACCTGAATTGGCTCCTCAGCGTTGCATATGACTAAGC	NONE					+	111	126	4.52e-05	Lib1-113	0
114	Lib1-114	chr10	4713643	4713803	GAATGCTCTGGAGTAGCACACGGGTTAGCTACGTCCGCACCCCCCACCCCCCAAGGCACTGTGCAAGAAGCCAGGGCAGTCCAGGACACAGGGGAATCCAGGACACAGAGACTCTTCGTGACCTAAGTGACAATTGTTTTGTGTCCTCAGTTTTTGTT	NONE					-	91	106	2.68e-05	Lib1-114	1313.49
115	Lib1-115	chr11	120823002	120823162	GAGCTGAGTGCTTAGGTCTCCTTGCACTGATAGCTACTTCTGAGATTGTCAGCCCTTCCAGGGTAGACACTTGACCTGGCCTGACCCTACCATGTTTTGCCAGAGCTACCTGGGACCATAGGATCTCCAGTTGCCTACTGGATGCTCCATCCCAGGCT	Dus1l	-26687	Fasn	1465		+	73	88	5.22e-07	Lib1-115	1313.49
116	Lib1-116	chr11	120824683	120824843	AACAGCGGCAAAGCACTTCGCGGGCCCCCGCGCAAGCGCGGTCGTTGACCCTGGCGGAGGGCGCCTCAGGCGGGGTTACTACCGGTCATCGTGGCCCAGCTTTCTCGGACTCCCACCCTCTGTGGCCACCTTGGAGACCAGGATGCGGGCAGGGACGG	Fasn	-216				.	.	.	.	Lib1-116	0
117	Lib1-117	chr11	120378392	120378552	CGGATGGCCAGGAGCTGCAGGTGCCATACCTGGTCGGGAAACTGGTACACCGCCTGGGCGCCAGGAGAGCGAGGTCAGGCGAGGGCACACGCGGCCCCGGCTCACCTCGGAACGGCGccgcccgcccgccctcccgccctccgctcaccgtcagcagc	Faap100	292	Fscn2	16938		+	93	108	3.48e-05	Lib1-117	0
118	Lib1-118	chr11	120348620	120348780	CGCCAGGGACACGTGGGGCCCGGGCCCGcccgcccctggcccgcgccgccgccaacggccccgcccgcgccgcccccgcgcgctcgcgaccccgGGAGGCCCGGTTCTTGCTCGCGGGGGTCTCGGCGAGTGGCGTGCGTGCGATCGGCCCTGCCCTG	Fscn2	-12834	Actg1	-158		+	88	103	3.89e-05	Lib1-118	0
119	Lib1-119	chr11	120189937	120190097	CCGCGGCCCTCGTGGGGGTGGGGAGGGCGCCCAGCCCCACCCACGTGGAGGCCCCCGCCCCGCCTCCATGAGGGCAGCGTCCCCGCCTGCCCCAGCGCCTCCGCCTAGCCCCGCCCCATCGCCTCCCGCAGCGGCCGCTCCCTTTGTCTGGGCAGCCG	NONE					+	79	94	1.11e-05	Lib1-119	0
120	Lib1-120	chr11	120048234	120048394	CACGCTTACACCGGTTGGGGTGCTGTTTTTGCACTGACCGCCTGCAGCTGTGCCACGATGCGACAAACGGCTGGCCCCATCTGGCCCCATCAGCGCAGAACAGCCGGGGCGCTTGGAGCAGGCGGCGGCGCCGGGCACCGACGCCGTGCCCCGCGCCC	Aatk	-1244				+	73	88	1.8e-06	Lib1-120	0
121	Lib1-121	chr11	119986873	119987033	CACTAACTGGGGCGGGTGGTTTTATGTGAAAAGGGAAGTTCTGAGATCCATCACTCACCGCCCATGGGTACTGCCCTGACATGGCCTCCCCTCCAACACATTCTGTCACCACAGGGTTGCCTGGCTGGCGTCGGGAAGCACCTGCACACATGAGTCGG	NONE					+	73	88	6.09e-06	Lib1-121	1299.95
122	Lib1-122	chr11	117741179	117741339	AAGTGTGGAATGATTTGCAGGTAGCTGTGCTCCCAGCTGAGATGTTAGATTTGCAGAGCTTGGCAGTTAGGTGACCTTAGTAGACCTGGAGTCGGTAGCACTTTCTGTTCATGTCGCTCTCTGAGTAAGCCAATGCTGCATGAGGTGGAAACCATGCC	NONE					+	73	88	1.49e-06	Lib1-122	1272.87
123	Lib1-123	chr11	117076625	117076785	GCTTGCGCCCCTGTAGACGAGGTCCCACCGCCGCGTGGAACTCTGGCCGCTCTAACCGCGTCTAGAACGCGGCCCCTTTAAGGCCGACCTGGATGACCCGAAGGCCAGAGCGACCTTCTAGCGGCCGTCTCGATGGTAAATCTTCAGTTCCGGCCGGA	NONE					.	.	.	.	Lib1-123	1394.74
124	Lib1-124	chr11	116922292	116922452	CATGATGTCATGTTTTGGCCCGCTCCCCCTCCTGCATGACTGCAGGCACACTTGTGTGACACTCCATGCCTGGGTGGGAAGATGTCCTTATTCCTCCCCTCGGTGGTGCAGGTTGACAAACCAGGGCATGCGTGACTGATAGAGAAGTCTGTGGGGAG	Mgat5b	3509				.	.	.	.	Lib1-124	1299.95
125	Lib1-125	chr11	116040581	116040741	AGCTTCAAGGTGCCCTCCTCCCAGCCTGTCAGCACCTGTGTTCTTACATGTGTGCCTCGGGTGCATGCCCCATGTCACCTGAGGTCACAGAGCTAGTGAGCTTTTGAGCTAAGTAGACAGAAAGTTTGACAAGTGTCTCTGAATTGACAGCTGCTGAA	Unk	10339				-	73	88	6.75e-07	Lib1-125	1259.33
126	Lib1-126	chr11	115905262	115905422	TGGAGCTCGTGGCTTTCTCCATCATTGTTCTTTTCACAGGCAAGTGGGGCATCTGTCCTGACCCTTAGCTCTGTCCCTTAGTGTCCCAATACCTGGGAGACCAACCATGGTGCCAGCTGGAAGGCTGGCGAGTCTCCTTCAAAGAAGTAGGAAAAGCA	Smim6	-6675	Smim5	5376		.	.	.	.	Lib1-126	1394.74
127	Lib1-127	chr11	109585276	109585436	GCTAGGAGAGGAACATGCTTGAGTATTTCTGTAGCTTGTTCTAGTCCTTTCTTTTTGTCAcccacaccccggggtcacatagggacacagtcacaaaaagttgacaaccatgaaacatttctgaatgcacagcaggcaaagattaattcggagtgagg	Wipi1	26076				-	73	88	1.38e-07	Lib1-127	1245.79
128	Lib1-128	chr11	109473337	109473497	GCGCGCGCGCGGGCCCACGTGGATCGGGGCCGCGCAAGGCACGCGCCCCGCCTGCCGGCTGCCGGGGCTGGGGGTCACGGAAGGTAACCGCGCTGTCATCGCGGGTCGCCCATCCCCGCCGACGCCTCTGGGGTCCTTGGCCCGACGCCCTCATCCCC	Arsg	43	Slc16a6	181		-	73	88	2.96e-05	Lib1-128	0
129	Lib1-129	chr11	109289358	109289518	ACTCAACTGAAAGTTCTACCTGCTGCCTCCCTCCCACACAGCCACCTTGCCTTAAAGCTGGAGGGCTCCCACCTTCTCAAGCGTGTGGGCGCTGTCCTCGTTCAGCACCGAGAGGTACTGGGTAGTATTCATCTTTGTTACAAAACTAGCATTTGCAG	Rgs9	8691				.	.	.	.	Lib1-129	1272.87
130	Lib1-130	chr11	108918032	108918192	TTTGGCTAGATGCAAAATGTTCCTGTATACATGAAGTTGGGTGAGATGCTAGAGACAGTAGAGGGAGTTGTTGGCCTGAGGTGACCCTAACACCTGCTCTGGAAGCCCAGCTCCCAGAGGGGCTGTTGTGGAGAAGATCCCAACCACAAGGGACTCCC	Axin2	-2237				+	73	88	1.2e-07	Lib1-130	1218.7
131	Lib1-131	chr11	104590165	104590325	GGGTCGTGTAATCACCCGAAGGCAGTGTTTAGCAGCACAGTGCCACCATGTGCTTGGCGTCCTGCAAAAACCCTGGTTACTGGGTCATTTAAGGTAATGTATGTTGGTGATGGCTAGGGTGCCATGTTCAGTTCTTACCAGTAGATGGCGGAATTGCA	Itgb3	-17755	Myl4	13260		-	83	98	2.12e-06	Lib1-131	1272.87
132	Lib1-132	chr11	102556308	102556468	GGAACAGGAATTCGTTCCGACGGGAATCCCGAAGGCGCGCAGGCCTGGAGGCGGAACCTTCCTCTCACATCGCTCGGTTTCACGCCCGGCCCCGAGCGACCCCAGCGGGCCGCGCATGCGCACTCGCGCCGGCGCGCGTAAGCGCTTCCGGAGGGAAA	Gpatch8	-189	Gm11627	23073		+	88	103	2.14e-05	Lib1-132	1232.24
133	Lib1-133	chr11	102486826	102486986	CTCTTCAGGACAACTCCACGGAGCTCTCCACTTCACccgttctccattctcttttcagataggctctcaggtgtcccaggatgacctcagactcattacacaaccaagcacagccctggacttctggacctcctgcctctccatcctgagctctggga	Itga2b	-17023				+	73	88	1.11e-06	Lib1-133	1340.57
134	Lib1-134	chr11	102316372	102316532	CAGGTCTGTGGGACAGTCCGCTTCTCCGTTCATTCTCCAGCTGTCCAGCCACCTCCTCGGTCGCGCTGGCCGGGCCACCCGGGGTCAAAGCCACCTCACCCTTTTGAAGAGACACCAAACCCACTTAAGGAGGCTGAGAGGAGGGGGGCTTTCTATCC	Atxn7l3	-19823	Ubtf	2644		-	73	88	3.9e-07	Lib1-134	1205.16
135	Lib1-135	chr11	102061293	102061453	CTGGATCCTGGGTCTGCAGTTCCCCCCATCCACCCACAGAGGGCGCACACTACACACCCAAAGGAACCACCTGACCTGGTGTGTCCCCAAGATGCTCTCTCAGTGCTGCTCAGAACCCCTCCACGACCATTCCCTCCTTCCCCCTCACCCCACCCCGG	Cd300lg	19864	Mpp2	27142		+	73	88	1.68e-05	Lib1-135	1367.66
136	Lib1-136	chr11	101419196	101419356	AGACAGCACCTGTGGTTTCTATGGCAGCCTTCACAGATGCTGCTCCTCCCTCCCTCCCCCAGCTGCTCTCCTGGAATCCCGAGTCACATCTCTTGGGAGGCTCACTTTGGGGAATGAGGTAAAGCACCAGGACTCAGTGAACAGAACTCTATTGTGCA	Aarsd1	-1661	Gm27029	5520		.	.	.	.	Lib1-136	1191.62
137	Lib1-137	chr11	100759879	100760039	GGGCCGCCAGAGACACCCGAAGCCCTCCTCTGTGGCCCTCCTCCCAGAGGGGAGCGGCCCACGCGTGTCTCTTGGGGAGAGACTCGGAGACACGCCCACCATCCAGGCTTGAGGTGATGAAGTGGGACTGGAACGGTAGCCACGCCCTTCTTTCAGGG	Kcnh4	-17	Hcrt	2972		.	.	.	.	Lib1-137	1299.95
138	Lib1-138	chr11	100255030	100255190	GTCTAGGAAGAACCTGGGACCCACCCACAGTCCTCACCCTCCAGTGGCTGGGGCTCATCCCTCTCCCCGGGCGGCCTCCCCTGACCTCAAGCTCCCACTGCATCAGACCTCTGGGGTGTTGACACCTCCGGTGCCTTTGCACTTAGATTCCACTCTCA	Krt16	-6208	Krt17	5919		+	63	78	2.62e-05	Lib1-138	1299.95
139	Lib1-139	chr11	99464973	99465133	TTTGGCCAGCAGGGGTCGCTCTTGCTCTTTCTCTCTAACAGAGGCTAACCTGAAGCAACCCCTTCCAGGTTGCTGGGGATaaaaaaaaaaaaaaaaaaaaaaaaaaaaaaaaaaaaaaaaaTCCAGTTTCTGACTCACCTCCCGACCTTTTTACTCTG	Krt20	-26903	Krt23	28084		+	47	62	3.86e-05	Lib1-139	0
140	Lib1-140	chr11	98949851	98950011	AAGCGGCTTCCCCCCCTCCCTGCCAGCACGCGTTCCTCTGTTTCTTGACCTCAGGTAACCCGCACTGGGGGAAGGAGAGCCAGCTGCCTGCTTCAGCTGCAGGGATCTTTTGGGGTCACACTGTGGACCCTTTCCCAAGCATTCTGGGTGAGAGGCCA	Rara	12213				-	104	119	8.43e-06	Lib1-140	1299.95
141	Lib1-141	chr11	98773914	98774074	CCTTCTCCGCTTCCCTTCTGTCGCAAGGAAAACCCCGCCCTCGCCCCGCCCCTCCCGGGCGTCCTGGGTCGTAGGCTGGCCCTAAAACCAAGCTGGGCCGGGACAACTGAGGGGAGGAGAGAAGGCGACAAGCGTTGCTCCGGCAACTTGAGGGGCGG	Nr1d1	1339				-	101	116	8.69e-05	Lib1-141	1232.24
142	Lib1-142	chr11	98764295	98764455	CGTGGACAAGATCGAGAAGAGTCAGGAGGCCTACCTGCTGGCGTTTGAGCACTACGTCAACCACCGCAAACACAACATTCCGCACTTCTGGCCCAAGCTGCTGATGAAGGTGACTGACCTCCGCATGATCGGGGCCTGCCACGCCAGCCGCTTCCTCC	Nr1d1	10958	Thra	22564		.	.	.	.	Lib1-142	1381.2
143	Lib1-143	chr11	98754957	98755117	TGGCCTTCCAGCCTTGGTAGGAACCAGACAGGGGTAATCCCCAGGGTGTGTGAAGCACAAGGCTGTCTGTGACCGTGACCCTGGCCAAGGTCACTGTGTCAGTGTGTTGGGAACTGTATCAGGCCTTAGGGGGAGGGGCCCTGGAACATGGTACACAC	Thra	13226	Nr1d1	20296		.	.	.	.	Lib1-143	1286.41
144	Lib1-144	chr11	98351431	98351591	CCAACCCTTTCTGCCTGACTTGGGAGAATAGTTCCTTTTTAGGTTTCCAGAGGCAGGGAGAGGGCAGCTAGGGTCTTAACAGTAGGTTGAAGGGTTGAAGCGGGGAGCTGGGTAGCCCCACAGGACAGTAAGCCTTGAGATGAGAGACTCTGATGGTG	Stard3	-6857	Ppp1r1b	3107		-	62	77	1.64e-05	Lib1-144	1327.03
145	Lib1-145	chr11	98488786	98488946	GGGGAGGTGACAGATGGAGGCCTCCACACTCAACTAGGTATGGGATGTCCATGTCCTCACTTACCAGAATGTGTCCTAAGGTGTCCCGTGAGCGCATCTCTCCTTTGGCATGCGTAGTTGCAGAGGTGACACTTAAAAGGTTTTTCCCCCGTGTGCAG	NONE					+	73	88	6.63e-06	Lib1-145	1340.57
146	Lib1-146	chr11	98008258	98008418	ccaggagaacacagtaacgctaagtgacagcccagggcaggaaacccaggcactcgagcccACGCCCACTTAAGCTCGGTGGAGGAAGCGGAACCTCCGATactttctaggccacagaatgtttctgcatccatcacctcatttgatctttgcaacGT	Arl5c	-12157	Cacnb1	14296		+	135	150	6.63e-06	Lib1-146	1286.41
147	Lib1-147	chr11	97696472	97696632	CCAGGGACACCAGCTACAGCCCTCCCTTTGCCTTGCTGTGCACCAAATCAAATCAAGCCCCAGGCCACGAGAGGTCATTCAAGGTCACATCCTAGCACTTGACTAATGAGGTGGATGGGATCTTTTAAAAAATTCTTTCCCCCTTCCCTTCTCTCTCT	Pcgf2	2832	Cisd3	10599		-	63	78	3.34e-06	Lib1-147	1245.79
148	Lib1-148	chr11	97574114	97574274	CGAGTCCCCTCCCCAGCCCCGCCCCTCTACTTTTCCAGCCCCCTGCAGTCCCCACCTCCACATCACCCCGGACGCCCTACCCAGCTGGGGGCGCCCTTCTTTACCCCTTGCGTCTGCAAGGGGAGGATTTAAGATCCAGAAGCCCCTCCCTCGATCCC	Srcin1	1021				+	64	79	2.96e-05	Lib1-148	0
149	Lib1-149	chr11	97401212	97401372	AAGGGGGCGGGGCTGGGGCTGGGCTGTCAGGCATCCAGGGACACCTGTGTACACTCTCTGGTGCCTGCCACCTTCCCCGACTGACACCCACTTCACTCTCCAGGCCTGGCAGCCTCAGCTGCACCCGACCAGATTGCATCATGCCTGGCTTTGTTCTC	NONE					.	.	.	.	Lib1-149	1313.49
150	Lib1-150	chr11	96645567	96645727	AGATTCGTTTTGTTGTGCCTTGTGGGGCCCTCCTGGGAGAGGAGGGATGTTAAATATAGGCTCATCTGCGTCATCCATCGGAGGCATCTGGGGCTGCTTTGGGTGTCAGCTGCGGTACAAATGTGCAAGATTTAACCACCCAACTATTGAGCCAGCAC	NONE					.	.	.	.	Lib1-150	1340.57
151	Lib1-151	chr11	94549081	94549241	ACCCATCTGCCGGTCCGGACCCCGGAGGGAACCATGGCGCGCAAGGCGGCAGAAAGGAGGGATGCGAGACCTCGACAGCGTGCCCAGCAGGGGTGTACCCGGGGCTGGGCCGCGTGGATAGCCCTGGCGGAAGTCAGAGGGGCTGCGTGACCTCGTAT	Mycbpap	-27419	Rsad1	38		.	.	.	.	Lib1-151	1272.87
152	Lib1-152	chr11	90638108	90638268	AGCCGGGTACCGCGAGACTCGCGAGGTCTCGCGAGATCTCGCCAGCGGCCCCGCCAGGCGGGCATTCTTTCCGGGGGGTTATGGGAGGGCTCTGGTGTCCGGGATGGAGGTTGGTGGCTTCGTGTGGCCGGGGCTGGAGGCAGCCCGGGTGGTCAGGG	Cox11	15				.	.	.	.	Lib1-152	1272.87
153	Lib1-153	chr11	90521216	90521376	acaCTGTCACATGGTGAGGTGGAAGGCTGTGTCTCTGGGGACGATTCATGACAGCATTTCTCACACAGCAGCGGCTGTCTGCTTCTGGAGGCTGTGGTCTTAATTAAACCCGGAGAGCCTACTCTCCTCCTCTCACACCTCCCTCGGTTACACAGAGA	NONE					.	.	.	.	Lib1-153	1327.03
154	Lib1-154	chr11	90418026	90418186	cccggccccATCACGTTGACTGCCGAGCGCATCTCGGCTGCGCCCAGGCGGGGAGGCGCCGAGGGTAGCTAAGGGGAGCGGGTCACGTGAGAGGAGGAGCCTGACCTACTTTCAGTGGCGGGAGGCGCATGCGTACTGGGCTCCTGCGCTCCGGGCGG	Hlf	-27211				.	.	.	.	Lib1-154	1327.03
155	Lib1-155	chr11	90390826	90390986	cccgccgcggccgctgctccccgcgctccgcggccccgcagcgccgggcTCAGCGCATCAGGCAGTCCATGTGCCGCTGCCCTGACAAGAGTGACGTCAGGGCCCGCACCGCGCGCCGATAGGCGTGCAGGGGCGGGGCCCAAATCGGGCCCGCCCAT	Hlf	-11				.	.	.	.	Lib1-155	0
156	Lib1-156	chr11	87611740	87611900	TTGGAAAAATGCCATTGGAGTTGGCCCGAAAGCCAATTTCTCAGAGCCAGATCAGTGAGTTCTCATTTTTAGGGTCAAACTGGGACAGCTTCCAAGGGATGATGACTTCATTCCCAAGCGGAGAGACCACTCCTCGGCGCCTGCTTGCTTATGGCTGT	Hsf5	-5344	Mtmr4	19658		-	73	88	4.56e-06	Lib1-156	1245.79
157	Lib1-157	chr11	87591667	87591827	CATGCTACCCTTCCTTTCTCGCATTACTGGAGCAAAACAGAAACACCACTGGGTTAAAACGCTGAGCCACCGCGAGGTCATTTGCGAACTACCTCTCGGGCGGGGTCGTCACCGGAAGTGACTGCTACCATTCCCTGCAATGTCCCGCCCCCCAGTTG	Mtmr4	-415	2004-09-01	10706		.	.	.	.	Lib1-157	1205.16
158	Lib1-158	chr11	86758173	86758333	CCCTGACGCACGCCCTTCTGACGCCAGGAGAGCCGGATGGCTCCTCGAGATCCTCAGATAAACCATCTCAAAGGACAGGGAAGGCCATGGGAGAAGAATCTCCTGCTGGCCCCTGGAGAGCGCTTCCGCGGACATTTTGGTGGACTTAGATCAGCCTA	Cltc	-688				.	.	.	.	Lib1-158	1367.66
159	Lib1-159	chr11	85140211	85140371	CATCCCTATCTTCCTGCCAATCCTAGGCCTCGAATCCCGCCGCGGCGCTCAGCTGGCCAAGAGGGCAGTGACTTCCGGGGCGCCCGAGGACGGGTCTTCCCGCCCCCCACGTTCTGGCGTTCGACGGGCGGGGCCGGAGCGATGACGGTTGGTGCTGC	Usp32	-253				-	78	93	9.67e-06	Lib1-159	1259.33
160	Lib1-160	chr11	84870561	84870721	TGCAGAGTTGGGGTGGGGGCGAGCTCAGACCCCAGTCCTCACCCGGGTCGGAGAGAGAGAGCTCTCGGTTCTGACCTTCACTGACTTCGAGGACGCCTCCCTGACCCCCACCTCTGCTCCCCGTTACCGGCTGACGAGGCCCGCGTCAGGGCCGGCCT	Ggnbp2	148				+	73	88	4e-05	Lib1-160	1286.41
161	Lib1-161	chr11	84129419	84129579	GGGGCTCGGGACTcgcccggccgcgccaacctcccccgccgcgtggccccgccgcgccagccggcacctcgtgaccccgcgtgccctcgctcccgccgctcggccccgcgcctcacctcgccacgtcccgcacctcggcgccgaagagcccgccgctg	Tada2a	101				+	73	88	7.52e-07	Lib1-161	0
162	Lib1-162	chr11	80332771	80332931	GACTCCCACTCTACCTCCAACACTAGTTTGTAGACCCTGTGCAGGAGTCAGGGGTGGGAGTGGGGAGGGAGGGGACAGGACAGGACACAACACCCTCCCAGCACTGTCCCTGGCATCTGTACCCAGCTCCTTGCACCATGGACAGCGCCCTCAAAACT	NONE					.	.	.	.	Lib1-162	1272.87
163	Lib1-163	chr11	78261595	78261755	CCGCTGGTCGGCCCTCAGGGCTCGCGCACGCGCGCgcgggttggggcgggtcggggcgggtcggggcgggtcgTGGAGGGAGCCAGCCGGCTGGTCCACGAGCCGCCGGGGCGGGGACACGCGCGCGCGCACTAACGCTTCCTCGCCGTGCGTGTGCG	Supt6	-15688	2610507B11Rik	-77		.	.	.	.	Lib1-163	0
164	Lib1-164	chr11	78245237	78245397	CAATTTTTTGCGTGGCCCAGATTCCAGACGCCGCGGAGAAGATGGGATCCCAGAAAGCCTGTTGATTCAAGAGGTAACCCCAGGTCACAGGTTCCGGGTGGTACCGCGTGGAGAAAGGGCTGGAGACTCTGAGCAATCACGGTACTTTCCTGTCCTTT	Sdf2	-429				-	73	88	3.4e-06	Lib1-164	1218.7
165	Lib1-165	chr11	77887529	77887689	GGGGCCACCAGGTTCTgccagctgctgtactgcctacggctgtgatcttgtctgatattgtcagtgaagcaggggcagcccgggtcaggagctggatagtagaactcaaagggagaaggcggggcaggaaAGAGATGGTCTCAGAGCCTGGCTTTTCT	Pipox	6487				-	73	88	4.19e-06	Lib1-165	1299.95
166	Lib1-166	chr11	77861019	77861179	CTGCTCATCTTGTAGAGTTCTAATGAATAGAAATTAGCAGTTGTTGAGTGACAGCCCCCTCCCTGCTCTCCTGCCTCCCCCAGCTCCTCTCCCCGTGGGGATATGGGGACACGGGGAGGAGATGTAACAGTCAGGCCCTGTGCCCACACCTTCAACAG	NONE					.	.	.	.	Lib1-166	1367.66
167	Lib1-167	chr11	77685903	77686063	TGGTGAAGGAGAGAAAGCGATAGAAGAGAGAGCCATAATGCTGACGTTGAAGGCCCGGCCCTGTGAGGTTGCATAGGGTAAGTGGCGTTGGCCAGGCGGCGGTGGCGAAGGGGAAGGGAAGAGGATTTGAGCTAGGGGCGGGGCTTGACGCGCAGCGT	Nufip2	-172				.	.	.	.	Lib1-167	1367.66
168	Lib1-168	chr11	74871188	74871348	ATTAGGCGTCCCACCTTCCCCCAGCCACTGCAAAGGAGCTGGGCTGGGATCTGGGGAGCAGCCACCCAATTTGGCCTCACCTGCCCTGCCAGCAGCCTCAGCACAGGAACAGGTTCTCCTGAGGGCCGGCAGAGGCAGAGGCAGAGCTCAGCAATTAT	Sgsm2	25792				+	73	88	5.55e-07	Lib1-168	1272.87
169	Lib1-169	chr11	74550863	74551023	CCAGTTTGTGGCTGCCTCCTTGGTGCCATCTAGTGTCACTGGATTTGCACACCTCTGATACCTGTCCTTGGAGGTGAAGACAGGTCACAGACTGGGTACAATGTCTGGGCTTGTCTGGCTCTTGGAAGCTGACCTGGGAGCCTGGCCTTCAGTCTCAG	NONE					-	73	88	4.99e-05	Lib1-169	1286.41
170	Lib1-170	chr11	73018921	73019081	ATTGGACATCTCTGCGGGGCGCTGCGCGGCACAGCCAATGATCGTgggccggcgcggcggcgggcggggggAGCGAGCGCAGCCTGGAGCTGCGGCGCCAGCGGGTTGAGCCGGGCGATCCTAGCCCGGCAAGGCGGGCAGGGCGGGGCGCGCACAGC	Camkk1	-42	P2rx1	19898		.	.	.	.	Lib1-170	0
171	Lib1-171	chr11	72606968	72607128	TCCTCGCCAACATCTACCACTTCTGGTCCCATCACGCTTAGACCTCCTGCTTATACCGGGAGGCAGCGTCCTGACCCTCCGCGACCTCTTTGTCATGGCGTCCGCGGGGCGTCTACCAGCCGACGCTTCCGCAGCTGGGCGGGCGTGGACCTTCCCAA	Ube2g1	-235				+	73	88	2.09e-05	Lib1-171	1327.03
172	Lib1-172	chr11	72215023	72215183	CGAACCGCGACTTCGATTGGTGAGAATCCGGAAGCCACGGCTCCTACTTCCGGTCGCGGGGCAGAGTGGGACACGAGGGCGGGGACAACCTCACTTATGGGAAAATTAGCCCCACCTATCTGTGCAGACCCGGCCGGCTGCGCGCGCAGATATCGAGC	Med31	489	Txndc17	7556		-	59	74	6.64e-05	Lib1-172	1286.41
173	Lib1-173	chr11	69418181	69418341	GGGCGGAGTCTGTGGAGTTGAAATCAGGACACGCGGAGAGGAAGAGTTATATAACCCTCTGGAGAAGCAGAAAAGGACGAGTGGAGACGGGGACAGCCCGAAAGGAGCCAAGGGAGGTGTAAAGAACGCCAGAGCGTGCGAGGAGGAAATGTTAAGGA	Kdm6b	-4586				-	81	96	7.4e-05	Lib1-173	1354.11
174	Lib1-174	chr11	69365102	69365262	TCCTCCTGCCTTCCCCCTCACTTTGCCAGCTGGCAGCTTGCCCAGGAACCGGGGAAGCCATGCCCAGCTGCTGGCCTGGCCTGACCCCAGCACTTGGAGTAGGGAGACACAAGCTGGCAGCTCCCTAAGCCAGATGCTGAGGAGTGAGAGCCAGAGGT	Chd3	4224	Chd3os	24721		+	73	88	1.86e-06	Lib1-174	1286.41
175	Lib1-175	chr11	68623471	68623631	CTGACCCTTAAGGCAAAGTCAGCCCTGGTCTGAACCCAAGAAAAAGAGAGCAGGGGAGGTGGCCCCGCCTTCAACCTCCCCCAGCCAATCACTGAGACTCTTAGGTTTCCGCAGCTAGGTGGGGGCTCTGAGAGGGGCTGGAACGGGTTTTGAGTCCG	NONE					.	.	.	.	Lib1-175	1299.95
176	Lib1-176	chr11	68453338	68453498	gccccTCCCCCACACCCCTGcttctctttgcacagcctaggactctagctcatggaatgaatgatgccgcccacgtttaaggtaggtctttcctacctcagtcaacctaatccaaaacctccctcagaaacttgcgagagctttgtctccatggtgat	Pik3r5	21297				.	.	.	.	Lib1-176	1232.24
177	Lib1-177	chr11	67807195	67807355	TGTCCTGTCCAGCTGACCTCCTCCTCTCTGCCTGAATCAAACTTCTAAGTCTACAGGAGCAAATTCCCACAAGGTCACACAAGGTCACTGAGAGCTGCTGTGCTTAAGGTAGAAGAGCTCaaaagaagttaataaagtgatttgcgatgatattctgc	Dhrs7c	8988				-	73	88	1.96e-07	Lib1-177	1313.49
178	Lib1-178	chr11	67596657	67596817	AACACCTGCAGGTAGCATTCGCTCACTCACTGCTTCAGAAGGTAAGAGGCAGGTGCTCCTAGAAGCATCCCGCAGGTGGAGATGGTGTCCCAGGATGAACTTGAATGTGAAGAGTGGAGGAGGCTCTGGGGAGCTTAGTAGAGGGGTCGGAACTTACT	Gas7	10201				+	87	102	8.36e-06	Lib1-178	1299.95
179	Lib1-179	chr11	61855193	61855353	GGGGCGAGTCTGCAGTCACTGGAGCGAGTTGGCGAGCAGGGGTGTGGGGAGGAGGCCGCGGCTGCTTAGGAACGGGCGGCGGGCTCGGCTCCGCTCGGCTCGGCGCCCGCGGCTAGCTAGAGCCCGCCACGCCCTGACCTGAAGCCACCCTCTAAGAG	Ulk2	-200				+	136	151	6.63e-06	Lib1-179	0
180	Lib1-180	chr11	61407656	61407816	CCGAGGGTCGAACCAGGGCGTTAGAGGCTGAGTCAGCGCACCTTCCCCTTGATTCTGCTAGCACCTCCTGTAGGTCATCACAAGTCATCGCTTTCTCGAGCGAGCATTCGGGTATTCGTAGTCTCAAGAAAGGGAAAAAAGAGGGCTGTCTTATATGG	Slc47a1	-29655				.	.	.	.	Lib1-180	1299.95
181	Lib1-181	chr11	61022116	61022276	gcgtgcgcgcgtatgtgttcgcgcgcgcgcgctccagtgcgcaagtggctggtgcgtgtgGGGGGCAGCTGGGGCCAAGAGGGGCCACCGGGCCAGGCCAGGGCGGTGGTGGGCGGGATCAGCGGCGCCGCGGCGCAGGGCGGGCGTGCTTTTGGCGG	NONE					-	73	88	4e-05	Lib1-181	0
182	Lib1-182	chr11	60538957	60539117	GCACCGCGTCATCCCCGAGGGCTTCGTCAACAGCGCGGTCATCAACGACTACCAGCCCGGCGGCTGCATCGTGTCCCACGTTGACCCCATCCACATCTTCGAGCGCCCCATCGTGTCCGTGTCTTTCTTCAGCGACTCGGCACTTTGCTTCGGCTGCA	Alkbh5	1059				+	73	88	1.37e-05	Lib1-182	1367.66
183	Lib1-183	chr11	60146167	60146327	GGTAGGATAGGAGGGAAGAAGACAGGTGTCCACTCACCTGACAAGAGCCCTTGGCAACCATATAAACAGAGTGGCCTTGCCTGCCCCAGTTACCCCTGCAAGCTGCCACCTCTCAGGAATAGTTTCAACTGAGTCCCCGCCTCTTGTCTTCCTCCTGC	NONE					+	73	88	6.15e-06	Lib1-183	1245.79
184	Lib1-184	chr11	59900136	59900296	CCAAGGACAATTTAGCAATCAGAACTTCAATTAACACTGCATCCTGAGGATGCAGCTTTCGGGAAAAGGCTGGGGCAGAGGAGGACAAAGAGGCTGGCAAGTTGGCAGCTGGGTGAAGCCACCTGGCTACATGACAGGGAACTGAAAGGACCCAGAGG	NONE					-	73	88	4.69e-06	Lib1-184	1313.49
185	Lib1-185	chr11	53478969	53479129	ACTCGTGCTCCGTGGGCTCCAGGGGCACCGCGGGTGACGGTAGCGGCGCGACGGGCATCTCCTCCGTGTCCGGACTCAGCAGGCGCGGACCGGCGCGGGACAGGCGCCTGAGATGCGGGGAACGGCCGGGTCCCAGGTGGAGTCCCAGACCCGACTCC	Gm9837	-8570	Gm9945	-1117		-	23	38	8.17e-05	Lib1-185	1340.57
186	Lib1-186	chr11	43682813	43682973	CCCCGCCTCCGCATCCCCAGCCCCCTGCGACCCTCTGGCTTGCGCACTGGGGCAGATGGGTTAATGCAAAATGCAGATGGATCCCCTAGAGAAACGGGTGCTGTGGGGGGGGGGGGGGGGGAAGAGGTGCTGCGGAGGCATCTCCCTGTCCTCAAATC	Pwwp2a	895				.	.	.	.	Lib1-186	0
187	Lib1-187	chr11	43566882	43567042	CAGAGGACATGGTGATTTTCCATTCCCTGTTCCCATCTCTGCCGCTGGCAGGCTTGGAGCCATTTCAGGAGAGGGATTTTGTGTGTGAGCTGCCTGTCAGACAGCTGAGTGGGCCAGAAGCTCTTAAACTGTACAAAATGCCTTAGCAGGTTAGAGCC	4933415A04Rik	-20078				-	58	73	7.05e-05	Lib1-187	1354.11
188	Lib1-188	chr11	35986989	35987149	cacccctttaatccaagcatttagcaggcaggagctggtggaagggaagtctgatctacatagtgagttccaggtcagccagggtcacataggcagggtgtctcaaGGGTAAATAAATAAGGCACCCCCACCCCACCCCAAAGGCTTGGTCTAGACCT	Wwc1	-6542				-	73	88	5.46e-07	Lib1-188	1245.79
189	Lib1-189	chr11	23770770	23770930	cagtcagccaggcagtcggtcaggcaggcagtcagccagctagcccgtcagtcagccaaccagtGAGGAGGCTGAGCAGCCTCCGCAGCCGGGACGCCTGTCCTCGGACCACCCCCGGGCCTCCTCTTCTTTCCCGGCTCCTCTGGGTTTGCGGCTCA	Rel	120				+	100	115	3.2e-06	Lib1-189	1340.57
190	Lib1-190	chr11	16990927	16991087	AACACAATGGGATGTGTGTCCTAAGTTAAAATTGGATTACATCACTTGTGTTTATCATCACGCCTTTTAAAGGGTCAGGCAGGGACACTGAGTAGTCCTGTTACTTAGCTTTTTTCTCAAGTGAAAACTGCACAGGCAATGAAATGAAGAAAATTTAT	Plek	17695				-	73	88	9.81e-07	Lib1-190	0
191	Lib1-191	chr11	16948782	16948942	ttgacctagttagtataggtctgggtggggggggggaaccacagctgctggaagtttatgtgtTGCAgtcctgtcctgtcctgtcctgtccAGAAAACAGTTACTAAATTTAACACTGTTACTAAACTTAACTTGGAACTTGGGAAAACAAAACAAAA	Fbxo48	-2548				.	.	.	.	Lib1-191	1286.41
192	Lib1-192	chr11	6528667	6528827	TGACGGAAGATAAGGTGAGGGCCGCAGCACATGCTAGGAAGGACCCGCCAGCCATGGCTGCCAGCTGAGGACGCTCACGTGTGCTTAAAGTTACGGTCACAGCAGCGAGCCGCGCACGCGTAACGTCACCACGCAGCCCCGCCCAAAGCCGCGTGCGC	Ccm2	-18140	Myo1g	-7789		.	.	.	.	Lib1-192	1272.87
193	Lib1-193	chr11	6388960	6389120	CCCTGGCCAGTGTTCGGTCACGAACTGACTAGACGAGCAGGCTTTGGccaggcccaggcccaggccctgcctgccctgccgtggccccgcccccgccatagtcccacccccagtcggccccgccccggTGGACAGAAGCAGGAAGCGTGCGGGGCTCC	Zmiz2	-431				+	73	88	6.2e-05	Lib1-193	0
194	Lib1-194	chr12	116047916	116048076	GCTCCGAGGGGGCGCCGGGCGGGCCTGGTCGGCTCGGCCTAGGGCGGAGTTGGGCGGCTGCACGGACCTGGCGTCCTCGGGTGCCCCGGAAGGGAGGAGCAGAGCAAACACTGATTTTGCTACCAGGCCTTTGCCTTGCAGCGGCCTCTGTGTCTGCA	Vipr2	-29732	Zfp386	220		+	73	88	1.51e-06	Lib1-194	1313.49
195	Lib1-195	chr12	113424793	113424953	ctcagctcagctcagctcagctcagctcagctcagctcagctcagctcagctcagctcagcccagctcaccccagctcagctcaccccagctcagctcagctcaccccagctcagctcagctcagctcagctcaccccagctcagcccagctcacccc	NONE					.	.	.	.	Lib1-195	1313.49
196	Lib1-196	chr12	112673734	112673894	GGCCCCAGGGCGCACCGGCCCCCACTGCGCACACCAACAGCGCCCCTCTCCCGCGACCTGGCCCCGTGGAGCGGCCACCCAAGGTCACGCAGCGGCCGCCCGCACCCTCGCCGGCGTGGGCCTCCTGCGCGACCAGCCCGGCCCCGCGCGCTCCCCGC	Akt1	462	Siva1	29135		-	73	88	3.53e-05	Lib1-196	0
197	Lib1-197	chr12	112594878	112595038	GCCTCACAGTCTGGTAGGAAGATGGCATGCTGGGAGCTGAGACTGCATGAGAAAAAAGGGAAGGGGGGTGGGGGTCAGAGCAGGACAGCGGCTGTCCTTGAGCCCCAGGAAGCTACCAGGGATGTGTGCACTTCTACAAAACCGAGGGCTGTCAAGCA	Adssl1	-25087	Inf2	6174		-	73	88	4.69e-06	Lib1-197	0
198	Lib1-198	chr12	112589975	112590135	CAGCTGAGGCCCCTCATTTTGTGGGGGTGCTGATGGCTGTCTAGCTAATTGCACCCATCTCGCTGTGCTGAGACCTGAAAGCACCTACCTTAAATAGACTCGTTCACCTTCTACCAAAGTGCACTTGTTACAGGGGAAAGTTTTCAGGCTTATGAAAG	Adssl1	-29990	Inf2	1271		.	.	.	.	Lib1-198	1218.7
199	Lib1-199	chr12	110555995	110556155	TGTGCCTTAGTCCCTGTTCGCTCGCCTCAGGCGGGATCCTCCCACCCGAAGCATCTCTACCATCTGGGCCCTGTCCCAGCCTGACCCCGGGCCTGCTTAGCCCGGATTGACTCTCTTTCCTCATCTGTGTGAGCAGAGCATGAACTCAGGTGACACTT	NONE					+	142	157	2.64e-05	Lib1-199	1340.57
200	Lib1-200	chr12	108497134	108497294	tgagttcagtgagagattctgtctcaggaaaaaatacaaaaaggtgacgaactatCCTGGACTACCCAGCCTGACCCTACCTGCCCTTGGGGGCTGGAGGTGAGTCAGGGAGCAGGTGAGAAACGCCTCCGCAAGCTCATCTGAACACGCCCTCCACC	NONE					+	73	88	1.67e-06	Lib1-200	1327.03
201	Lib1-201	chr12	108338934	108339094	TGATTCTGGAAATACGGCCCATAGCATGTGGTGCCTGCCGCTTACCTTCCTCCAAGGCCCCTCCCGCGGAGTGACCTCAGTTGCCCTCCACTTCCTGCTCCAGTACATTCACCCACCCCCTCTCCAGGCGGCAGCAGAGCCTTCTCTCAGCCCCGCGC	Cyp46a1	4633				+	73	88	8.26e-08	Lib1-201	1286.41
202	Lib1-202	chr12	108253506	108253666	CACAAGCATTTGCCAAAAGGTCAAGAGCAAGAAACAGTAGCGACGGGAAAGAATGATTCCAGTCACTGCAGGGGACAGTGAGGGACAGACGTGTGCACCATGGGGCTCACAGCCACACACTGTGACCAGGGTAGGTTAAGTCACCCTGGTGTGAAGAG	Ccdc85c	21839				.	.	.	.	Lib1-202	1327.03
203	Lib1-203	chr12	106693852	106694012	AAGTGCCACTTTAACCTCCTACACTCCCATGACACACTGGGGAACCGAGGGCAGACGAGGGAGAAGGCAGGCTGCTTAATTCCCTTGAGGAATGAGGTGGAGCTGAAGTTCAGACCAGGCCTGGTGGGTCTGATAGCAAGCTGAAGATAAGCCTTGTG	NONE					.	.	.	.	Lib1-203	1340.57
204	Lib1-204	chr12	103213737	103213897	CCTTCTGGATATGTCAATCATTTCTAGGAACAGGTGTGAAGCCAGGGCAAGTACTGAGTGTACCAGGGACAAGCAGCAGGTTGTAAACCGGTTGTCTAGAAGAGTGACTAACTGGTGTCTGAtaaggccccaagagccttgaggtcatgaacccaaag	Prima1	28333				.	.	.	.	Lib1-204	0
205	Lib1-205	chr12	100529605	100529765	GACAGCCGTTTGTCACCTCAAGTATTTCAGCTAGGGTAAAACCTATCTGCACTGAATAGTAAGGCTTTCAATGCCCTTCCCTGGCCCAGGACAGCTTTCCAGATTGTGCCTTTCAATGGAGGCAGCTCATAGCTCTGCCTCCCTAGACAGCTCAGAGT	Ttc7b	-8859				+	73	88	7.55e-05	Lib1-205	1394.74
206	Lib1-206	chr12	98991944	98992104	TTGCCATGGCAATTATTCTGCCGTGTGCAGCCACTTAATGCATCTCTAATTTCCCTACAGAAGCACATGCAAGGTCAGCAGAGGACACGGAATGCTTCTCCCAGACTCCAGGGGAGCAAAGCTGGACTCTCAGCCAGGCACATGACCAACATGTCTTT	NONE					-	73	88	6.68e-07	Lib1-206	1286.41
207	Lib1-207	chr12	86021788	86021948	CAGGAATAGTGCAGAGACTGTGGTAAGAAGTGGCAGTGCCCCTGACAGTGACAGCAGATCTCCTGCGAAGCGTAGCTGTAGCATGAGAACAGTTGCACGTGTCTCACTGCTTTAGTGGAGGGTGAACTGAGGCAGTATAAAGGGAGAACTCTTCCTTC	NONE					-	121	136	9.97e-05	Lib1-207	1340.57
208	Lib1-208	chr12	85619959	85620119	TTCCTTGCCCATCTGAACTGTCACTCTAATGGTATAATCCTTCTGTCCTCCAGGCCAGGCATCCCTGACTGTGACCTCATTTGACCTTGTCACGTGCAGAATTTTTTATTAGCCAGCGTTCAGTTCCCTCGATGGAGAGGTGGCCGTTCTGCTGAGTG	Jdp2	21012				+	73	88	2.11e-08	Lib1-208	1286.41
209	Lib1-209	chr12	84699412	84699572	TCCAAACACTGTGTGACCCAGAGGAAGTTACAAAACCTGTCAAATTCTCCAGACGGAATCCATCAATGAGGGGGTCATATAAGGACATATATGTGACACATTGGCATCCAATAGGCTCAGTGGGTGAGCCATCTCTGTCATTCTCCCATGAGGAGGCC	Syndig1l	-661				-	73	88	4.63e-08	Lib1-209	1245.79
210	Lib1-210	chr12	84148281	84148441	GGGCGTGGCAGCTCCTCCCACCTCTCCCCGGCACGCCGGCGGGCTGAGGGTCACGCGAGGCCGTGGCTTGGCTACGTGGGGAGAGGCGGCACTCCGAGCACCGGGAACCCAAGCGGCAGGAAGCACGGGATGGGGGAGAAACTCGGCTGGAGGCAGCT	Pnma1	128				-	49	64	1.72e-06	Lib1-210	1232.24
211	Lib1-211	chr12	83535793	83535953	TGCCCTACTTGGCGTTTTATAACTTCCCAAAGGATACTGATGGCGTCCTTCTCCCAGAGGACCATCCTGTCTGTCCCTGACTGTCCTTAACAGATTTTTTTCCAGGCTGTGCCTCATGGGCCTTGCAGAGACGCCAGGCTGTGCCACCTTGCTCCCCG	Dcaf4	15407				+	73	88	3.61e-05	Lib1-211	1286.41
212	Lib1-212	chr12	81300527	81300687	TCAGCAGAGCCTTCATCTTGTCACAGACAGCCATGGTTGTCCCTAGGTTACTCATGACATTTTCAGCTTTACCCAAGCCAAGTTCATCTCTTTGCAGAGAAAAGCAGTAGCATCTTCATTTTTCAAAAAGCAGGCAAGGCACCTGCAGTTCAGGGCCA	NONE					+	39	54	3e-05	Lib1-212	1232.24
213	Lib1-213	chr12	80165081	80165241	ATGTCCACTGATAAAAGGCAGGCTACACCACCTGGTGACAGGCAGACAGTTTCTATTAAGAGATGGAGTTCACCTTGAATGACCTTAAATGCAACAGCCCTGAAGATGGTTGTCTTATGCCTGTTTACAAAGTCCATGTGATCTGTAACAACCTCAAA	NONE					+	81	96	8.46e-05	Lib1-213	1299.95
214	Lib1-214	chr12	79130756	79130916	CAGGGCGGTGCGCTCGCCTAGTGAAGCATCGAAGCTGTGGGAGGCTGCACTCACTCGAGGTCCTGAGTTGCACCGAGCCGGTTCTCCTAGGGTAATCCCCTCCCTGCCAATCATGTTCCTGAGGAGCAGCGCCTCCCGTCTCCTCCACGGGCAAATTC	Arg2	59				+	60	75	7.3e-05	Lib1-214	1245.79
215	Lib1-215	chr12	76255704	76255864	AACACATGCCCGGCCCAATGTGCAATTGCAATAGACTGCCTGGGGTGGCTGCATTCCTAGGTTTGGCGGCAAGTCCTGACCTGACCTTGTTCTCAAAAGTGTAGCTGCTGGCATCATTCTGCCTAGACACGGGCTACCTGAGGAGTCCAACCTCAGAA	Mthfd1	486				-	132	147	5.03e-05	Lib1-215	1313.49
216	Lib1-216	chr12	75177301	75177461	TGCAAGAGGGCTCCTGCTCTAGCCCAGACTGTGCGCCGAGTAGGAAGTGACTGGGTGGCGCTCGGGGACGCGGAGCAGCCACCTGACGCTGCTACCGCCCCCCTCCGGGCTCTGGCGCCTGAAGCCTCCACACGGGAGCTTTCTACACCCTGAGAAAC	Kcnh5	-49				.	.	.	.	Lib1-216	1340.57
217	Lib1-217	chr12	69485843	69486003	CTCTACAAGGACAGCTGGGCTTCCAATAGTGTGAGGCCTCAGAACCAGTTCAGGAAGCTTCCAGGGAGCCTTGTCCTTACTTGACCCCCGTCTGGCTGAGAACAGACAATAGCAGCTTTCTTCATGTCAAAGTGGGGAGGGGCTTCCTGGCGTGTGTC	NONE					+	73	88	1.04e-07	Lib1-217	1394.74
218	Lib1-218	chr12	59149600	59149760	TGAATGTTCTGGGCAAACTCACAACTGATCAATGGAGTTACATTCACGAGGGGCATTCGCTGAAGAGCTCAAGGACAGGACAGGGCAGTTTCCCATGCATACTTTGTATCTCTGGTAAAGGGTTGAAAAGTATTTCTTTCTGTCTTTGTCTTCCCCCA	Ctage5	19917				.	.	.	.	Lib1-218	1286.41
219	Lib1-219	chr12	59013338	59013498	AAGCTTGATGCAACCAGCAGGTTTCTTGTGTGGCTCCGCCCCCTTGCGCCTGTAGCCGGTGGCCTCGGCGGAGGTCGCTTAGGCGCCTGCGCCGTGCCTACTCTGGGCGCCGATTGAGACTGGCGGGAGCGAGAACCATGGCGTGGGTTCCAGCCGAG	Gemin2	25				.	.	.	.	Lib1-219	1381.2
220	Lib1-220	chr12	57230410	57230570	AGCGGACTCGCGCATGCTCGCTGCGCGCAGCCTCGTCCCCGCGTGCTCTCGCGCGCTTCCTCTCGCCCGCTCTGCTCTTTTTGGTTACTCAGGGGCACGCGCAGCGTTTCGCGCGACGATTGGCTGCCTCGGTGGCGGCGCCACAGGACCGGGCAACT	Mipol1	44				+	35	50	4.46e-05	Lib1-220	1367.66
221	Lib1-221	chr12	54738928	54739088	GACCGCGATGGGCACACAGTAGCCTCGGGCACACTATGTATGTATGAGATGAACTGACTAAGGTTTCTTTATGGCCTGGGATGACCCTCGGGGGTTTGTGCTTACCAAGGCAAGCAAGTCAGTCTACCCTGTCGAGCTACACTCTCAGCCCTATGAAC	NONE					+	73	88	6.15e-07	Lib1-221	0
222	Lib1-222	chr12	54709841	54710001	GTTCATAGGGCTGAGAGTGTAGCTCGACAGGGTAGACTGACTTGCTTGCCTTGGTAAGCACAAACCCCCGAGGGTCATCCCAGGCCATAAAGAAACCTTAGTCAGTTCATCTCATACATACATAGTGTGCCCGAGGCTACTGTGTGCCCATCGCGGTC	Eapp	-14040				-	73	88	6.15e-07	Lib1-222	0
223	Lib1-223	chr12	35534753	35534913	GCCCGAGCTGGCCGCGGAGGAGAAACCCGCACGCTAGCCGCGCCCGGTCCCGAGGGTCAGGAGGGGCCGCAGTGCTCTAGGGCTTCCCGGCTCCCGCGCTGTGCCGCGGCGTCGCTCACAACCCTGCCTGGCAGCCACCCCCGAGTCCGTCCACCAGT	Ahr	205				-	55	70	4.99e-05	Lib1-223	1272.87
224	Lib1-224	chr12	35046928	35047088	GAGTGTCCCGAGCACTCTACGGGCTCCACAGGGTCGGGGAGACGCGAGATGCCAGTTTCTCCGCCGGCACCCAGCCTCCGCTGCGCCACCAGCCCGCAAACCCGCCACCACGGTGGCCCGGGATCCAGCCCGCAGAGGAGGTCCCGGGTcgcgcgcgg	Snx13	-178				.	.	.	.	Lib1-224	0
225	Lib1-225	chr12	29701025	29701185	tgaggtgaggtgaggtgaggtgaggagaagtgaggtgaggtgaggtgaggtgaggtggggtggggtggggtgaggtgaggtgaggtgaggtgagctgaggtgaggtgaattaaagtgaggtgAGAAAGGAATAGCTCCCATTTCCCTCCCAGCTCCCA	NONE					-	29	44	5.95e-05	Lib1-225	0
226	Lib1-226	chr12	26366430	26366590	GGTGAACCGAGTGCCTTGGCATTTACCATGTCACTCAGCCTGAGATGCACCCAGGCAGCTGAGGGAACCTGCCCACAGTCCCAAACTCAGAGTGACGAGGTGGCAGAGAAGAGGAGGTGGACTCTCATCAAGGTTGGAATCCACTTCACTCTTGGCTT	NONE					.	.	.	.	Lib1-226	0
227	Lib1-227	chr12	21373760	21373920	CTGGGGCCTGCTTGGCGCCTTCCTGGCCTTCAGCTGGCGGCGTCCTGACTCGACCCTCTCTCTCTCGCCTCTGTCCCCGGGTGACCGCGGGGAACGAAGGTGGGAGAGGATGGGCAGGTCCTTAGACAGGTGCGACCTTCTTCGTGATTAAAGTCCCC	Adam17	-247				+	42	57	1.24e-05	Lib1-227	0
228	Lib1-228	chr12	16811257	16811417	GCGCAGGAAACGGTGCGCCGGCGTTGCCGAGACCCCATCAACGTGGAAAACCTACTGGTGAGCGGGGACCCGGGCCACGGGAGGTCAAGTGCTGTGGGACGCGCTCCTTGCATCGGGCCCTCTGCACAGTGTCGCTTGCTGCCCCGGGGCTCTCCCTG	E2f6	360				-	73	88	2.22e-06	Lib1-228	1299.95
229	Lib1-229	chr12	13214953	13215113	AAATAATTCCTTGGAATCTGTGAATTTGCTTAGATGGAAAAGAGGCAAGTCAGGTAATCCTTAAGTGACCCCAAGTGGTAAAAATACACCAACACATGTGTTCAGGCCTTTGTGGGTATTCACAGCGCGACACTAGCACCACCTAGTGTACAGAACTG	NONE					+	57	72	1.57e-05	Lib1-229	0
230	Lib1-230	chr12	12357088	12357248	GAAGATGATGATGTGGTGATGGTGATGAAATTCATCTATTCGGGAGAGGgtgtgccatgacatacatgtggaggtcagaggaggtcaggcgttggctctcctcctccactctgcgcttcctggcaattaaattcaggtcattaggcttggcagcaagt	NONE					-	73	88	9.6e-07	Lib1-230	1286.41
231	Lib1-231	chr12	12337565	12337725	CCCCTGGACTGCCCGAGCAGGCAGCTCTGCCACCCATATGTCTACTCTGCCACAGCAACTGTGACTCAGTGTGTCCTCAGATGTCCTCTTTGAAGCAGCTACCCTGAGCCAGAGGGGAATCTTCCTTGTCTTCACTTGCTCTTAGCCATAATGTCTAT	NONE					+	73	88	7.52e-07	Lib1-231	1218.7
232	Lib1-232	chr12	11219694	11219854	GGCAGTAGACAGAGGagtgtttctcaacctgtgggtcttaccccttcaggggtcaaccagccttttcacaagggtcacctaaggtcattgaaaaacagatatatttacattacgattcatgacagtagcaaaactacagttatgaagtaacgaagaat	Msgn1	-10802				-	73	88	1.15e-08	Lib1-232	0
233	Lib1-233	chr12	8216710	8216870	TTTCTTTCCTTCTTCGCTGCTTGGTGAGAATAAGACAAAGGAGGGCAGGGGAGGGAAGGCTGCCTGGGAACACGCGTGGGAACTGCACTCTCAGCCCTGCTTGGCTTGAGCTGACTTTAGAACTGCACTTGCAGGTTTCATTTTGCAGTTTTTAGAGA	Ldah	8683				.	.	.	.	Lib1-233	1259.33
234	Lib1-234	chr12	8208180	8208340	CCCAATACCTTGTGAGTGGGCAGGTGAGGTGATGCTGCCAGTACTGTGTGGTTTGTCTGAGGAAGGGCACGTGGGCTGCGCATGGGGTGGTGCTAGGATAACTGAGCTGCCATCACCCCGCGTGCACAGCCGCTAGGCCGTGCGGTACGCGATGGCAC	Ldah	153				-	18	33	7.3e-05	Lib1-234	1272.87
235	Lib1-235	chr12	5351243	5351403	GCTTCTCTTCTTGACATGATACAGCCCAGCCACAGACACTGTTTCATGTTTCCTGAGTACCCTGCTTCTTCTGCCCTCACATGACCCCACCCTAAGCCCTGGGTCCTTCTCAGTCACACACATCCTTAGCTACCATCTCCTGCCTTCTCAGTCACACA	Klhl29	24359				+	73	88	1.9e-07	Lib1-235	1286.41
236	Lib1-236	chr12	4095359	4095519	ATGTTCTCTGTCAAGGTTCCAACCTTCAGAATTCCCGCCCACCCAACTTCTCACTGCCTCTACCACCTGAGCTCACCCTGCACTTACTGTCAACTCTTTTGAGAGGTACAGCTATGTGCCAGAGGTAAATTGCCATTTCTGATGAATTATCTCAGGAC	Dnajc27	12856				+	64	79	6.11e-05	Lib1-236	1191.62
237	Lib1-237	chr12	3837213	3837373	ggcttgtgtttgctcagctggaaaatggggatagtaactctagccttgcctgtcttacagggcgcctgtggaagtcagctgaggtcacgggcagggaagtgccctgcagacagcaaagtctggtccaattatgagggattacgattGCTATTATTATC	NONE					-	73	88	4.63e-07	Lib1-237	1245.79
238	Lib1-238	chr13	118379833	118379993	TAtttaattttatgtgtatgagtgttttgcacacatgtgtctatgcaccatgtgtgtgcctggtgccttagaggtcaggcgagggcactggatcaggacatagagggttttaagccacatgtaagttaagggctgggatcaaaaccagactctgtgga	Mrps30	7339				-	73	88	1.27e-06	Lib1-238	1272.87
239	Lib1-239	chr13	114387795	114387955	GCCTCGCCGGAAACCAGCGTCGGTCCCCGCATCCCGAGGAAGGGTCAAGGGAGGACGCGTTCCCAAGGCCGCCTCCGGGGCCCAGCCGGCCCAGCCTCCCCCAAAGTGGAGCGACCTGGGAACCCTGAATGAATAGCTCGACAAGGCTGACAGTTATG	Ndufs4	383				-	43	58	8.36e-06	Lib1-239	1286.41
240	Lib1-240	chr13	111725432	111725592	GCAGAACTTTGGAAGCCCCCAGGCTCCACCCACCTCAGGCTCGGCCCCCCCCAAGGCTTGCTCGAGTCAGCCCAGGGCATCCCGGGGCTTCAAGTACTTCAGGCTCCGCCTCCGCGGCCCGCCCGCCTCAGCCCATTGGCTGGGCGTAACAGCTTTGG	NONE					-	65	80	4.92e-05	Lib1-240	1299.95
241	Lib1-241	chr13	107573747	107573907	AAGAGCAACTAAAGCAGTCGTGCGAATTTCCACCATCCACAGGTTTCAAAGTCACTGGGCATGGCCAAAAAAGACCTCAGGTGTCCTCAAAAGGAGAAGAACCTTGTTTCTAAGAACGTTCTCTTCAGCTTCGCCATTTCCTTCCATGACAGGCATCA	NONE					+	73	88	1.22e-05	Lib1-241	1299.95
242	Lib1-242	chr13	105224128	105224288	CTGCTTCAATAGGCTAAGTCCTCTTTCCGAGTGCGTTTTGGTGCTGGAACACCCCTGACCCATGTCTAGGGTGACCCCGTGTGACCGCTGTGCATCACTTAGCACTCTCCCTGCTGTGTAGTTTCCCTCCATGGGGAGTGCATTTGCTCTGCGGCGAC	NONE					+	73	88	1.34e-05	Lib1-242	1299.95
243	Lib1-243	chr13	104984110	104984270	CTAACCATATGGCTTATATAACTCAGAAAAATGCAAAAATCTCAGCCTCCATACCGTGACGCCTGCACAGTTATCCTGGGTCTTTCAGGGTCAGATAGAACAAACTGTGTCCCAGAACTGCTGTGCAAAATTCGGCTTTATCTGGAAGTTAAAAACAC	NONE					-	79	94	8.36e-06	Lib1-243	0
244	Lib1-244	chr13	104073890	104074050	CTCTTAGCCTCAGGGAGTAGTTCTCCCTGTTGATCAGTGAGGTAACTGAGGCTCCGAGGCTAACTTGAATAAGGTCATTTAAGGTCATTTGCCCACATGACACCCAGTACATGCGTGCAGCTCTGTGAGGGGCCCTGAGGGTAAGATGACAGTCTGTC	NONE					-	73	88	3.63e-08	Lib1-244	1313.49
245	Lib1-245	chr13	99025383	99025543	gccaaagatccagttccagccatatttggtttctaatgaggcctcacttgcaggtttgcaggctgccctggtgtcctcacatgacctccccctgtgtgcgctgaaggagatctttggtgccctttcctcttaagaggacaagagtcttatcagattag	NONE					+	73	88	5.81e-09	Lib1-245	1232.24
246	Lib1-246	chr13	98634166	98634326	TCTGTGTGTGACATCCTCTCTTCCTTTTCTAGCTAATATGAATGTTCCTTTAGGTTTCTGTGTGGTCCTCATCCCTTGACCAATACCAGTAGCCTGACTGATCTTGTGAACAGCGCCCCCTAGGGTCGCCCAGGGCAACAGTCCTGACTTGACTTCTC	Tmem174	3164				-	124	139	8.86e-05	Lib1-246	1299.95
247	Lib1-247	chr13	98263102	98263262	gccctgggcggggccccgggccgcTCTCCAATGACCCGGAACTGAGGCGATCCATGGTTCTCCGAGAGGATGGGCTACGGGGCGCTAGGGAAACAAGAAGCGATCCCTGGGAGTCGTCTCGCCTTCACCGAACGCTCTGGGCTTTTTCCAGAGGAGAT	Utp15	-141	Ankra2	-60		.	.	.	.	Lib1-247	0
248	Lib1-248	chr13	93029400	93029560	ATGACTGCTCCATGATTCTCCTACAATGCATAGAGAGGCATGTGGGGGCCTCCAATTGACATTCTCTGGGAGCAGAGGTGTTTCTGACCTGAAATGACTTGAGGATGAGGCACCGTCCCACACAGCCGGGTTTGCTGTGTAGGCGTCCGTTGCTGCTG	NONE					+	86	101	2.57e-06	Lib1-248	1299.95
249	Lib1-249	chr13	92799684	92799844	CGTGTATGCAATGACATGATCGTAGGCCAAGCTAGCAGAGATCTGCTGAGCCCTGACTCAGATAGGAGAAGAGGTCAGGCAAGGTCAAGGCAGCCCCACATGTGAGTGATGGGCACTCACCTTTATCAGTCATTGATGGTGAGGTGAGTAGGTAGTTT	Thbs4	-4946				-	73	88	3.51e-07	Lib1-249	1354.11
250	Lib1-250	chr13	92530710	92530870	GCCGAGCTCTCGGGGACTCGACGCGACGCCGCAGTGAGGCGTGAAGAGTAACCCGGCCACGACACCCAGGACAGCGCGACGCCAGCCTAGAGCTCGTCCCCAGCCGACCTAGCAGAGAAGGGCGCAGGCGCAGAGAATGCTTCCCGCTGCCACGCCCC	Zfyve16	78				+	96	111	3.4e-06	Lib1-250	1313.49
251	Lib1-251	chr13	91223872	91224032	GCGAGGGCTGCAGGCAGCGGCGGAGGTACCGCCGTGGTTAGGTCGCCGAGGTTAGGTGTACTCACCCCGCTCGCTCGCCCTGACCTGGAGCCGGCGGCGCGCAcggggcggagcggggagggacggggcggggccgggACCGCAGGAGCGACACGGCA	Atg10	16				.	.	.	.	Lib1-251	1232.24
252	Lib1-252	chr13	81783730	81783890	gcgccgcgccgccccTTTGGCTCCGCAGGGTGACGAAGGAGGCGGGAGCTGGCGTGGGGGTGTGGCGAGTGGGGGCAGCCGGGGTCACGTGGGCCACTGGGCCGGCGTCCCTGAGCCCGACGGCGTCCAGACGTAAATAGCGCGAGCAGTTAGTTAGC	Cetn3	733				-	73	88	8.1e-07	Lib1-252	1313.49
253	Lib1-253	chr13	80962776	80962936	ATACAAGCCAGAGCAAGAGAAATCTCCTATCTGAGGAAATACATGGGACGAAAGCCTAAGCCCTGGAAACGGGGTCACGTGGGGCCACCCCCACCCCCCACCCCACCCCCGCTGCGGATCCTGGACGTCACCCGCTCTGGCCCGTGCGTGCGGCGGGT	NONE					-	73	88	1.03e-07	Lib1-253	0
254	Lib1-254	chr13	78181254	78181414	TTCCCAGCCGAGAAGTACGCTCCGGAAGCGTCCTCATTTGCCCTGCGTCGCTCGAGGACGCCGGCGCCCAGGATAAGCCAGTGGCGTGATAATTAATGGAATACAATATTTATGGCCCAATGTATTGACTCCGAGGCAAGTACGCCGCGTAGACAGTC	Nr2f1	18423				+	30	45	2.44e-06	Lib1-254	1286.41
255	Lib1-255	chr13	75113164	75113324	AGTATAGACTCTATACCAGTAATATCTCCTAAGAACAGATAACCTACATGAAAAAAAACAGTCTCAATTTTGCCTGGGATGAACTCCTCAGCCTCTGGGGAGCCTCTGAGGAAAGCAGCTCAAGGAGTTATATGCTTAGATCTCCTCCAGCCCACGCC	Pcsk1	23418				+	71	86	7.45e-05	Lib1-255	1367.66
256	Lib1-256	chr13	63256875	63257035	CCCCGGCACTGCCCCCACTGGGCAGTGCGCAGTACTGACTGGGCCCAGCTGGTTCCTGTCTAATAGGGCTGTGACCTGGCTTGAACTCTGTAATGAAGAAGGAACAGACTTGCTTGCTCCTCTGCATGCCTATGTCTCCCCCACACTCCTCTATTATC	NONE					+	73	88	5.78e-06	Lib1-256	1327.03
257	Lib1-257	chr13	59011079	59011239	TGTCAACGATGAGGTCCTTATTTTAGTGTCTCTACTGGCCTGCAAAAGCTTTTCACTGACTGTGGACGTGCAGGTCAGCGCATGACACTGCTGGGTAGGGTGGCACGCCTGTGCAGACACCGCGGATGCAGACACGGTGTTTACTGCCAAGCCTGTCT	NONE					.	.	.	.	Lib1-257	1394.74
258	Lib1-258	chr13	58936242	58936402	ACAGAAGTTGCCATTAAGAACATTCTGCTCCTTTTGCATACCTCAATACTTAGCAATCTGTCAAGTTTACCTAAGGGCACCTGGGACAGCTGAGGGCTCTCCTGAATTTAAATTGCTTTCGGGTGAGTGCTGCCAGGCTTAAATTAGGTTGACAGAAT	NONE					-	65	80	1.76e-05	Lib1-258	1205.16
259	Lib1-259	chr13	56509988	56510148	CTGTTTCCACCTCAAAGTCTTCCTTCAGTAATCTATTCAACTGTGGAATGCCCAGGGAGACAGAACAGATGAGGTCAGCTGAGGTGACTGGCTGGTCCAACGATGCCATGAGATGGTAGACAGTCTACAAGTCATTTCAATTTTTTCTTATGCTAATA	Il9	-27822	Fbxl21	-12423		-	63	78	2.16e-05	Lib1-259	1178.08
260	Lib1-260	chr13	56388373	56388533	ACTTGGCTTTaaaaaaaaaaaaaaaaaaaaaaaaaaaCCTCTTTAAGTCACAGATGAACCCAGAATGTCACAGGTCACCTCAGGTAATGCTTCTTTTCTGAGGAAAGAGGTGACATAAGGCTTTCTCCTCGGCAGTGCAGCCCGGCTTGACTCAGCTG	NONE					-	73	88	1.64e-06	Lib1-260	0
261	Lib1-261	chr13	56104945	56105105	CCCTTCTTGTTGTCTCTTGCTGCATTGCCAGCCAGCTCCAGGATCTCAGCTGTAGGGCAGATAAAAGCACGAGGTCATTTCAGGGCAGGAGAGAACTCACATGGCCCCGAATCCCCAGACAGATGTGTTCTGCAAGCCGTACTTCTGGGGCAGCCACT	NONE					+	93	108	6.59e-05	Lib1-261	1232.24
262	Lib1-262	chr13	54611028	54611188	CGGTGGTGGCCTCAGCCTCCCCGGTTCCAGGCCGCTGCGCTGACTCACCCCCGCTCGCGAGTCCCGGCTGCGCAGAGGCCACCTGGCTGGCGGCAGGTGCCCCGAAACCCGGGTCATTCTCGATGCCAGCAATCTCGCTTTCCTGCTGGGCCAGGAAG	Cltb	184	Higd2a	20901		+	8	23	3.14e-05	Lib1-262	1286.41
263	Lib1-263	chr13	54192211	54192371	GCCTCCTGGCAGACGTCGCCTCGGGATGGGGACGCGGGTGGGGTTGCGCGGAGACCAGGCTGTGGCGTGGCCACTTTGGCTGCCTGCTTCAGATTCCTGCCGACCCCCGTCCCCAGATCGACCTCAGGCTGCGCTGCACACAGGAAGCACCTGACCTT	Hrh2	162				+	109	124	6.59e-05	Lib1-263	1272.87
264	Lib1-264	chr13	51202610	51202770	ggtcaagagtggacgtgacaATTGGGAGCTCGCGGGGGTTATATCACAGAGACGCGGGCCGACGCGAGCAGTGGCCTCACTTGCCCTTCGCCTTATGGTGGCTCTCCGTCTTCTTGGGCAGCAGCACGGCCTGGATGTTGGGCAGGACGCCGCCCTGC	NONE					+	73	88	7.35e-07	Lib1-264	1313.49
265	Lib1-265	chr13	48998538	48998698	gcgtttgctaaagttaagattaacccccaaactgtgatgaccctggagtcattgttgttcctgggattctgtgacctagactgtcccctccacactgccgggtcatatcacccagccccgccagcactcccACAGCTCTAAAGGGTCTCTCTCCTTTG	NONE					+	73	88	4.17e-05	Lib1-265	1327.03
266	Lib1-266	chr13	46835096	46835256	GGAAGGGGGTAAGACTCCATTCTGAGCCACTGTGCGCGCATATCTGAGCTGCTCTCCTCACATGACCTCGTCAAAGATGTTTTGGCAGCACTGTTTAACATGCTAGAACCTGCAGCCAAGTTAAGTACCCAGCAATAGCATGAGATTGTATGCCTTAA	NONE					+	54	69	2.02e-07	Lib1-266	1286.41
267	Lib1-267	chr13	45769163	45769323	ggacctgggtttgattcccagtgcccttgtccacagtttacaactgcctattctttcagtttcaggtctgatgtcctcgtatgacctctatgggtactacatgcacatggctacactcagagacaagcaggtacatacaccaagacacatcaaCAGAA	NONE					+	73	88	4e-08	Lib1-267	1381.2
268	Lib1-268	chr13	45689871	45690031	cacacacacacacacacacacacacacacacacacacacacacacacGCTCTTTTTTTTTTTTTTAAAGTGAGGTCAAATAAGGCCACAGACTTTTAGGATTTTTTCTATTTGCTTGGTTCCAAGTCAGAAAATGGCAGGCGTCATTTGATGCCAGTT	NONE					-	73	88	5.77e-07	Lib1-268	1313.49
269	Lib1-269	chr13	44730173	44730333	CCGCTTGCTCGGCACACGGGCGCTTGTCCTGAGGTGACACCGCCGGCAACGGCTGAAGCAAGCGGGCGCTGCCGATCAGCGAGTTCGCACCGAGCGAGGATCCCTCTTGGTGCGTGGCCCAGTTTGGCTGAGGACCCGCTCCAACCCCTCGCTGACAc	Jarid2	-1018				-	122	137	9.58e-05	Lib1-269	1259.33
270	Lib1-270	chr13	43209328	43209488	GTCTGCTTAGGATGACCTCCAGTTAGATCCACCCACACTCTCCATTTTGCTGCTGAGCTAGTCAAGGGGGTGCTACCAGGGACAGAGTCATCTCAGGGCACTGCCTACCAGTGACTCCCTTCCATCAGTCTGCTCATTTGCATCACCTTCGGAGAGCT	NONE					-	86	101	1.41e-05	Lib1-270	1367.66
271	Lib1-271	chr13	43042754	43042914	gggatgtaagataaataaaATTAAAATTAATTTTAAAGAAAGGATTAATGTCTTCCTGCTTGCCCAGTAAGGGGTCAGGCGGGGTCACATAGGCTGGAGCACCGAGCTCTTTCTGTGCCTGTTTCCCTAAGGGCATCTGGGGAGCTTTAGGAGAGCCT	NONE					-	131	146	3.48e-05	Lib1-271	0
272	Lib1-272	chr13	42924520	42924680	CACCTAGGACTTGTTGGAGGAGAGGGCTTCTGAGTTCAATTGTATTGCATAGATAGGATTAGGCTAACAAAGGGTCACCCGGGGACAGGATAAAGAGCAAGGGTAGAGAAAAGTTGTAAGTCCCATCTAAGGTAGAGAGCCTTCTTAGCCAGACTCTT	NONE					-	24	39	3.56e-05	Lib1-272	0
273	Lib1-273	chr13	19026643	19026803	GTCACATATCAAGGTATATTCCTTGTTTGGGTACTCTACCTTAACCCATATCTTCTTCCCATCTCATTTGATGACCTGCTGTGATCTACACCCTAGAAATAGAAGTCTCCTGAGAAATGCTTCTATCTCTTGTCTCCTTGACTTTCAGTCCTTACTTA	NONE					+	73	88	2.14e-05	Lib1-273	1259.33
274	Lib1-274	chr13	15615728	15615888	ATTGACTAAATTGTTCTTGTGCAGCCTACATGTGTAATTATCAAAGAGTTATGATGTAAGGCAGGTTGACAATTCAAGTTTCAAGAGAATAAGTCCTTGAAGGCTCTGAGAGAATGTTGTGTCTGTGGGTGTGAAACACGGCACCGAATGTCTGCAGT	NONE					.	.	.	.	Lib1-274	1218.7
275	Lib1-275	chr13	12307617	12307777	tctgtttcagttcccagcacccacgttgggcagctcataactacctataattccagctccagggaatctgatgtcctcttctggcccccaagaacacctgcacatgcatatacataattaaaactaaaatagaTCTTTTTAACAAGCCACGTCCCTGC	NONE					+	73	88	6.85e-06	Lib1-275	0
276	Lib1-276	chr14	120478010	120478170	CAAGCCAAAGCTCTCCGAAGGCTGACAGGCTGAGTCATGTATGTCAGCCATAGGCCGGCCCGTCCTGAGGTCCCCAAGCACGGTGCGCACGGCTTCCTAAGCCCACGGTCCCTCCACCGTCACCTCCCGCAAACCCCCGAGCGTGGGCGTCTGACGTT	Rap2a	-371				.	.	.	.	Lib1-276	1327.03
277	Lib1-277	chr14	119401950	119402110	CTACTTATAGTACTGACATTAAAAGTCGTAGGAATGAAGTGTCGACTTGAGGCTGGCAGAGTTTAGGTGTGGGGTCACATCAGGGCATGGATGACAGTTATTCAAAGTTGTTCACAGAATAAAATTAATAGATCTATATTATATACCCATCCATGAAT	NONE					-	73	88	1.2e-06	Lib1-277	0
278	Lib1-278	chr14	118813258	118813418	CTGTGCAGAACAGGCAGGGAGACTCCTGTGTCTCTGAGAGTAGGGAGAATGTCACATGCAGCAAGCGACAGAGGGCATCTGAGGACAGAAGAGCAGAGAATGGCCGAGGGGTGGGAGCTGGAGTCAGAGGCAGTTTGGATTTGTCTTCTGAGTGATCT	NONE					-	73	88	2.74e-08	Lib1-278	1286.41
279	Lib1-279	chr14	105669170	105669330	TCATCTCCCGCGGAGGGTGCACTCGAGGTTTGAGCCGAGGTTTGAGCGTGGGGTGGGAATGGAGGCGTTTCCGTGCTATTTTGGTTTCTTCTACTGACTGGCTGCTCAGCTGTTCATGAGTCACCCTAACCTCAAAATCTGTCATTAGAACAGAAATA	Gm10076	-12578				.	.	.	.	Lib1-279	1286.41
280	Lib1-280	chr14	105258362	105258522	GCCTGTCCTGAGATGGATCTCTTTGAGATGCTCTAGGCTGGGGACTAATAAAAGGGCGACCTGTCCTCAGGTGCTCTAGGAATGCAGCGCCTCCACCCTCCGCAGTGACGATGCATCCTCTCGCCCCACAGTGAAACCTGCCCTCACAGGAAAATCCA	Ndfip2	-131				+	5	20	3.94e-05	Lib1-280	1340.57
281	Lib1-281	chr14	75845102	75845262	CCGGGCGCACTATCCGCACACCGCCCCCGTTGCCCCGCGCACCCAGGGGCACTCCGCATTGTGTCCCAGCAGAGTCCCCGGATGCCCTCCCGGGGCCGGCCGGGCGTAGCCACGCCCCCGCACCGCCCTGCGTTCACGTCACCGCTGACGACAGTTCC	Tpt1	89				+	74	89	1e-05	Lib1-281	1367.66
282	Lib1-282	chr14	70625874	70626034	TGCTCACAGCTCCCTGGCATGGCCTGCTGAACCCATCCCTGTTCTGAGCACGTGAACCCCAATACTCCCAGTGCCCTCACCTGACCCATCCCCACATCCCTCCACTCCCACTGCACCGTTGCCTTGCTTGTCTTAGACCTACAGCCTGGCAACCAGTC	Fam160b2	-26119	Dmtn	1111		+	73	88	3.4e-07	Lib1-282	1340.57
283	Lib1-283	chr14	70552073	70552233	GCTTCAGCTGTCTGAAGGATGGAGGGGCTGGGGAAGCAGGGCTAGGTGCCCAGACGGCCGCGTGTGTGGGAGGGGATGTCCTCAGATGCCCTCCACCCGGCAGTCCCCGCTCTGACGTGGGTGCCCCCCCTCTCCCCGCCCGGATTAGTGGCAGCTTG	Hr	-1534	Reep4	6902		+	73	88	2.74e-08	Lib1-283	1259.33
284	Lib1-284	chr14	70574387	70574547	CATTCTCACTTTCCTGCTTTGTGGTGTTTAAAGACAGGCTTGTCTACATCTCCGTCCTCTTCTGGGAGATGACTCCAGCACCGAATGACATGTTCTTAACACTTGGCCTTCTATAGCCTTGTCCTCACGTCACCCTGAACCAATATAGAATGCTTCCC	Nudt18	-3380	Hr	20780		+	105	120	9.58e-05	Lib1-284	1245.79
285	Lib1-285	chr14	70552078	70552238	AGCTGTCTGAAGGATGGAGGGGCTGGGGAAGCAGGGCTAGGTGCCCAGACGGCCGCGTGTGTGGGAGGGGATGTCCTCAGATGCCCTCCACCCGGCAGTCCCCGCTCTGACGTGGGTGCCCCCCCTCTCCCCGCCCGGATTAGTGGCAGCTTGGCCTG	Hr	-1529	Reep4	6907		+	73	88	2.74e-08	Lib1-285	1259.33
286	Lib1-286	chr14	70549409	70549569	ATTTGCACTCTAAGCCACAAGAGGGCAGCAGCTGCCTAGGGCCAGGCTGCCCCCACCTTCCAGGTCAAAGTGGGCGGGGCTCAGAGACGAGCCAACGCCTCACCCTGCTGGGGCCTGGATGCTGATGGGGCAGGCCAAAGGAATGATGATAGCCAATG	Hr	-4198	Reep4	4238		.	.	.	.	Lib1-286	1245.79
287	Lib1-287	chr14	63712826	63712986	TTTAGAGGGAGGAGCGTGGCTAAGGGACCCAGCAGGCTGTGAGATAAGAGCAGCAGCAGCTCCTGCTGTGGTGTCCTGGTCTGACCCATGCACACGCAGATCCCCTTGAAGGGCCTCAGCTGCAGACCTAGCACTGTGGCTGCTGGCAGCCACCTACC	NONE					+	73	88	6.24e-07	Lib1-287	1272.87
288	Lib1-288	chr14	56886211	56886371	GCCTCGACGAAGACCGCCCGCCCCCAGGGCCGAAGCGCGAGCCGAACTGCGGGCAGCGCCACTCGGGCTCCTGACCCGGGCGGACCCCGCGAGTGGGGGCGGGGCGGGGGCACggagggagggagggagggaaagagggagggagggagggccggccc	Zmym2	-1528				+	73	88	1.55e-05	Lib1-288	0
289	Lib1-289	chr14	56811923	56812083	CAGCCCCGGGCTGGGCCGGccctccctctcttccgccctccctccgtgcccccgccccgcccccactcGCGGGGTCTGCCCGGGTCAGGAGCCCGAGTGGCGCTGCCCGCAGTTCGGCTCGCGCTTCGGCCCTGGGGGCGGGCGATATTCGTCGAGGC	Zmym5	-539				-	73	88	1.15e-05	Lib1-289	0
290	Lib1-290	chr14	52279234	52279394	AGTCATGGTCCCGAGGCGTCTGTGTTCCGGGTCCTCCCGATTTCTACAGCCACTTACCTCCGACCTCTCTAGCCACTCAATCTACGGGTCTCCTTATTTGCCTCCGCTCCAGCCCTTCTAGCTCAAGCTGCGTCTCTATTGCTCTCCCCCAGAAATCT	Tox4	168	Rab2b	231		.	.	.	.	Lib1-290	1394.74
291	Lib1-291	chr14	52013554	52013714	ACAATacacacacacacacacacacacacacacacacacacacaATCTTATCCTAGACCCATGTTCTAGCATGTCCTAACTTGACCCCATTCTGAAAGTTCTGAGGAGCCTGGGATTGGGGAGTAAGGAGGACATGTATACAGCCTTAAGTCTCTTTA	Tmem253	-3231	Arhgef40	28796		+	73	88	4.47e-07	Lib1-291	0
292	Lib1-292	chr14	46832602	46832762	TTGTGCCTAGCGGGGACCGGTCACCGGCCCCGCAGGCGCGCAGACCTGACCCAAAGGAGCTTGGCTGTTTATGACCCGAACTGACCCTTGCTTGGTCCCAGATCTTTCAGAGGAACTTTTACCCGAATTCTGTATCTACCGATTGCTAATTGAATGGC	Cgrrf1	548				+	73	88	3.69e-07	Lib1-292	0
293	Lib1-293	chr14	33213956	33214116	GCGCCGCGCTTCCTGCAGAGGTCAGCCTTTTACACTTTCCGAGCCGCTGAGGTTGCTGCTGCAGCCTTGAGAGGCCAGCCAAGGACAGCTGTCAGAGCATCATCCCCAGAGGCATCGAGGAGACAGGAAACCTGCATCCTGCCTGATGATGTTCAGCC	Arhgap22	-2787				-	73	88	1.17e-06	Lib1-293	1299.95
294	Lib1-294	chr14	32073472	32073632	GATACTCTTGACTGTTACAAAATCTGCTGGCTGTCACCTTACCCAGGGCAACATTACATATTCAGAATCTGCAGAGTAGTTTCTGGGACAGCACTGATATCCAGCCAACACAATGACTAATGTCATTCAAAGGCCAAGTTAGGGCACAGGACAGGCAT	Oxnad1	-11861				-	132	147	2.14e-05	Lib1-294	0
295	Lib1-295	chr14	29721087	29721247	aaaaaaaaaaaaaaCTCTCTCTTACAAACTACCCGCACCAAGATGTAGAGCGCAGCGCGGGATGGGGTCCGGGGTCACCGGAGTTCAGAAGGTGTAAAGCCTGGCTCTCTAAGAAGACCACGGGCTTTCATAGAAACAATTGCCTGGTTACTTAAACA	Cacna2d3	697				-	73	88	1.13e-05	Lib1-295	0
296	Lib1-296	chr14	29717660	29717820	TGGCATGGATATGTCAAATAGGAAGTTAATTAAAAGCTGAAGAGAGTGGGAAGCCCTGCAGTATCTGCCAGTGAAGGAGGCAGCTGACAGGCACACAGGGGCACACTGGCACTTGACTTCAGAGGGCCTCTAACAACCCCAAAACTGCTCAGAATCCC	Cacna2d3	4124				.	.	.	.	Lib1-296	1313.49
297	Lib1-297	chr14	29627904	29628064	GTATTTAACATGTAAGTTTTCAAATACAACCCAAGCAATTCTTATTGTAGGCAAATTCCTCCAAGTTAGAAAGGTCACTCGAGGCCAGGGAAAATCTAGATTGTGTAAGAAGCTGGGTTAACCAACAGGAAAGAGCTAGAGAATAAACTACAATCATG	NONE					-	73	88	1.25e-07	Lib1-297	1259.33
298	Lib1-298	chr14	26970416	26970576	GGGTCTCTTCAATGGGCAGCTTGTCGATCCCCGGCATCGTGGCGAAGGCTGGGCGGCGGCAGGACACTCGGCAGCCGCCCACAGCTCCGCGCGTGGCCCCGCCTGCTGCAGCTGACCCGGCCCGCCCTCTCGCAGGCGCCGCCGCCCCAGCCCAGAGC	Appl1	736				+	114	129	3.48e-05	Lib1-298	0
299	Lib1-299	chr14	25842320	25842480	TCCGCATGAGGGGTATTCGCGCGTGGCGTGGGGTGCAATGTTCCCCCGAGGACAAGGCCCGGAGTTGAACGGGGTCAGGGCAGGTGAGCCTGGGACCGCAGGGTCCCAGGGTGTGCGAACTTGGGGGTGACTGAGGTCTTACCTCAGTGCGCTTCCGG	Anxa11	244				-	125	140	6.72e-05	Lib1-299	1327.03
300	Lib1-300	chr14	25694107	25694267	CTCGAAGCCAGCCGACCAATAAAGGCGGCGGCGCGCGGCCTAGGTATCGCTTCCTGGGTCGTACGACCTTGCCTGTGTCTGCTCTGAGTTCTTCCGCGCGCCCTCGCCCGACCCGCGACAGCGATGCTAGCGCTGCGTTGCGGCCCCCGCCTGCTCGG	Ppif	17				+	100	115	4.62e-05	Lib1-300	1218.7
301	Lib1-301	chr14	21733521	21733681	GGAGCCCTGACTTGCTGGTGCCATCTCAGGATCTCTGGAAACAGCAGAGGCTACCATTCCCAGGGCCAGGTAGGTCAGGTTAGGCCACGCTGGATGGAGGGGTCAGGGCCTCAGGTGCTCCCTAATTCAGAGTCTTCCTGTTTCCCGCCTCAGCCTGT	Dupd1	-19025	Dusp13	9278		+	107	122	3.56e-05	Lib1-301	1313.49
302	Lib1-302	chr14	20702946	20703106	AGTGTCACCGTGAGGCCAAGACCCGGAAAGTGCGCGCACAGCTGCCCGTTGTCCGCACGCCAAGCGCGTAGAGGTCAAGAGGGGTCACGCACGGCGCCGCGGAGCCTACTGGGAACGCTGTGCAAAATGGCGACGCCCAGTCTACGCGGCCGCCTGGC	Zswim8	-4526	Chchd1	20		-	73	88	3.99e-06	Lib1-302	1218.7
303	Lib1-303	chr14	18271343	18271503	TCGCTCCGTGATCTCGGAGCACAGTGACCGCAGGACGGCCGTGACTTGGTCGTAGGCGAAGTGGTACGCGTGGACCTTGCGTGTCCTTAAGGCCGGCCAGGGACTTTGGACTTGCGCGAACCAGGCTAGTGGGTGGACTGTGGTGCCCGTCCCCCTCT	Nkiras1	287				.	.	.	.	Lib1-303	1245.79
304	Lib1-304	chr14	18238252	18238412	GAAGGTGCTGCGCGACTCCCGCAAGACTCTGAGCGAGAACGACCTACGCACTCCCTGTCTAGCAAGGTCAGCCCTGCCGGGGTCACCCGGGGACGCGCAGGCTGCCGCGCGCACTGCGGCGGGACCAGCGCCGAACTTGCGGCGGATGCGCATGCGCA	Nr1d2	795				-	81	96	7.35e-07	Lib1-304	1232.24
305	Lib1-305	chr14	18022520	18022680	AGTAAGAGATGTTCAGTGCCATAAAAGTGACCCCTACTGGCCACTATGAGTATGCAGAGAAGATCAACATCAGTTCAGATGAGGTCATCTAGCAAAATGTCTAGGAGTAGACAGAATTCAGTGAGCAGAGACAACAGACTGAAGTAGGGACTTCAGAG	NONE					-	73	88	2.91e-07	Lib1-305	0
306	Lib1-306	chr14	17701088	17701248	CTTGCAGCCTGTGGTCATTGGCTTGGCTCTGAGGAGTCTCTCCTTTCTTTTTCATTTATAAATCCCTGGGATGACCTCAGTTGACCTAAGTAACTCAAGATGACTCTTCACCTGGACATCTTGCCTGATTCGTATCTATGGTCCTTTGTTATGGACCA	NONE					+	73	88	7.77e-09	Lib1-306	1272.87
307	Lib1-307	chr14	17674483	17674643	GTTTTGGCCAACCACATGTGGGCTGTTTTCATATAATTAGGATGAATCTAATTTTAAAATGAACACCCCAGTGTCCTCAGATGACCCAGCATATACACTTACAAGGCCTGCTGGCTTGCGTTATGAATAAGGGAACAGGCTGGCCTGCAGGCCTGCAG	NONE					+	73	88	8.21e-10	Lib1-307	0
308	Lib1-308	chr14	17633001	17633161	CCTCCTCTGTGTCAGAGCAGTTCCCACCCCTAGCCCAGCTGGCGCCGCCCTCGGCCCGCCCTTCCTGCACCGGGTCACCCCGGGACAGCGGGCTCCCCTCCTCCTGGCAGAGGCGGGTGCCAAGGTCTGTCCTCTGCCGCACTCTCCTTCCCAGACCC	NONE					+	129	144	8.98e-05	Lib1-308	1205.16
309	Lib1-309	chr14	16677811	16677971	GCAGAGAGCTCACAGGAGAGTCTGAAACTCCTGAATCTGTCCTACCCACCTTCCCCATAGCTGAGCAGAATGACCTCGTCTGCCCTGCTGAGCCCAGTCAATCTATTCTAGATTTCTTTGCCAGTGACTCCAACTACAGGCTTGTAGAACTACAAGCT	NONE					+	72	87	6.46e-07	Lib1-309	1327.03
310	Lib1-310	chr14	16677810	16677970	GGCAGAGAGCTCACAGGAGAGTCTGAAACTCCTGAATCTGTCCTACCCACCTTCCCCATAGCTGAGCAGAATGACCTCGTCTGCCCTGCTGAGCCCAGTCAATCTATTCTAGATTTCTTTGCCAGTGACTCCAACTACAGGCTTGTAGAACTACAAGC	NONE					+	72	87	6.46e-07	Lib1-310	1327.03
311	Lib1-311	chr14	16519148	16519308	GTTTTTAGGCTAGCACAGAAAGCCAAGAGTCTCATTATATGGCAGCTTCAAATAGCTGTGTCATTATACCTTGTCCTTGATTGGCCCCTTCCCCCACTTCCTTCCCCAGAACATTCTTCGAATAAAAAAGAGGAGTGATATTTCCAGCAGCAAGGCTC	NONE					+	73	88	2.39e-06	Lib1-311	1205.16
312	Lib1-312	chr14	14348682	14348842	AATGCAAATTAGTGCTGGCCCTACCACTCACCCCAAGTATGGGTGACCCCTGCTGACGCCGACATGCAGGTTGACCCCAGGTGACCCCGCCCCTCACACTGACCCTGCCCTGCCCCCTGACCTCTGTGACCCCGCAGGCTGACCCCGGGCTTGCCCGC	Il3ra	2170				-	70	85	8.07e-05	Lib1-312	1340.57
313	Lib1-313	chr14	13961509	13961669	GGCCAGCCGCCAGGTGAGCTTCGGGCTGCGCGCGCTCGCGGGGCTCCGCGCCTGACGCTCCAGGTGACCTCTGTCCCGGGCTGCCCCGACCGTGCGCTCCGGTGGGACGGGGGCGCGGCCACTGCCGCCGTGGGTCTCGAACCCGTATTCTTGAGGCG	Thoc7	-312				+	73	88	4.15e-06	Lib1-313	1259.33
314	Lib1-314	chr15	103501004	103501164	TGCCAAAGCATCACTTTTGGTCTTTATCAAACTCCAAGCTTGTTGGAAGGGATTGTGGGGCAAGGTGTGTGAGGAGGCAGACTTTCCCAGGGGTGAGGGCAGGGCAGTTCAGCAGAAGCTGAACAggaaggagggcgatgagactggggagaaagcct	Pde1b	-2214				.	.	.	.	Lib1-314	1245.79
315	Lib1-315	chr15	103344059	103344219	ctgatcctcgtgccccatctccagaattctgggattatgagcatgtgccaccatacctagttCCCTTCCTTTGTCCTTTAATGACCTAGATGTTTCTGGGGTAGGGGAAACAACACTCCTGATTTCTAGTGTGCATAGGCCCATGAGAGACAGACAGT	Zfp385a	-4053	Itga5	22624		+	73	88	2.47e-06	Lib1-315	1327.03
316	Lib1-316	chr15	102262707	102262867	TCTCCTCCCTGTATACTCCGCCCTGCTGCAGATCCAGCCCTGACCTGCCCCACTCCCTGGAGCTAGCATGTCTGCCTCCACAGTTGCTACAGTGTGCACGAGGTGAGCGCTCCAGGTGTCTGCCAGCAGTGTGTAGGCGGGAGCAGCTGTCTGTTTTG	Mfsd5	-16669	Rarg	-5270		+	37	52	9.21e-05	Lib1-316	1327.03
317	Lib1-317	chr15	101279805	101279965	AGCCGGAGTGGCCTTCAGGGGCCCAGCTTCAGGGCTCAACACTCCCCCTGGGTACACCCCAGGATGAAGTGGGGCCATCCGAGGCCACATTCATCAGGCAACGCCAGCTGCCTGCTTCCAAGGACTTGGGTTGGTCTTCAAGGTCTCTCCCCAGACCT	Atg101	-4416	Nr4a1	13039		-	63	78	3.12e-05	Lib1-317	1367.66
318	Lib1-318	chr15	101253939	101254099	GAGAGGGCTCACCTGGAAACAGCAACCCTACCCTGGCCGCGGGAGGGACGCGTTATGTAACGGGGTGTGCGGCGTGAGCGCTTTGGGAGGCGGGGGACGCGGGGCGGGGCGCTCGAGGCTATTCCGGGCGCCGCTATTTTTAGCCCATTGATGAGGCT	Nr4a1	-12827	Grasp	29812		-	107	122	5.29e-05	Lib1-318	1232.24
319	Lib1-319	chr15	100761612	100761772	TTTCTAAGGCAACCGGCGCGGGGAGGGGGTTGGCTCTCTGGCGCCCTCCTCCCTTCTTCCTGGTAGCCCAGGGTACCGCCGGACAGCGTCCTCCCGTGCTCCGCGCGCTGATTGGCTGCTCGGGGCGCCCTCTGATTGGCTGCTGCGGGCGCCTCGCG	Slc4a8	-55				+	88	103	9.03e-05	Lib1-319	1354.11
320	Lib1-320	chr15	100097173	100097333	TTTCAAGAAATCAACTTATAGCAGGCACTGAGGGTGGCTCACCTACCTGTCCTGCTGGTTCCTCACATACCTGTCCTGCTCTGTCCTTGACTGAGTCATGGACAACACAGGCTGGCTTTGTGTAATGAGAGCTGACTCTAATTTTCTCTAAACACTAG	NONE					.	.	.	.	Lib1-320	1259.33
321	Lib1-321	chr15	99688785	99688945	gtataggagtGCAAGGTTGTCTTGGTGTAGGTGTGAGGGGAGTTATATCAGCTCAGTGTCCTCGGAAGCTCCTGTCTCTCTTCACAGCCTCCTCAATCCACCCTGAAGCTCCCTCTGCCTTAGTTTCTGCTTGTGAATCCAGGTCGTCTGAAGGAGAG	Smarcd1	-13422	Asic1	18147		+	58	73	2.54e-05	Lib1-321	1313.49
322	Lib1-322	chr15	99671354	99671514	CAAGAGAAGAGCCCCTGACCCCTGGTTCAGCCCATTATGGGGAGTTTGATCTTGGCTGGGGTAGATATTCCTGTCCCAGAGTGACCTCACATCTGGAGGGAACTCCCATGCCTGCCTGTGGGTGCATCAGGGACTTCCCTCCTTCACTCTAGTGGCTG	Asic1	716				+	73	88	1.55e-06	Lib1-322	0
323	Lib1-323	chr15	99664378	99664538	GGGGGGGGACTCTTTTCGAGACCGATGCTAGGCAAGGATCAGGATGCTGTCAGCTTCTAAAGAAGTGTGTGCCCGTGTGCCCCCAAGCTCTAGGTGTCACACACGTGTGCCCACGCGTGTTCCACGTGGGCAGAGAGTTCCAGCTCTCCACAGGCAGC	Racgap1	-12815	Asic1	-6260		.	.	.	.	Lib1-323	0
324	Lib1-324	chr15	98501570	98501730	gagagcatctgagggtgtctgagggagtctgagagtgtctgagggcgtctgagggtgtctgcggacatctgaaggagtctgagtggatctgagagtgtctgtgggcatctgagggtgtctgagggcatctgagatcatatgagagtgtctgatggtgt	Olfr279	9248				-	113	128	2.44e-05	Lib1-324	1313.49
325	Lib1-325	chr15	94628979	94629139	AGGCCATGGCCGGGTGGCGCTCTCCCTAGGCCGCCGCAGCGCccctgccctgctgtgccctgccgtgccctgccgtgccctgccccgccccgcccGGTCCGGTCCGGTCTGGCTCCGCAGAGGCGCGGCAGGCGGGCGGGCGTGGCGGCATGTGCCCG	Tmem117	-126				+	47	62	6.91e-05	Lib1-325	0
326	Lib1-326	chr15	91191903	91192063	AACGAAGAGAGAGCCAAAACAAATCCTATACTTAAACAGGAGTTCAGAGAGTTAAATATCTATTTCTGGAGAGGTCGAATGAGGTCAGCTGCTGGAGAACAAACCTTCCCTTAGAGCTACTGAGCATGCTCAGCGGCACTTAGAAACCCTCAGAAGTT	CN725425	-7511	Abcd2	-176		-	73	88	3.4e-07	Lib1-326	0
327	Lib1-327	chr15	89263340	89263500	TAATGCATTCTGTccaagtctagggttcattcaaggacatggacttacaagggcatgaataccaggaagggttaattagggttcttctggaaacttcccaGAAGCATGTAAGACAGTCACAGAAAGAAAACCTAACTGCCACTCAGTGTCTCCCACTG	Ppp6r2	10385				-	25	40	1.83e-06	Lib1-327	1286.41
328	Lib1-328	chr15	85749358	85749518	ggtgtgtgcatgggtgcacctgaagaactctcaggcagtgtagctcagagacacttggacagcagccaaaataaggactcagcctaaccctagaggcccttggcagatgagcggataaagaaataggaggcattcaggcaaaggagttttatttagtt	Ppara	13662				+	86	101	8.69e-05	Lib1-328	1340.57
329	Lib1-329	chr15	85706035	85706195	CGCCCGGCTGGCCACCATGGGGAGTTAGGCTGCCTCCCACAAGGAAAGACTGTTTTGAGCCTCCCCCAGCAAGGTCAGCTCAGGCCACCCTGAGAAGAGGGAGGGACAGAACCAGAGCCCACGAGGGGGGGGCTCTTCCTGCCTAAGGGGAAGAGGGT	Ppara	-29661				-	73	88	2.85e-07	Lib1-329	1259.33
330	Lib1-330	chr15	85610771	85610931	TCTTCCCTTGTAGAGCCAGAGCTTTGTGTAGGCAAGAGAGGTGGGGGCTGCTGAGCAAGGGAGGCTGAACAAGGTCACTCCAGGCCAGCAGAGAAATCTTGGCTTGGATCCTGCCTCTGCTGCTACCTCCCACATGACTTCACCAGCCCGGCCCTCAT	NONE					-	63	78	7.1e-05	Lib1-330	1327.03
331	Lib1-331	chr15	84298966	84299126	ACCTGGTCAGGTACACAGGGTGTGTCTCCCAAGGGGAGAGCCAGGTGCACCAGAACTCAGTCACGGTGCTGGGGACATCTGAGGCCACAAGAAACCTCCTCTGAGGCTGTACTCACTTCACTTCTTGCAGGCTCTGGCGTAAGATGAAACAGGCTATT	Parvg	-27073				-	73	88	2.49e-06	Lib1-331	1327.03
332	Lib1-332	chr15	82999840	83000000	TATTAGTCAGGAAAAGAACAAATGTGAACCAATGtttgttgagttgaactcactgtgtagcccaggctggccttgaacttatcccatctttctgtctccacctcctgagtgctgtgggggtggagtggggaggggttataggcgcgagccaccatgcc	NONE					.	.	.	.	Lib1-332	1272.87
333	Lib1-333	chr15	82998840	82999000	CAGGGGAGGCGAGATGGGCCAAAAGCAAATTAATAAAGACAGAGGAAAAGAACATGAAGCTGCAGGTGGTGGGGTCAGAGTAGGCCACAAAGAGGAACTGGGGGAACTGGGTCTAAGAGTAGAATAAGGAACAGAGAGGCCTGTAGAGCTTAGGGTGA	NONE					-	73	88	2.44e-05	Lib1-333	1259.33
334	Lib1-334	chr15	82901595	82901755	GCACCAAGGGGCGTGGGAGGGAGGAGAATGTAGATGTGCCTTCTTGGTGACTCAGTGTTGAAGGCATCCCCAGCCAGTTCATAAAGGGACACCATTTCCTCATTCTCCCTTCTTCCTAGGTCTCACTTTGCCTCACGGGGACAAGAAGGATACCAGAG	Tcf20	10459				-	77	92	3.94e-05	Lib1-334	1232.24
335	Lib1-335	chr15	82167253	82167413	CAGGTGTGCGTTTCATTTGTGTTTTCTTCTGAGACTCAGGACAGCTCTTAGTTAAAGTGTGGAGAAGGACTTGCCCTTAGTTGACCTTTGCCATGTCTGTGACTTGTGCCCTCCCACGTACGTACATCAGACTGGAGCAGTGAGGTGTTTGTAAGTGG	Srebf2	20067				+	73	88	1e-06	Lib1-335	1259.33
336	Lib1-336	chr15	82135361	82135521	GGGATCCCTGAGGCTAAGAATATCCTCATCTCATTGCACACTATGTACAGGTTACAAGTGTCAGAGTGACCAGGTGAAGTCAGGTCACGCCCTCCCCTGCTCTGAGCCTCTGGTACTGGTGCACTGTGGCTTCTGCTCTCACGCCTACACACGCCTGT	Srebf2	-11825	Ccdc134	7519		-	73	88	2.65e-06	Lib1-336	1259.33
337	Lib1-337	chr15	82015321	82015481	AAGCAATTAACTGTTGAGCGAAAATTGCATCGTCGGACAGAACGTAATTAGTTCCAAGATCTGGCTCAGGGTGACCTGACTTGACCTAACCTGGAGCCGGCAAGGGCTCAAGCCTTCCACCGCTCTAGCGCTCTCTTCCCATCCACTCCAAGGACTGC	Xrcc6	-118				+	73	88	1.83e-07	Lib1-337	1259.33
338	Lib1-338	chr15	80405664	80405824	GAACTCTAAGGAACAGCTAATCTGTCTTTGGGAGAGAGATAAGTGGGTTCATGCCTCTTTGACTTCCCTCGTGGGTTGAGGTGCCCCCTCAGCAGACAGCCCTGGGTGCATCTCAGTTCTCCACACAGGGTGGGTTTCGGTCTCCTCAGGGCAGCAGT	NONE					.	.	.	.	Lib1-338	1299.95
339	Lib1-339	chr15	80287189	80287349	CCTCCCCCTCCAGCGCCCCGAGCCTGCAGCTTTCCCCGAAGACATTTGGTGTCAGTATAAGGACGGCTTTTCCTCGCACGCGGCGCGGCTCGGTCTCGCCGCCGCCGCACGTCCCCGCACCGCCTGGCGCTCCGGCTCCTCCGCAGCCCCCGTCGCGC	Cacna1i	31				.	.	.	.	Lib1-339	1286.41
340	Lib1-340	chr15	80092953	80093113	CATGGATGTGCTTCGTGGAGGTGATGTCATGTTGGTTCTAGTGGGACACAGAGGACCTACACTTCACATCAGGGTCAAAGGAGGACATGCCCAGCAGGAGGGAGAAAAATGAACTAGATCTAGCACCCACTCATGGATCTTGGGAAAGGCAGGCAAGC	Syngr1	1689				-	73	88	1.2e-06	Lib1-340	0
341	Lib1-341	chr15	79707093	79707253	ACGTCAAGAAGCGGGCGGCCGTGTGCGTGATTACCTAGTCAGGAAACGAGTTGGAGACAATGACTTCCTGGAGGTCAGGTAAGGTCTCAGAACACTTGCAGGGGCCCTGCTGCGTGACTTGGGGTCTTCACAGAGAATGTGGTAGGGCCTGGGACACT	Gtpbp1	16278				-	73	88	2.81e-06	Lib1-341	1232.24
342	Lib1-342	chr15	79687909	79688069	GCCAACCTCGCGTCACCCCTGACGTTGTGTGACGTAGCCAACGCGGGCTGTTGGTCCGGTGGAGGTGCTTAGAGGTCGCGGAGCCGTTGTGCAGGGTTGTGGAGCTCCGCGGTAGCGGGGGAGGTCGACTTGTCGCTTCGCCGCAGCTCCGCCCCGGC	Gtpbp1	-2906	Josd1	-117		+	4	19	4.95e-05	Lib1-342	0
343	Lib1-343	chr15	79497940	79498100	AACATCACACTGCAGTCCCCACGATCCGTTCCTTTGGGTTCTGGGTCTGGCCCTGTGCCAGGACTCCCTGCTGTCCCTCACTGTCCCTCAGCTGGTGCCATTCAATGTTTCTTCACAGACCTCCTAGGACGGGCAGCTCACTTGACTGCAAGGAATGA	Kcnj4	7221				.	.	.	.	Lib1-343	1313.49
344	Lib1-344	chr15	79481715	79481875	CGGTTGCCCCCAACAGTCAGTGCAAGAGGCTAACTGGTAACAATGTTTGGGGGGCGGGGTGCTGAAAGGCTTGTCCCTGGGTGGCCCTCTAAACTTGGCCTCTTGCTGGAGTGGACAGCAAGAAGAATGTGGATACCTGTTCCACATTCTGGGCCCAG	Kcnj4	23446				+	73	88	1.55e-06	Lib1-344	1367.66
345	Lib1-345	chr15	77999265	77999425	CAGGGCTGCTTCATTCCCCAGGTCTTAGGAAGATGTGCTCTCTTGTAAGCTATTTCTAAGAAAATGTACTTTGTCCTTAAATGACCCTGgagacacagacatggagacacagacacagacgtgcacacacacacacatacatgcacatacacacagtt	Eif3d	-28521				+	73	88	3.37e-08	Lib1-345	0
346	Lib1-346	chr15	77933795	77933955	GGGCTTTTCCGCCCCCCAGGAGACTCTGCCTCGGCTCCTCTCCCAGCCCCCAGAATCCTGCCAGTCAGCACGGGCCATTTGAGGCCAAGCCGGGGAGGGTGATGCTGCCTGGCCGAAGCACAGCGCTCTTGGCAGCATGCCCTAAGCAAGGCTACCAC	Txn2	-4907	Foxred2	22847		-	73	88	2.83e-07	Lib1-346	1381.2
347	Lib1-347	chr15	76522961	76523121	ATGCTGAGGCAGCGAAAACGCAGTGTGGAAGCCTGTGTGTGCCCTGTGCCGCAGTGCCTCTTGCCACTCTGTCACCTCGGCTGACCCTGTGCCCGCTGGAGGGACCTTTCTGTCCCTGCCACTCCCGCGGGACGGATGTCCAGCACAGTGGCGTCGGT	Scrt1	-912	Fbxl6	15705		+	73	88	7.25e-07	Lib1-347	1286.41
348	Lib1-348	chr15	74720939	74721099	TGGATCACTAGCGGGAGCAGGCTTCCTTGTCACTCTTGCACCTGCAGGGCCGAGCGCCGTAGCCAGGTGGCGCTGTACTGCTCGGAGCGTCCCGCCGTGACCCGCCCCGCCCCGAGAAAAGCGAAAGCCGCTAACGCAGAGGACCCAGACTAGGCCAT	Them6	-185	Psca	6180		+	89	104	3.19e-05	Lib1-348	0
349	Lib1-349	chr15	74592924	74593084	ACGGGATTAGAACCTGGGTCTTACAGTTCACTGCTTCCTGGCTCCTATGGACTGGGGAATGTGAAGGAAGAAGGACACATGAGGACAATGAGTTTCTGCGTCAACTGGAGGTGCAGCCAGCAGAAGCAGCTGCCAGCAAGTACTGCGTTCTTATCAAC	NONE					-	73	88	1.34e-06	Lib1-349	1286.41
350	Lib1-350	chr15	73724626	73724786	GTTTCTAGTGGATCCTCTGAGACCACGCGCGCGCGTGCGACAGCGTGCACCGGTACACTCCCATTGGGTCGTGCCCCCACGTGACCCGGTGCGCGCCCCGAGACGGCGACGCCGAGGCCGCGCCCCTGCGCGCGCACGTCCTGACGGCGCCGAGGCCG	Gpr20	-17201	Ptp4a3	-224		+	73	88	4.73e-07	Lib1-350	0
351	Lib1-351	chr15	73123952	73124112	CAAATTCACGAACATATGGGTCTGTATTGAAACTTGCACTTCGCATCTTGAGGAAAGAAAAAGAGGAAGACAGGTCAGTGGAGGCCATCTCTGCTCAAAGTCCAGGCATGTGTGTGTGTTGGGGATGGGGATCCTTGGTTACCCGATCCTGGAGGAAC	NONE					-	73	88	2.52e-06	Lib1-351	1272.87
352	Lib1-352	chr15	66270470	66270630	AAGCCTCCTACCCATTGCCTGAGAACTGCTCTTCATTGCTCATAGCACCTGGCATGCCTCCTCATGACCCCACCTTAGGGACACAGCTGGGGAAAGATGCTCTTGGAGTTGGCACCTGGCCCCAGCTAAGTCAGTGAGTCTGCAAGCTAGAGAGAGAA	Kcnq3	15674				.	.	.	.	Lib1-352	1299.95
353	Lib1-353	chr15	55191223	55191383	AGGCTGGGAGATTGGATCACAACAGTCTGACTAGAAGTACGTTCAGAGGGAAGCTTTCTGAGAGGCTAGGCTGTCCTCGTTTGGCCTTCCTTCCCtgtctcagttagggcttctatcgctgtggtaaacactatcaccaaaagcaacttgggaaggaa	NONE					+	73	88	8.52e-07	Lib1-353	1299.95
354	Lib1-354	chr15	38299429	38299589	CTCCGAGCCGCGGTTCCCTTAGGAACCGACAGCAGGGCCGGGCCTCGTTCCCGCCCCTGGCGGAGGCCGGGGCTGGGTCACTCGGGGACGAGAAGCTCCCCGGGTGCACCCGTTCGCCGCCCATCCCTGGCCTCCGCCTCGGCTGCGGGAGGTGGGGC	Klf10	1198				-	76	91	1.21e-06	Lib1-354	1205.16
355	Lib1-355	chr15	12258200	12258360	AAAACAAATAGGCTAAAGTCACAGCACATAATGTAACCACAAAAGGAGCAGCTTATGTAAGTAGATTGCTTTGACCCAAGCTGACCTCCGTTTCCATGAGTGAGGATGAAATGAGCGGGTGGCTGTAGGGTGCGTCACACAGACTGTGGCGCGTGGCC	NONE					+	73	88	5.37e-07	Lib1-355	0
356	Lib1-356	chr15	11977816	11977976	ACTTGAACCCCAGAAGACACTTTCAAACCTGAGGCATAAAAACGTGCTGATGGTCTAGGGTGGCATTTCAAAAGTCACGCCAGGACAACCCACAAGGAGAGGAACGTGAAACCAGCCGACTCAACCTAAGTGTTTGATAAAAGAAGGCAGGTAAACTC	Sub1	18162				-	73	88	6.85e-06	Lib1-356	1178.08
357	Lib1-357	chr15	7864478	7864638	ggtgtgctagaagtcaaaaattaagctggtggcaggtctggtgtcttctgaggTATCCTTCTCCCTCAGGGTGTCCTCACGTGACCTCTCCAGGCATGTGCGAATGTCCATCTCTGCTGTCCTTTCTTGTGTCCAAATTTAATTTTTTGTAGGGGAAG	NONE					+	73	88	2.68e-09	Lib1-357	1408.28
358	Lib1-358	chr15	3995780	3995940	TGGCGGAGTGGGGGCGGAGCCCGCCCAGCCGGTGGGCGGAGACATAGGCTCCGGGCTACGACCGCCCCGGCCCGCAAAGGTCGTTCCGGGTATTTAGTTCCTCCCAGTGGCCCTCTCCCTCCCACAATCCCGTGCTGCGAGGGGCCAGTCGATGATGT	AW549877	-108				.	.	.	.	Lib1-358	1327.03
359	Lib1-359	chr16	96534314	96534474	ACTGACTCCAGCTCCCCTTCCCTCTGTCACCCCATCCTCCTCACTGAGCTCCTTCTATGATTCATGTTTATAGACCTGAAATGACCTCCAAGGGCCTCACTAAACCCTGCATTTTATAAAGATGCCAGTCAGACACATGGCTTGCCCATGGCTGAGTC	NONE					+	83	98	3.56e-05	Lib1-359	1299.95
360	Lib1-360	chr16	94850629	94850789	TGGCATATTATCCAAACAGAGGAGGCTTCTCTGACACACACGGGAGGTTGGCTCAGACTGTTGTTAGACGTGGAGCGGAGGATAAAGGAGACCCCAAAATAGACTCACAGAAGGAGAATCAAGGCCACCCAAGGCTGGGATCTCCCACAGACTCCTGA	NONE					.	.	.	.	Lib1-360	1272.87
361	Lib1-361	chr16	91056479	91056639	CCGAGAGAGCTGGGGTGATGTCAGAAGTGGGGCGACCACATCCTACCTACCCTCAGGGACTTGGAGTTACTTCAGTAAGCACGCCCCACCAACATCCAGTTCCTGCCTACCTGAGCATGTACAACCCCGAGCAAGCACATGCCCTCCTCCCACTCTGT	Paxbp1	-12016	4932438H23Rik	12586		.	.	.	.	Lib1-361	1272.87
362	Lib1-362	chr16	90998743	90998903	TATAGTTTGCCAAGAAGCTCACTGTTTTAGGAGTGACGGAGCCAATCAAGATTTTCAGTAGTTCAGCTAAGGTAACCGGGCCTGTGTCTTTGCAGCTCACATATTTAAAACACTTAAGCAAAAGCATGTCTTGGCTTCTAACGTAGGATTCCCACCAT	Synj1	12485				-	61	76	1.44e-05	Lib1-362	1218.7
363	Lib1-363	chr16	89858485	89858645	CATTTCAGGTTTTCATACTGGGTGTACTGAAATTTAGTTTCCCCCAAATCGCAGCACTGTGCACGCGCTGGTGCCCTTGTGTGACCCAAAGGGAAGACGTGTTCACTTTTACCTTGCCATCTGGAACAGTGTCATCAAATATTCCCTCTAAAGATCTC	NONE					+	73	88	2.68e-06	Lib1-363	1272.87
364	Lib1-364	chr16	63863953	63864113	CTTACCTTCGTTGGAAGGCTGTGGGCTCAGTTCTCCGGAGCAGCTGAGGACGCAGCAGCCGAGCAGGACGAGGATGGAGAGGTGACAATCCATGTTGCTGGTGCACCGGGCAGTGAGAGGAGCATATCTCCGCGAAGCATACCACTGATGTGAGGGGG	Epha3	125				-	38	53	9.17e-06	Lib1-364	1191.62
365	Lib1-365	chr16	62786639	62786799	GCCCGGGGCGCTCGACCGCCAGAGCCTCACCCGAGTCAGCATGGTCCCCGCCTGAGCTCGCCAACTACGGGTCTCCGCTAGAGTTCGCGCGGGGTAACACGAAGAAACGCCATACTTCCGGGTCCTGCGAGGAGGTCACAGATGGGCTGGCTCGCAGT	Nsun3	58				-	121	136	7.55e-05	Lib1-365	1272.87
366	Lib1-366	chr16	60006859	60007019	TAAAATACCCAGGGATATCAGAAAAAAAAAGTGTGAATCTATATTTTTACAAAGAACTTTTCTCAATGCAAAGATCAACCTAGGTCAACAGGTTCTGAAGTGAATTTCTTTTAAGTCTAAATGCAAAAATCCTGTCAAGGGGAGGAGGAAGCCTTTCA	NONE					-	73	88	9.25e-06	Lib1-366	0
367	Lib1-367	chr16	42876067	42876227	TTCCGAGCCGCAGCCCGGGGCTTctgccccgccccgccccgcgcgccctcccgccgcccctcctcgcgcccgcccggcGGCCTCGCGCGACCCTGCGGGGAGGGTCCGCCGCTGGCCCGGGCGGGGCGTCCGGTCGTTGCCACTGCGTCTAGTCTCTC	NONE					+	79	94	1.07e-05	Lib1-367	0
368	Lib1-368	chr16	38960917	38961077	GAACTGGGAGTGATGGCTAGGTCTTCACTCGACTGGTGTTGATttattttgagacagagtctcttactttgtggccctggatggccttggagctttgtatggagagctctctggccttgaactcctagagatccgcctgtctttctcgctccagtgct	NONE					+	73	88	5.78e-06	Lib1-368	1272.87
369	Lib1-369	chr16	38088930	38089090	GGAGGGGAGGCTCTGACTGGCCCGATGTCCTCGGAAGCCCCCTTCCCTTCACCAATCACCGAGAAAGGTACACGCCCAGCGGAGTTGTCCAGCCAATGAGGAAACGGGCGCGGCGCCCAGCCGTGCAGTTCCTCCCGCGACTCGGGAGTTTCGCCGTC	Gsk3b	-1278				+	27	42	3.2e-06	Lib1-369	1340.57
370	Lib1-370	chr16	37868325	37868485	cggcccccggagcggcgcgcgcacccggcgccgACCATCGCGTGACTCGGAGGGCGCGCGGGGGTGAGCGCCCGGGCCGTACCGGGCCGCGCCGCGCCACTTCCGACGCGGCGCTCGCTTTAGGTTCCGGGGCGCGCCGCCTCGGCTCGCGGGCCCGG	Lrrc58	16				.	.	.	.	Lib1-370	0
371	Lib1-371	chr16	35220692	35220852	CCCACAACCCTTCTCCACAGAAGTGAGTGATGGATTCTGTTCTGGGTTCTCTCAGGCAAGATTCTCAAAAGCCCACCTGCTCTGGGGGCCTGGAGCCTCTTGCTTTCTTTCTCACCCTTCATGACACACCCTAGTTCCCTACCAAGAGTTCGGGTGTT	NONE					.	.	.	.	Lib1-371	1340.57
372	Lib1-372	chr16	35207403	35207563	ttagtaggctgtgacttgtcacttttcagtgttttcacagagcctgctggagcagcaatccccacccaccctgacccgccccgacctgacccgaccccacccccactgtcagtttgctatttctaaactgcaggagcctgacaagtgtattcttagaa	NONE					+	73	88	4.52e-05	Lib1-372	0
373	Lib1-373	chr16	35099288	35099448	ACCCACCATGCTTGAATCCTCACATTTGTGTTCTGGAAGTGTCCTCAGATTCCCCGCTGTCACACTAATTGCACACAGATTCTTGGTGATGATCCCAAGCCTCCCACCCGCTTGTCCTCCTAGCCTCCTCTCCCTACCTACTTCTGACTCCTCCACCT	NONE					+	41	56	1.23e-06	Lib1-373	1299.95
374	Lib1-374	chr16	32099979	32100139	TATCGCCGTTTCCTGCAGCGTCAGGCTCCACCTCGCCTCAAAGTCGACCTAAGCTCCTCTGTGCAGTGCAGTAGGATGGAAACCACCCCCTCACTGCTGTTCAGATGTGCACTTCCTGTACTTCTTCAAGGGTAAGTAGGGTCGCCTTGCATTGGTGA	Cep19	259				-	130	145	6.24e-05	Lib1-374	1327.03
375	Lib1-375	chr16	30008462	30008622	GGTGCACTGCGCTGTCTCCAGTCTTGCATGGCTGCCACCCAGAATGTGACTTTGCCTACATCTCCCTGCATGGCTAGGCATTGGAAACCTTGTCCCTGGCTGACTTCTGGACCCATGTGACTCTCATCCAATGACTAGAGGGGAGGCTGCCCCCGCGT	NONE					+	109	124	9.64e-05	Lib1-375	1354.11
376	Lib1-376	chr16	20248982	20249142	tacaagactttggttcccagtacccacgtgacatctcacaagctgctgaactccgcttctaggggagccgatggcctcctttgacctccaagggctccttcatgcacatggtgcgcatgcatactctctggcacacacacatatgtacacataaCAAC	Map6d1	-7704				+	73	88	3.99e-06	Lib1-376	1381.2
377	Lib1-377	chr16	18629961	18630121	ccgccccgcccgcgcgcccgccagccaatcggcgcccgccgcgcccacgcgcGACCCGGAGAGGCCGGTGGGGGCGGGGACTGAGGCGTCCCGCTGTGGTTCCCCCCAGGCCTTTGGTTCTCCCGGCCGCGCGAGTGCAGCCGGGCTATTCCCACGGC	2005-09-01	-103				.	.	.	.	Lib1-377	0
378	Lib1-378	chr16	18348297	18348457	GTTCCCCCCCTCACCTCCTCACAAGCACAAGTTGTGGCCCCGGGAGCCACTTTCGGTGCTGGGCGCTGGAGAGGCCGCTCCCCGCGCACCGGGGGACCTGGGGACGCCTGTCTTGGGGGCGGAGGCCGCGCTGCGGAGCCGCCCACGCCGCGCGCCAG	Arvcf	103				-	92	107	1.16e-05	Lib1-378	1313.49
379	Lib1-379	chr16	11469238	11469398	gacagggggatccctgggactggccagcaagtctggatgcactgatgtactctggactcagtgggagactctgtcccTCCCTGACCCCACaaataagaaggaaaaaggacaaaggaaaaaaaaaagaatagaaaagaagaagaataaaaagaaaaaaa	NONE					+	73	88	6.8e-06	Lib1-379	0
380	Lib1-380	chr16	8733558	8733718	CCAAGCCAGGTCTGCAAAGGGCTGGATGAAGGCAGGTACAGCAAAGGATCCACTGGTTCCTTTCCAGGGCCTTACCTCAGATGACCTGCCAAGCTCTTTAGGAACACGACATGCAAATGGCTTGAGGTCTTGCTTGGTGTTTTATGGGAGACCAAAtg	Usp7	4704				+	73	88	3.26e-07	Lib1-380	1272.87
381	Lib1-381	chr16	8637970	8638130	CTTCCGAGTAGGAAACGTGTTCAGAGTCTGAAAGTTCGGGCCTGAGTTTCTTCTCGGGCCCTCGGGGCTGGTGACCTGGCTTGAACTCCAGCCTCGGCCCTCTGACCTGCTGTTTCGCCTCCCCAGCCCTGTCACCTTTGGCTGTCTCTTCTAATATA	Tmem186	-338				+	73	88	5.78e-06	Lib1-381	1408.28
382	Lib1-382	chr16	8585769	8585929	acttaacgttctttctagaacacggtgctatctccccacagtgtcctcacaagatggaggcgggaggataaaaacctcctgagggatctttataaaggcactaactcccttcccaaggattcccctcccatgacctaatcagcttttaaagatctggt	NONE					+	122	137	3.97e-05	Lib1-382	1245.79
383	Lib1-383	chr16	4683693	4683853	CGCGGAAAAACTGCAGCCAACAACCGGGGTGGAGCCTTTCTGAGAGAACATGTAATAAGATGTAATTTTCAGGGTCAAGGGAGGGCATCCACACGGGGTATACCGGAATCTGATACTGACGCCGCGTTGTCTGCTGGGGTTTGTAGTTCCTGCCAGGG	Coro7	-3996	Dnaja3	-297		-	73	88	1.01e-05	Lib1-383	1313.49
384	Lib1-384	chr17	87461031	87461191	gaggttttgaaccccaaaggatgaagaacTGGACATGGTCTAGCTAAACCCAGAGCCCATGTTACCAGGTTTGCCCCTGGCTGTCCTGTGAAGCAGCACAATTTGTGGTAGAGACATCCCAGAGCTAAATACCAGAAGCTGAAGCTGAGCTCTGGATC	Calm2	-14176				.	.	.	.	Lib1-384	1381.2
385	Lib1-385	chr17	87108130	87108290	TCGTCATCGGGGTCGTGGTGGGTCGAGACTGGGTGGGGGAGGTCGTCGGTGCCCACTGCCAAGGGTAGAGGGGGTCCAGGCAGGTCACCTAAGAGCTCCATAGCTCCGACCTGAGGGTCCTCAAGGGCGACGATAAAAGGTCTACCGGGACGTGAAGG	Socs5	531				-	73	88	6.16e-05	Lib1-385	1259.33
386	Lib1-386	chr17	86982568	86982728	GGGACAGTTTAATCCCTGAGCCACCTAGAGTTGGGCTGCTGTGTTCACTGCCCTGGAGGGAGGGATGAGGATGTCCCAGATTGACCCTGCCTctgaggttgtataaggattggtagaacactcgcctggcagccatgaagctctgggCGTTGCAACGC	Rhoq	19566				+	73	88	3.65e-06	Lib1-386	0
387	Lib1-387	chr17	86754835	86754995	CGGCACCCAAGTTTGTTCAACCCCCTTAACCTTACCCTACACCTAGACTCCGGCAGAGAGTGGGGAGTGAGTGACCTGGATTGCCCTGCGGGGGCAGGTGCTCTAGTGTGCAGAGAGAAGACCGTGACACCCGGCGGCTCCGAGTGTCTGATTCTTAA	Epas1	1008				+	73	88	3.47e-06	Lib1-387	1340.57
388	Lib1-388	chr17	86754835	86754995	CGGCACCCAAGTTTGTTCAACCCCCTTAACCTTACCCTACACCTAGACTCCGGCAGAGAGTGGGGAGTGAGTGACCTGGATTGCCCTGCGGGGGCAGGTGCTCTAGTGTGCAGAGAGAAGACCGTGACACCCGGCGGCTCCGAGTGTCTGATTCTTAA	Epas1	1008				+	73	88	3.47e-06	Lib1-388	1340.57
389	Lib1-389	chr17	86313990	86314150	GCTGCTGGATTTTGGAGTAGATCCTTGGGGGAGGGAACATGACTCTCTTTGTATCCTTGTAATTCAGGTCAGAGGAGTGGGAAGAGCAGGGAAGGGAAACACAGAGAGAGACAGAGATCTCTTAATCTTCCTACATACCTGGGAATATAGACACTGGG	NONE					.	.	.	.	Lib1-389	1259.33
390	Lib1-390	chr17	86196274	86196434	GCATgggatgctggtacatacctattatcccagaattttggatggtggaagcaaagttaatttagattccaaggtcatcctaggccacgtaggagggtgagaccagcttgggttacattaaaacctgtctccaaaCACACATACAGAGTCACACTCTC	Prkce	28569				-	73	88	1.44e-06	Lib1-390	0
391	Lib1-391	chr17	78730773	78730933	tagcatgtgccaagccctgggttgaatcTGTAGGAAGAGGACAAAAGAGGAGGAGGGAGAGGTGGCAGAGGAGGTAAAGAACCTGAAAAGACTTTTAAAAAAGAAAAGCCTGTCAAAACACCTGGAGACAAAAGTGACAGAGCTTATCCAAAGCCTAC	Strn	6343				.	.	.	.	Lib1-391	0
392	Lib1-392	chr17	72149034	72149194	CAGCAGATGATGTTCCTTAGGACAGATGTTCAAGATGTATTTATGAAGAGGGCTGGGCATGTAAAAAGAAAAGGTCATTCAAGGTCAGGTGGTGTGAGAAGAGGCTTCAAGAAGGCTCTAGGGATTTAAGATGGCTGTGGAAGGGAAGATTGGGTCTG	NONE					-	73	88	1.76e-07	Lib1-392	0
393	Lib1-393	chr17	71445291	71445451	tgtaaagaagagagctaagcacacagcccgaactgaggatacagtgtggcaggttgcctgcctcacacgcttgccctcaaatgacctctaccactggatgaacttatgtctagggcagttagcagaaacaaaccgttcccggttaggttgcttttatc	Gm4707	13929				+	73	88	1.72e-07	Lib1-393	1327.03
394	Lib1-394	chr17	68751007	68751167	CTGACATGTGTGCAAGGGAAAGACCTCAGGAATCGTTCATCTTCCCTCGGAGGATCCGAAGCTTCAACCCATGTCCTCAAGTGCCCTTGCTTGTCACTTGAAAATCTAATCTGAGTTTAAAGAGGTTACTAAGAAGTAGTTAGTTGGTAGTTATATTT	NONE					+	73	88	4.49e-08	Lib1-394	1272.87
395	Lib1-395	chr17	66325528	66325688	GAGGCTGGAAATAGAAACCAGCCTCTACAGGCCAGGGTGCCTGCTGGGACTGCCACCTGCCCTGACGTGCACCCAGCAATTCCTCCCAGATCTCTCACTGAAGCCAAGGTAGGGGTTCTGACGCACATGCCTCCGGGCTGCAGCTTATCTCCCAGCTA	NONE					+	59	74	2.89e-05	Lib1-395	1327.03
396	Lib1-396	chr17	56997092	56997252	TCTCCACCAGGGTGTGCTGTTTGACAAGCGCTAAATTTGCGCTAGGCTGATTGAACTTCTAACCTTGGCTTTGCCCCCACGTGACCTCCAGCCTCCGTTCGCCCTAGTTCTGCACCTACTGCTTGAGACCTTGCTCAGGGCCGAGAGGCGGGACAAGC	Alkbh7	-171	Clpp	6908		+	73	88	4.83e-07	Lib1-396	1313.49
397	Lib1-397	chr17	56935885	56936045	GCGGGTTCAGCCCACTTCTCCTTGCAAAGGCTAGGGTTGTGCATCTGTAAAAAACCAGCCTGTGACTTCAGTGACCTCTTCTGGCCTTCTCAAGCACTGCACACAGGTGCTAGCGCTCGCACACAGACACGCACCATTTAAAATGTAAGCTTTTAAAA	Mllt1	-577				+	73	88	7.01e-06	Lib1-397	1272.87
398	Lib1-398	chr17	56757518	56757678	GCTCTCCCTCCGCTCCCGCCGCGCACCTCAGGCCGGCTGGGCTCGAGGGGGCGTGGCCTTCCCGGAGGCGTGGACGTGGGCGTGGCGTAGGGTTTCCCGGGCTCGGGAACCGCCCTCGTCCTGCCCACAGCTGTAGGGGCGCTCCGGGAGAGCAGGTG	Dus3l	-7153	Nrtn	-68		.	.	.	.	Lib1-398	1259.33
399	Lib1-399	chr17	56756770	56756930	AAGTGGGGAACACACCCCCGTTTCTAATCTGAGCTTTGCCCTTAAGGGACCCCCCCTCCACTAAAGAGCCCCACGCCCTCTTGTGGCTGAACAGCGATTCAGGAGCCCAGTGGCCCGGCCCTTACCGGGGAGGACACGGTGTCCCCAGGAACGCAGGG	Nrtn	680				+	38	53	1.27e-05	Lib1-399	1245.79
400	Lib1-400	chr17	56425555	56425715	TCGGCGGGCACGGGTGGCAGCCAGCGCAGTAGCACGGAGCCCGCGGACACGTTGCCCGCGGCGCCCAAGATCTGCGGGAAGCCGCGCGGAGCGTCCTCGGGGATGCTCAGCGCTGCCGCGGCCTCCTCGCCCAACCCCGCGCGGCCCCGCGCTGCCAG	NONE					.	.	.	.	Lib1-400	1286.41
401	Lib1-401	chr17	56233892	56234052	GTAATTACTCCCAAGACCGGAGCTGAAGAGGGAGGGAGGACGAGGAAAGGAAGGGAGGGGGAGGAGGACTTTGGCCTGGGCTGACCTGCTTCCCCACAGGCATCCTGATTAGTCCGTGTCTACCACGTGACATGCATCTTGGACTTGTTGCCAGGCGT	Fem1a	-22821	Dpp9	-15083		+	73	88	1.07e-06	Lib1-401	1191.62
402	Lib1-402	chr17	56138297	56138457	GGAAGTACTCCCACTTCCCAGCTCAGTGGCAGAGTCCGTGCTCCCAGCTGCCCCCTCCAGGGCCACACCCAGGGTCAGCTCAGGACACTCGTCTTCCCAGGAGACGCCAGTCACCTTTCTGTCCCACTCACCTGGCCGCAGGCTGACGTCACCTCCTC	Tnfaip8l1	-24100	Sema6b	-4525		-	73	88	5.42e-08	Lib1-402	1327.03
403	Lib1-403	chr17	56009249	56009409	TGGCAGGTAGGATGGTCCGCGCAGGCGGGGACGGGGCAGCGGGACGCGACCTCTGCAGCCAGTTGCTATTTCGCTGCAGCTCCCGAGTCTCTGTCTCCCGGGGCCACGGCCGAGGAGGCGCCGGAGGAGGATGAGGACGACGCGGAGGCCGAGGACCC	Mpnd	128	Sh3gl1	27308		.	.	.	.	Lib1-403	1272.87
404	Lib1-404	chr17	55892090	55892250	GGTCTGAGGGAGGCTCTTGTGGTTCCGTGTCCTGGTCTGCCACCCGCTGCCGGGAGCTGTGAGGAGAGCGGGGCGAGCTCGGTCTCCACGCCATGGTGAGCGGGGCCGCCGTCCCCACGCGGGGAGGAGCCGCGGGAGTCTGTGTGGGGTTCCTCCCG	Zfp959	50				+	29	44	9.27e-05	Lib1-404	1299.95
405	Lib1-405	chr17	50650668	50650828	ATTCCAAAAAACATCAAGTTATGCAACTTCGCTCACCTAGATTTGCCCAGATGGAAAATGCTGGCGGAGGGAGAGAGACTCGTCTAATTCATTCACAAATTGTACTGCGGTGGATTCGGCATCACACAGATCTTGCCATCCATCTGGTTTCAGGGCTA	NONE					.	.	.	.	Lib1-405	1299.95
406	Lib1-406	chr17	48326382	48326542	GTCGGTCTTCATTCTCCCTGCCTCTTGCTCAGGGAACCCCAGGTGATAGCTAACCTCTCCTTTATGCCTCAGGGGCATCTCAGGTCACCTCAGTGAGATATTCCTTTGTGTAATTCCATGGCAATAACAACAAAAGAAAAACAACACCAAaggctgga	Trem2	-20026	B430306N03Rik	10321		-	32	47	8.63e-05	Lib1-406	1272.87
407	Lib1-407	chr17	46327780	46327940	CCAAGTGGCAGGCACTGAGGACGGCGAGGAGCGCGTGGGGAAGGGCGCTGAGCACCAGCTGGGTGAAGCAGTGGCCCGTCGTGTCCCCTTCCCACAGCGGGAGCGGCCGCGCCGCGTCCGTGCCACACAGCTGGGCCAGGAGCCCCTCCATAGACACC	Abcc10	119	Dlk2	29932		.	.	.	.	Lib1-407	1313.49
408	Lib1-408	chr17	44105849	44106009	cgcccccccccaccccccgcgcgcgggcccccgcAGAGACTGGCGCTGCCCCGGGGCGCTCCGGAGGCTCCCAGTGCGCAGCTGCTGCGGGACGCCGCAGAGAGCGCCTGGGGCCGACCGCCGAGTGTGAGACGCGTACCCGGATTGGATGCCCGAGC	Enpp4	-120				.	.	.	.	Lib1-408	0
409	Lib1-409	chr17	36836808	36836968	TGAGGAGGAAACCCCATCTAAAACCCAGCCCTTGCAGACACCCCAGCCCACCCCTAACCGCAGGGAATCAGAAATGGGGTCTCGAAAGCTATGGGGGCTTCAGCACCCTAACCTACACGAGGCCTCGCGCGACCTCAGCAGCTGGAAGACAACCGTGA	Trim26	-258	H2-M10.6	24717		+	121	136	2.25e-05	Lib1-409	1286.41
410	Lib1-410	chr17	36257321	36257481	CAAGATAGTTTTAGGGACTAAGTCAGCTGCAGAAAGTCTCCATCTCTAGGTGGAGCTGCTGAGCCCTGCCCTGTCCTCTAGTGTCCCCACCTCACAAATGTCTCTGGGGCAGCACTCACGTCTCTGGCGCTGCGTGCAGGTGAGGCCCGGAATGAGGA	Rpp21	668				+	73	88	2.5e-05	Lib1-410	1218.7
411	Lib1-411	chr17	35916425	35916585	AGGGTGGGCCAAGGACACGCCCCGCAATGCGGAAGGCGGCTGCTCACATGTCTAAGGGCGGAAGCGTCAAGGGGCGGGGTCCACAGACGCGAATTTAAACTGCGTCACAATCGAACCAGCCTTCAAAATTGCATTTCTCCCGGACCAGTCACGATGAA	Mrps18b	-116	Ppp1r10	-61		-	3	18	1.49e-05	Lib1-411	1313.49
412	Lib1-412	chr17	35896667	35896827	CCATTAAATGACAATCGGGCCGATTGCTGAAGGGTGAACTCGGTCACTAACGCTGCTACTGCAAGGATGGCAGGTCACCCGAGGTCAAGCCTGATTCCAAGTCCCTTGGCGCCCAGGAACCCCAGGGGCAGGGGGTCCATGGGGCCTGGCCGAGCCCT	2310061I04Rik	684	Dhx16	16928		-	73	88	1.04e-08	Lib1-412	1245.79
413	Lib1-413	chr17	34894507	34894667	GGAATCCTGCTCCTTTAATTCCCTCCCCTCTTCCTCCGCCCCGAGTCCGCGAGGACGCTGCGCTGCGCGGGGCCTTGGAACACTCGGCACGAGCTgcccccgcccctccccctcccgcccacgcggagccggcccgcgcgcgcaccccgtgcaccccc	Ehmt2	-4384	Zbtb12	28		.	.	.	.	Lib1-413	0
414	Lib1-414	chr17	34836725	34836885	tccAAGGGTGGATACCCTCGGGCTTTCCGCGCCCAGGTTGCCATGGTTACCTGCTCTTGTTCTTAAAGGATCCGCTCTCACGGGCCCCGGCGCCCGCCTCCGCTTCACCCCAAAAGCCTCAGACGCCAGGAGCCGTCTCTTGCGATTCATAACCCGGA	Stk19	140				.	.	.	.	Lib1-414	1327.03
415	Lib1-415	chr17	34031634	34031794	CCTGCGCCCCGATACCTTTACCAACATGGCGGCGCCCCGAGGGCGGCGCGGCCACGGCGTCAGGACGCATGCGCAGAGCTGGGGGGTTATCCGAGGGGACGGCGGGCTGGCGGGCACCGCCTCCTCCGTTTCCACCTCGGCGAAGGGGCGGGAGCTCA	Slc39a7	-170	Rxrb	-98		-	85	100	2.4e-05	Lib1-415	1299.95
416	Lib1-416	chr17	33394938	33395098	GATTGGCTCTGGACATCCCAGACTCAGTGTAGGGAAAGGAAAACCCATGACCCCAAACAGAGAAGGTTACCCGGTCAGGAGAGGACAGTGCCAATAATGAGTGCCAACTTAAGAATCTGAGATGAGGCAAATGGACTTTTGCACCTATATTTTTTGAA	Zfp101	-377				-	73	88	5.78e-05	Lib1-416	0
417	Lib1-417	chr17	32389344	32389504	tgccacggcctccgcagccaccgctgcctccacagcTCGGGGGACATTGTCCCTTTAAATCGCTCCCCCCCCCACCGCCCCGCCCCTCCCCCCCGGCGTGCCGACGTGACCTCAGCGCGACAGCCCCGCCGCGCCGCCATGATGAGGAGGTCTGCCCC	Wiz	-1665	Rasal3	14113		.	.	.	.	Lib1-417	0
418	Lib1-418	chr17	31519960	31520120	GGCCCAAATCGGAGGGGCGGGACTTTCAGCGGGATCTACCCAGGGGAGGACCCCACGCTTTCCCGAACCCGGAATTGGTGGACTCAGTTAGGGGCGTGGCCTTAAGGAGCCCTCCCAGAATGCGCGCGCAAACGCTTGGGTCCACCATGGTGTGCGAT	Wdr4	-7289	Ndufv3	-118		+	98	113	7.2e-05	Lib1-418	0
419	Lib1-419	chr17	29626802	29626962	CCAGTAAACCCATTGAGCCAGAGAAGTTGCATGGCAAAGGTGACGCATCGAGTCAGTCCTTGGGATGCTTGTGTCCTGGGCTGACTTCTCTGAAGGCGAGTGAGAGGGCCGCCGGGCCTCATGCTTGCTCTGCTCTTCCAAAGGTCCTGGAACTCAGT	Gm28043	12006				+	73	88	7.46e-06	Lib1-419	1259.33
420	Lib1-420	chr17	28522993	28523153	CCCTCGACGTTGTCCTGGTGGGCGCAGTCCTGCGCCTACCCGGGCACCCCAGACTCGCTGCGCGCCCTAGGCGCGGGCGGGAAGGGGTTAAGCAAGGTGCTGGCTCGGGGCGCGGCTCACGGCGCGTGTGGAGGAGGGGAGCGGGGAAGAAAGTGAGA	Armc12	-7787	Fkbp5	-5549		.	.	.	.	Lib1-420	0
421	Lib1-421	chr17	28283567	28283727	ttcacacttgctctgtagttaggctaaccttggaactggtcccctgtgcagtgcctgcgcagaccaggggtcccgaatgcttgagaagcactcgctggcagcggggctgcagacaaagctggggttcgGGTTTAACCTGCTTGTCCTTAAATTCCCTC	Fance	-29997				+	143	158	6.69e-06	Lib1-421	1340.57
422	Lib1-422	chr17	28226203	28226363	AGGAGATGGCGCTGCAGAGCCGTTCCCTGCAGCACGCCCAGCAGCAGCTGGAGGAAGTGCGGCAGAACCGGCAGAGGGCAGACGAGGACGTGGAGGTGAGACAAGGCCGGGAACCGGGAGAAGCTGGGGGAGCCAGTGTGTCACTgagccggacccca	Ppard	-6471	Def6	18505		-	95	110	7.25e-05	Lib1-422	1327.03
423	Lib1-423	chr17	28173155	28173315	TCCCCACACACACCAGCCAGCAGCAGGCGAAGCTCGCTTCCTGGATGCCTTAGCCAACACGGTGGGGGTGAGGGTCGGGTGGGGTCAGAGAGCTATTGCAAAGCTGTTGAATGGTTTCATGCAAGAGGGGCGAATGGGCATTTAGTGGGTCCCCAGAA	Zfp523	-4183				-	73	88	6.19e-07	Lib1-423	1272.87
424	Lib1-424	chr17	28031466	28031626	ccattgcacaagctttgacagacacccacatttgcgtaatcacatattccattagaacaaagaagattactgtgacccaaaatgcccccttctgcccttcccagtcagtccctaaccggccctgtcctaaagcctccctgggcacccactcctcaggc	NONE					+	108	123	9.71e-05	Lib1-424	1245.79
425	Lib1-425	chr17	27140620	27140780	ACTGCCCTGCTCCCTTGTTGGCAAAACTGGAGAGGGAGGGGGGAAGCCAGGTGGGAGGCAGGTTGCTCCATGAGTTGGCGTGACCTAGGTTTGCTCTTTGTGGCCCAGTTTGATCCTTCATGTTAAGCAGCCATGCCTGCTTACAAGAGATCATCTGG	Uqcc2	-6784	Ip6k3	27064		+	102	117	7.8e-05	Lib1-425	1299.95
426	Lib1-426	chr17	27132803	27132963	acctaggtttgattcctagtacccacatggtggctcacaaccacttctaacttcagttccaggggatccaatgccctcctctggccccagtgggcactgcattaacagggtacagagacatatctgttggtaaaaAAAAAAAAAAAAAAATCTGTATT	Uqcc2	1033				+	73	88	3.48e-05	Lib1-426	0
427	Lib1-427	chr17	26958303	26958463	ACTGAGCATCAGTACGGGCAAAGCATTTTCTGGGGTATCATAGAACAAAGAGGTGAATGAGGGCTGCTTCCTGACCTCAGATGGCCTCTAACCAAAGTGAGCAGGGACACACGAGATGCAAGAAAAGCCACAGAGCCATTATGATGTGTGTTAAGGGA	Zbtb9	-14784	Syngap1	17130		+	73	88	3.09e-08	Lib1-427	1191.62
428	Lib1-428	chr17	26628507	26628667	AGCCTGCTCATTGTTACAGTGCAGAAGCTGAGCCACAGTAGGGCTACAGAGCCATGCTGGAGTCAGCCATGGGGTCAGGGTGGGACACAGTCTTCTCGTGTGAGCTAAAGAACCTCATTAAGAGGCCTGTGCTCCTGCAGGTTACAGCTTGGCTCTTC	NONE					-	73	88	1.78e-05	Lib1-428	1286.41
429	Lib1-429	chr17	25985232	25985392	TTAGCCCCGGACAAGAGGGCACTCAAGGACAGGCAGGCACCGAGGGTCGCCTGCGTCTGAGGTTCCTAGGCTGGCCTCGAGTGACCCACACCTCCGGCGCGCTTCCCCCTCCCCTTCCCGCTCACCACAAGCCAGGCTACTGCTCCCAGGACAAACAT	Capn15	484				-	17	32	9.49e-07	Lib1-429	1299.95
430	Lib1-430	chr17	25879254	25879414	AGCTGCCTTTTTCAAAGCTTCCTCCCCTGTGAAAAACTGTGGCTGTGCATTTTGAACAGTAGGAGTACTAAGGTCACACAGTCACCTTAGTCAACCCCAGTCACCTTAGTCAACCCCGCTGAATCCTCAAGGCCCCTGTGCAACTCTCATTAGCATTC	Wfikkn1	971	Mettl26	3834		+	102	117	3.28e-05	Lib1-430	1313.49
431	Lib1-431	chr17	25474566	25474726	ACTGGGGATCGCTGACAGTGCGGGAGTCTCTGTGTGACTACACCCTGACCAGGCCGCAACTTCCACCCTCAGTGCTTCCACGCCCGAGACGTGGGCCAAGTTCAATCACGACAACCTGCTTCGAGCCGAGCGCGAGCGGCTAGCCTCGGTTAACCTGC	Tekt4	3056	Sstr5	22642		+	142	157	2.04e-05	Lib1-431	1218.7
432	Lib1-432	chr17	24669770	24669930	gggcgccgaggggcggcgcgcggctctggaggcggtggcagcgccggagcggggcggcgggagctgcgTGCTGTGCTGCGGTGACCTGGAGGCTACGGCGCTGGGCCGCTGCGATCACCCGGTGTGCTACCGGTGCTCTACCAAGATGCGGGTGCTGT	Zfp598	98	Syngr3	20105		.	.	.	.	Lib1-432	0
433	Lib1-433	chr17	23785991	23786151	GTCCTCACCGACGGCAGCAGGCCCTGCCTCTCGGACGACGGAGCCGTGGCGGGTCCCTCAGCCTCAGTGCTTTGGGCCCCCGCCTTGGCTCCCGCCGTCACCTCAAGCTAGGGTCACGGGGCGAGCATGCGCAGGATGAGGGGGCCCCCATTCCTTTG	Flywch1	-22285	Flywch2	10		.	.	.	.	Lib1-433	1272.87
434	Lib1-434	chr17	12319836	12319996	CATTTTCACTGAGAGCTCTGCAGAGTGTTTCCCATCTCTCTGTAATTCTGATAGTTTCGTCTCCCTCTACACTGGGCTAACCTGAGCCCTCCTTAAATTGCATATGAGGAGAGTCGATAAGGAAACCTCTGACTGCTGCCAGGAAGTGAGCCAATGGG	Map3k4	-1256				.	.	.	.	Lib1-434	1286.41
435	Lib1-435	chr17	12318836	12318996	TGAGTCCGCCTGGGCGGGGCGAGGCGGGAGGGAGGAGCGCACTGGCCAGTGGTAAATCAGGTGTCGCTGGGTGACCGCGGGTGGCCTCGGGAGGTCCTGAGGCTAAGGGCACAGGAGACATTTGGAGAGGTAGGGTTGTCTGGGCGAGCAGGAATGCT	Map3k4	-256				+	83	98	5.44e-05	Lib1-435	1340.57
436	Lib1-436	chr17	12217624	12217784	gttttggtactgttatgaattgcagtgtaaatatctgagttttccaatggtcttagttgacccttatgaaggggtcatttggggtcatgacccacacgtcatgagaaccactgCACCAGGTGCATCTTCTGAACCACTTTATTTTTTTAAAAACTTGG	NONE					-	73	88	1.8e-08	Lib1-436	0
437	Lib1-437	chr17	8666858	8667018	GACAGCTGAGGAGGGTTTCCAGCAGCCAATGTAGATCAGTGCTCACGGCTCACAGAGGTGTGGGTGCAGGAAGGACAGGAGAGGCCATACAGAGAACAGAAAAAAACAGATGAAAAAGCAGGAAAGACAGGAGAGGCTATGCAGAGAACAGAGAAAGC	NONE					-	73	88	9.9e-05	Lib1-437	0
438	Lib1-438	chr17	8658957	8659117	GGATGCTGCTCTGTGACCCAGGTTCACCTCAAGTTTCCCCAGTTGCCTCCTCCAGGAACTAACCTTACCTGCTGACTGGTTCTTAAAAGGAAGAGCTGGCCCTGCCACACAGCCTCCGCCCACTCCCCTGCCAATCTCCTCCTGCGCAGTGTCCGCCC	NONE					+	35	50	9.71e-05	Lib1-438	1259.33
439	Lib1-439	chr17	8637090	8637250	AAGGGCTGTTCTGAGGCAAGCAAGAAGGATGCAGTAAATAATGTCAGCCAGTCTGGGCAGGGCCAGATAGAGGGCCAAAGGAGGTCATTTTAGTGAGAAAATGATTTCTACAAAATCGGAGAAGCCAGAAACTGATACCAAGTGCTCAGGTATAGATA	NONE					-	73	88	5.98e-06	Lib1-439	1245.79
440	Lib1-440	chr17	8101218	8101378	GCGTCTGACAGAGTAAAGCTTTGCTCACAGCCTCCAAGTGCTTCCCTGCCTCCCGTTATGTTGCCACTCCGCTCCCGCCCCTCACTATTTTACCTTAATTGGCTCTAAATGAGGGTGAAAGTTGAGTCTGAGGATGCTGCTGCCATAGAAACTGCTTA	Gm1604a	-70				.	.	.	.	Lib1-440	1313.49
441	Lib1-441	chr17	7025394	7025554	AGCAGTTTCTATGGCAGCAGCATCCTCAGACTCAACTTTCACCCTCATTTAGAGCCAATTAAGGTAAAATAGTGAGGGGCGGGAGCGGAGTGGCAACGTAACGGGAGGCAGGGAAGCACTTGGAGGCTGTGAGCAAAGCTTTACTCTGTCAGACGCAA	Gm1604b	-363				.	.	.	.	Lib1-441	0
442	Lib1-442	chr17	5868929	5869089	gatgggaagcattggctctaccatgtcaaatggtacacagtctctcagcacttcctcctcctcacacagtcaccttaaagctccctcagctcccacacaGTGTACTGTTCCTGAGGTAGACGCCTTTGAGTCCTGTGCATGCAAAGCTGAAAGGCAAT	Snx9	27681				.	.	.	.	Lib1-442	1286.41
443	Lib1-443	chr18	88763580	88763740	CTGCAATTGAAATTGAGTTGATTCTCCTTCGCTGTGGTGCTGATTGCGCCTGGTAATTGGACATTGGAATTAGTCCTGCCGTGACCTTTCACAATGAGAAGAGAAAAAGCTCTATTCAATTTGCTGGGTGGGATTCTCTTCCATATTTAAAGCACTTT	NONE					+	73	88	3.14e-05	Lib1-443	1299.95
444	Lib1-444	chr18	84867648	84867808	CCATTGCTCAGCAGATAAGGATCAAGATCCTTGAAGAGACCTGGAAGCCCTTCCActggcctggcctggcctggcctggcctggccCTTTCCTTCCTGAGCCCCTGGCTGGCTTCTTTCCTGACCCTGAACTCAGGATCCCATGCATTAGAGGATCTT	Cyb5a	16390				+	68	83	8.79e-06	Lib1-444	1313.49
445	Lib1-445	chr18	82577788	82577948	GAGTCAGCACGGAACATTGAGGGTGTTAGGTGCAGCTCAGGCTGGTGGCTGGTCCTGATGCTGGAGCTGTTAGTAGTGACAGCTGTTTTCCCATTTCCTTGTCAAACAAAGTCTTGTGCCTTTCCCTTGGGGCGGGGCCCTGTGAGGCAGACAGAGGC	NONE					.	.	.	.	Lib1-445	1272.87
446	Lib1-446	chr18	77308483	77308643	GTTGGCTGCGGGTGCCACTTGAGAGAAGCTTGACATTCCTTGCCACCCTGTGGCGGGGGCTCCATTCCCACAGGGACAGGGAAAGGGCTTTGGGCAGGGAGAGTGAGCCAGGCCCGAAACATTCGCCTCCCCTGACCTCACAGTAGCTGCCCGCCCAC	Loxhd1	26605				+	124	139	2.28e-05	Lib1-446	1340.57
447	Lib1-447	chr18	73810716	73810876	TAAAGCCAAAGATCATAGATTCTTAAACCAAATCCGTAACCTTAGTTAACCCTGCCCTCATTAGTGGATTTACATACTCAACAGCTTTTCCTTGAATCACACCTACAGTTCCACCTACCTTCCACTTAATTTATTGGAAACCATGACAGCTCAATGAC	Me2	4596				+	38	53	8.3e-06	Lib1-447	0
448	Lib1-448	chr18	70629286	70629446	TGCTCAGCCTGCTGCTGCCATGCCTGGGAACACAGGACTGCCTGGGCCTCCAGGCTCTGGAGAGGCTGCTGTGACCTCAGGAGACCCCTGCCTCCCACCTGCCTGCAGGGCTGTCCCGCCCGCTCTCGCCTCTGGGATGGGTGTATATAGGACCCCTA	NONE					+	73	88	1.17e-07	Lib1-448	1381.2
449	Lib1-449	chr18	67249073	67249233	aagattggggtaggGTAAGAACCATATCGTTTgaaatgccccctagaggctctgaatacttggccccagttgggtcatttgaggtcatacaacctttccgaggcaagccttgatgaggaagtgtatcactgggggaggaattggaggcttttacagcc	Mppe1	-3323				-	73	88	3.43e-09	Lib1-449	1218.7
450	Lib1-450	chr18	61809248	61809408	ATATGTATTTACATATTgtgctggtgatggaggatggggacctcacacatgctaagcacacccctttccactaagttacatccctagtcAACAGGTGTATTTGGCACAGTCTTGGTGCCCTGAAGAGACCCAGAGGCAGAGATGGAAAACAGCGCCCC	Afap1l1	-22626				+	117	132	1.28e-05	Lib1-450	1299.95
451	Lib1-451	chr18	61505370	61505530	AGAGATGGAGctctctgggcctcaagcttccattagcagaactgggctattaatagcgcctcatctgaaagcgtgtgttggggggtaaatgaggtcaggaatgggaaaggcgggcacgctgcctggtacagggcgcggctcactgcacatcggttGGG	NONE					-	83	98	1.8e-06	Lib1-451	1232.24
452	Lib1-452	chr18	61332249	61332409	acactgttgcgcaaccaccgccactaccacccactttctgaactttcccctattttaaacGTATCTATTCTTTAACTAGGAGTTCCCTGGCAGCAGAACCTTGTCCTGCTTTGCCCCCGATATGCATCCCCCTCCCCCacctccagtgcatggcatga	NONE					+	103	118	2.26e-05	Lib1-452	1272.87
453	Lib1-453	chr18	61326335	61326495	TATTAGTCAGGGCAAAGAGCTCAGTGAGGATGAACCTAGGACATGCTGCCATGGAGCCTGGGAAGTGCTGAGCTCAGCAAGCTGCAGCTCCCTGACAGGAGCTGGGGGGTGGCAGGGGATGGCAGTGGGCCAGGCAGGTGGAAGCCGGATCAGGTGGG	NONE					-	29	44	5.86e-05	Lib1-453	1299.95
454	Lib1-454	chr18	46525854	46526014	GTGTAATGGGCTGCAGGCCCGGGGGCCGGACGAGCCAGTTCGCTCCTTCACATTACTGACGCCGCAGCCGCGCCATTGGGTCGAGGGAGGGCGGCGGCCGCCGCCAGCAACCGCCTAggggcggggcagggcagggcggcgggggcggagcggggGGC	Fem1c	37				.	.	.	.	Lib1-454	0
455	Lib1-455	chr18	46369122	46369282	ATTTAAGGCAATACCCAGGGGAAGTTCAGAATGAGATAGAAAGTTACCTTCCAAAATAGGAGCTCTCCATCCCCAAACACCCCCACTGCCCTGAGATGATTGACAGCAACTCCCCCACACTTCACTTAGCTAAGGCGAGGGAAAGGAAAAGGGCCTGA	NONE					.	.	.	.	Lib1-455	0
456	Lib1-456	chr18	43318649	43318809	ATGTGCCTGCATGGATTAAAATGTCTTCTGTACGATATGCCCTCAGACTTCCTTTGTCAAGTATGTGTGAGGGGTCATCCCAGGTCACCTGTTCTTACTTCCATTAAGAAGAATGTCCCTTTAGCATGGATGGTGTTGGAGATCTGTAGCCACCCATT	NONE					-	73	88	1.45e-07	Lib1-456	1327.03
457	Lib1-457	chr18	40310655	40310815	TTAAAAGTACTACAATTTAGATGTATCTCTCTGAGAAAGGAATACTAGGTACATCTAGGATATTTTATGCTTGCCCTAAGTTGACCCCCTTCTCTTCCCAAGCCAGCATGTTCTCTTTTCCAACACCACCACTTATGAGTCAATTTTCTATCACACTT	NONE					+	73	88	3.13e-06	Lib1-457	0
458	Lib1-458	chr18	39314617	39314777	ACAGTGCATGCTTCAAACTTCAGGGTTTATAATTAAGAGTCTGAATGAATGGATTTTATCTGAGTTAGCTGTCCTCAGATGCCTTCTGGCACTCTACTTTGTGGGTATGTGGGTGTTCAGAATCTGGAGAAAAGGATTGTCCTGGCTCTCAGCACTTT	NONE					+	71	86	1.59e-06	Lib1-458	0
459	Lib1-459	chr18	39250706	39250866	atcctgagagctggttaatttgtggtttctgaaagatccaggtcatttccGGCTCAGCCAGCCTCCTCTTGAGGTCATGAGAGGTTATATTGTATCCGTGCACATCAGTGCTCCGCAGAGGCAGAAGAAAGTGTTTCTTCTTGAGCCTCTTTAGGAGT	NONE					-	73	88	1.02e-05	Lib1-459	1232.24
460	Lib1-460	chr18	38993030	38993190	GTCCCCTGGCGGCCCCGTGGGTCGGGCCGAGGCAAGCTTATTGATTGGCCCTGCAGGGGATTAGGTCATCGCTAGCAGGTTCGGGCGGCCCGGACGCCGGAGGGGCGGCTGAGGCTTCTGTGAGAGGGCGCTCGAGGCTGCTTGAGGCTGCTGAGGAG	Arhgap26	-35				.	.	.	.	Lib1-460	1245.79
461	Lib1-461	chr18	38338559	38338719	TGCCCACATCCTCATCCTCACCTACGGCAGGTCCTCTGCCTCCCGCTCCCTTCTATACCAGAGGTGCGTCAGGGTCACCTCGGGGCACTTAGAGATGGAGGTGGCGAGGCACGGGGAGAGGTGGGGTACTTCCCGCTCTCCCAGCTTGCTAGAGCTTC	Gnpda1	364				-	63	78	9.9e-05	Lib1-461	1340.57
462	Lib1-462	chr18	37829542	37829702	AATCTGCTGCTGGGCTCCAGGGATGCCTGGTGGAAGCCAAGTTCCTCTGTGTGAGATCATcatgggcttttgggtcatatcaggccagatggagttgcgattgcaccacttaactggctgtgtgtgactttgaaaaggcctccaaggcctgccttcct	Pcdhgc5	10109				-	73	88	3.64e-07	Lib1-462	1354.11
463	Lib1-463	chr18	36320620	36320780	GGGCGCGGCGCGCACCTGTTAGCGCGGGCCTCCGCCTGCAGCCCCGGAGCGCGCGCGGCCTCCCGCGGCATAGGCCACCCGGGGACAGTAGCCTCCCAACATGGAACCGATCAGCTTTAGGTTGTAAAGGAAAATAACCGGGGATGGGGGGTGGGTGG	Cystm1	-28074	Igip	20599		-	73	88	3.94e-07	Lib1-463	0
464	Lib1-464	chr18	36286240	36286400	CGCCCGCCCGACTGTGCGGGGCTGCGGTTGGGGGGAGGGGGAGCGGGATCATCTGAGGCCAGAGCCGCTGCCGTGCGCggggagggggagcggcgggagcgaggggagggagaggggagggACGGGCTAGGTGTCTGCTGCTCCGCGCCACTGCTGCT	Igip	-13781	Pura	5223		-	47	62	4.01e-07	Lib1-464	0
465	Lib1-465	chr18	35887551	35887711	ATGCCCAACTGGAGATGAGGTCAGTTGAGGAGGCAAGAGGAGCCGCAAAGATCATCTCGGCCAGAGAGCACTGACCTGGCCCGACCCAGGATCCCAGATCGGCAGGAGAGAGCGTGCAACCCTGCCTCGGGTGGGAAGCTTCTCCCAGCCGGGCCTCC	NONE					+	73	88	4.1e-06	Lib1-465	1286.41
466	Lib1-466	chr18	35027067	35027227	ATCCTGAGCACAGAGCCTGAGACAACTGGAGCAGGGAGAGGGGGCTGCTGCTCGTTCTGCCTGAAGCCTGTCTCCTTATTTACCCCCAGACACACACCCCAACCCTGGCATCCTGTCTGGGGCTGCTGTCATTCTCTGCTCTCTCCCAGAATCACTGT	NONE					+	72	87	4.23e-05	Lib1-466	1327.03
467	Lib1-467	chr18	34860793	34860953	AAACGCCATATAAGGAGCAGGAAGGATCCCCCGCCGGAACAGACCTTATTTGGGCAGCGCCTTATATGGAGTGGCCCAATATGGCCCTGCCGCTTCCGGCTCTGGGAGGAGGGGCGAGCGGGGGTTGGGGCGGGGGCAAGCTGGGAACTCCAGGCGCC	Egr1	1050				+	73	88	1.05e-05	Lib1-467	0
468	Lib1-468	chr18	21001479	21001639	GCTCTTCCGGCCCGTGACGGAGACCGAGCGTGAGGCGCGCCGGGGCTCAGGGCATCTGAGGTGACGCCGGCGGGCCGAGTGGAGGAGACAGGGGGGCGGGCCGGGGAGGGCGTGGGAAGCCCGAGAGCGCCAGTGAGAGCCGCGGAGGAGGACAGGCT	Rnf138	218				-	50	65	7.25e-07	Lib1-468	1272.87
469	Lib1-469	chr18	12918026	12918186	ACGCCCACTAAAGGTGGGGACTGCACCGTCAAGGTCCCAAGAGAGCTAACACAGTCATGTTCCCAGTTGCCCTAAGCCAACCCTGTGACCCACTACTGTCAAGTCACTCCTCGCTGATACAATTCATTTCAGGTGAGGGAGAGGAAAATTTCACACCC	Osbpl1a	23735				-	122	137	9.77e-05	Lib1-469	1327.03
470	Lib1-470	chr18	10610139	10610299	CAAACTTCCGGCGGTGGCGACGCCTCTCCCGTCAGATGGGAGTTACCTGAGGCCGCCGTGGGTGCGCTTGCGCGGCGCTTGTCTTCGGGCCCCAAGCCGCTCAGCTGACGCGCCCAGGAGACGAAAATGGCCGCCACGCTCTCCGCGCGTCACGCAGT	Esco1	133				-	41	56	3.23e-05	Lib1-470	1327.03
471	Lib1-471	chr19	53825236	53825396	CAGTTCCTGATACCCATAATGcagtggtcccccttgtcctcggtctgactttgagcggttcctgctacttaaggtcaactgaggtctgagaatattaaatgggaacgtaaaaatgattcattatttaaTCCttttttaaacactccagattttatccc	NONE					-	73	88	5.29e-07	Lib1-471	1245.79
472	Lib1-472	chr19	44388613	44388773	TGCTGATTGGCTGCGCGGGGTCAGGCGCTGTGGGCCGAGTGAACGCGAGTGACCCCGAGGGCGGGTGCTGACCGAGAATAACCCCGGGAGGGCGTGCCTCTCTGGGTGTCCGCACCCAGGACCAGCCTCGGGCGAGCGCGAGGGGCCAAGGTGTGGGG	Scd1	19016				.	.	.	.	Lib1-472	1245.79
473	Lib1-473	chr19	43550784	43550944	TTTCTTCCTTTATTTCCCTCGGATGCCCTTTCTTCACTGTGCTTGCTCTTACTGGAGTGGGCGGTCTTGAGAACCTTCAAGGCCCCTTCCACCTTTCTGAGTCAGCACTTCTTATGTAATGCTTCTCCTTGCTTCCCCTGCTGTCTCCCTTACTTACT	Got1	-26259				+	15	30	4.02e-05	Lib1-473	1394.74
474	Lib1-474	chr19	40427021	40427181	tgcagaggctcaggagtttgagtttcagtatccatgcaatggctccccaactctactttcaagggatccgatgccctcttctgacctctataggcactaagcatgcatatggtgtacatacatacatgcagacaaaacactcaCTGAGTAAATCTAAC	NONE					+	73	88	1.34e-05	Lib1-474	1286.41
475	Lib1-475	chr19	38395896	38396056	CACCGCGCCAGCTGTAGCCACCGCAGCCGGAGAGCACGAGCGAGCGCAGGCGGCGGGCTCCCCGGGGCGGGAGGGCAGCGGAGGACAAGCGCGCGGAGCCGGGCGCACGCGCACGCGCACACGCACCGGCTCGCCGGGGGCCGGAAGAGCCGAGCGGC	Slc35g1	-4				-	73	88	2.42e-06	Lib1-475	0
476	Lib1-476	chr19	36554072	36554232	GAGTGTGTGTGGGAGGGGAGCACGGTGTCGCATTGTCCTCTCCCGACCCTAAGCGCTTCTCCCGTAGGATGAGGCCAGGAGAGGACACGGGGAAAGAGTTAGTCATAAGGATGCTCAGGTGAGCGGTCTCCCAGTCTCCCCGGCGCTGGAGGCACTGG	Hectd2	-516				+	35	50	8.04e-06	Lib1-476	1327.03
477	Lib1-477	chr19	29112764	29112924	ATGGAGCTGTGCCTTCGCTGCTGGGAGCACTCTGGAACTCCTCTGAGACCGGCTTCCTGAGCCAGCCAGCCTGCCGTGACCCAGGATGATCCTGCCTGGAGGGCTTTTGAGGTTCCGTTCTCTTCCTACTCATGTTCCTGCCAAGCAGCCATGACTTC	Rcl1	11469				+	78	93	1.09e-05	Lib1-477	1164.54
478	Lib1-478	chr19	24720476	24720636	GAATGACTTTTTTTTTTTCCATTATCTGTTTTCTGACTCTGACCTCAAATTAAGGTCAAAGAGGGAGTCTAAGCTGCCTTAAAGAACCTTTCCCTTCCTGAACCAGAATGTATGTGTTGGTGGGGAGTGGAGGGGGATGATGGAGGAGAGGGTAATGT	NONE					.	.	.	.	Lib1-478	0
479	Lib1-479	chr19	23687127	23687287	AGCAACCCGCCTCCTCCCCGGGTGGGCCGGTGAAGCGGGCCTGGTGCAGCCATCCGGAGGTCCCTGGGTAAAGGCCACTCTGGGACACGGCTGCTCGGAGAAGTGCGGGGGAAGCCTCCTTCCTCCACGCCTAGTGAACCAAAACTCCACCAAAAGCC	Ptar1	-193	Gm6563	11363		-	73	88	7.33e-06	Lib1-479	1354.11
480	Lib1-480	chr19	23273830	23273990	GCGTCCCGCAGCGGCTTCCGTTCCCGGCGAGCCGCAGCCCAGGAGCCTCCGCGCCCGGCTCCCGCGCTAACTGACCCCGCCTGACCCCGCCCCCGCGGCCCCGATGCGCTTGCGCGGTTCCGCCCCGCAAACCCGAGGCCACGCCCCGACCAACGCTC	Smc5	-13				+	73	88	2.34e-07	Lib1-480	0
481	Lib1-481	chr19	23137484	23137644	catttaaggcagaAGAGGCCTTATAGCCTTCACATTAATTCTACTGGGAAGCCTTGTAAACAAGGCTCACTGTTCTGGCTACAGGCTAATAAGCCATAGCCATGGGAACTTGGAAGATACAGCATAGGGTAGGGAGACTGTGCAAAGGAAAATAACAT	Klf9	-3662				-	72	87	4.73e-07	Lib1-481	0
482	Lib1-482	chr19	23137391	23137551	CTGAAGAGACTGCAACTGTGTTAAatctaatcctatcagtccagtccgcagataagaaaatggctgggagaggtgaagtgaggtcacagatctcatttaaggcagaAGAGGCCTTATAGCCTTCACATTAATTCTACTGGGAAGCCTTGTAAACAAGG	Klf9	-3755				-	72	87	4.73e-07	Lib1-482	0
483	Lib1-483	chr19	23136365	23136525	GCTACAATCGGTTCGCCAGATCCGGCTTTATCGGATTGTTTCAAATCCAGGGACGTCGCTCTAGTGAAGAGCCCACCCCTTCATTCCTGTCTCTATTCTTCCTAAACTCACCACCTTTCAGCAAAACGAACACAGCTTTCCCCAGTAGGCCCTTTATG	Klf9	-4781				+	138	153	7.45e-05	Lib1-483	1232.24
484	Lib1-484	chr19	23135920	23136080	TCCCCCAATCTAGGGCAGTTTGTTCAACTGCAGCAAAGAGAGCTTGATGTTCCAGCAGGGAAGGGATTTCTGAGAACTGGGACTGTCCTCAAATGAACCTGCCTCCTCCGGCTGCTGCGGCGGCGGCCGCCTGCGGAAGACTTTTTAAAAGGGCGATG	Klf9	-5226				+	53	68	1.09e-07	Lib1-484	501.022
485	Lib1-485	chr19	23132961	23133121	cctcaagggaggttcctttctctgtgataactccagcctgtgtcaagttgacacacaaaaccagccagtacggctgggaagtacggtgcaaggctaagagttcagaaatggaggtagtttctggtgttgcaaaggtctagggtacccaaataacaatg	Klf9	-8185				.	.	.	.	Lib1-485	0
486	Lib1-486	chr19	23131961	23132121	attaaatgatattctcatgtgtgaccaatttatcgatcttggcATATTCTACCATCTCACAATGGGGATTAAACTTCAATACATGAAACCTTGGGATCAAACAATATCCTACCCATTGCAATAGACAATGGGGAGGCACCCTGGGGAGGCATCCTGGT	Klf9	-9185				.	.	.	.	Lib1-486	0
487	Lib1-487	chr19	23130961	23131121	agtcatttcaggttccatattctccatttctaggagtgttatctagggtcaccctcatagattcctgggagtttccattgtcctaggtttctatctcatcccagagatgcccccACCCCCCACCACCACCACCATGCCCTGACTGCACTGATTCCGGT	Klf9	-10185				-	37	52	3.21e-05	Lib1-487	2058.25
488	Lib1-488	chr19	23134861	23135021	GGGCGGGAGTGTCCTGCAGTGGGAAGCACCGGGGAACGGCGCCGGGGCTGAGGGGCGGCTGCTGCTGCCGCCAGTGCGCGGGGTTATGCGAGGTAACCGAGAGCCTGGAGGAGGAGGGAGGCGGCGTGGGCCGCGGGCCGGGGTGTCTGGCGCTCGTT	Klf9	-6285				-	82	97	1.16e-05	Lib1-488	4008.18
489	Lib1-489	chr19	23134661	23134821	CGGGAGGGGCACATGGCATCAGACTTGGGACTTGCGACGAGAGGGGGTGGAGGACCCAGCAACGGGCCAGAGCGTGGGGTGTCTCCGGGAACTGGGAAAAGCTGGGAGTGACTATCTCCAAACATCTAGGGGGACATCGGGGAGAATGGGTGGGACTA	Klf9	-6485				.	.	.	.	Lib1-489	4008.18
490	Lib1-490	chr19	23134380	23134540	AGAGAACACCAGCCGCCTCCGGTCCCGGTGGGTGGCTGTATGTGTGGAAATGAAACAGGGAGTGGGAGGGAGAGTGAAGAACAAGCATACACtttttttttttttttttttttttGCCTGTCATCCACTCACCTCGTCTTCCCGACCCTGCAGCCCAC	Klf9	-6766				.	.	.	.	Lib1-490	0
491	Lib1-491	chr19	23134204	23134364	caAACTGGAGGAGGCACATGGGCGCAGGAAAAGTCCCATGACTGCAGTGTTTTGCGGCAGGTTTCCCAGCTGCTGTAGGCAGAAGGGAGGCAGTCCCGGGTGATGGGCGAAGGGAGGGAGAGGGAAGAAGAGGGAAGTAAACAGGAGACCACGGAGAG	Klf9	-6942				-	73	88	9.64e-05	Lib1-491	1855.14
492	Lib1-492	chr19	23134104	23134264	GCACTGCTGGATTAGGAGCTTTAAGAGCCTTCCCTTCCAGGACGAAGACGCGCCCCAAGCGGTCAcagggcagggcagggcagggcagggtagaacagggcaAACTGGAGGAGGCACATGGGCGCAGGAAAAGTCCCATGACTGCAGTGTTTTGCGGC	Klf9	-7042				-	73	88	9.64e-05	Lib1-492	1855.14
493	Lib1-493	chr19	23135952	23136112	GCAAAGAGAGCTTGATGTTCCAGCAGGGAAGGGATTTCTGAGAACTGGGACTGTCCTCAAATGAACCTGCCTCCTCCGGCTGCTGCGGCGGCGGCCGCCTGCGGAAGACTTTTTAAAAGGGCGATGCCAGGCCCAGACGCTCGGCGCGCAAGTGGCTG	Klf9	-5194				+	53	68	1.09e-07	Lib1-493	501.022
494	Lib1-494	chr19	10870050	10870210	GGCATCTCACCTGTGAAGGCATCTAGAATTCAGGGACATAAGAGAACAGAGCTGCTGGGGCAGAAAAGGAGAGGCCAAACCAGGCCAGACCACCTTAGGCCATCCGTGGAGGCAGCTTGTCTCATGCCCAAACCTATCCCAGAAAGAGTCCCTAAGGA	Tmem132a	-190	Tmem109	11871		-	88	103	1.75e-05	Lib1-494	1286.41
495	Lib1-495	chr19	10469501	10469661	CCGCAGCCTCACACGTGTCCCTGTGCGTCAAAGGTACGGCCTGACCCAGCTTCACTCCCTCTCTGCCCTGCCCTGCACCCCCACCCCAATGCCGTCACCACCCTGCCTACATGTGTCCTCAAAATGCCCCCACAGGGAGACACTCTGTGCTCTAGCTG	Lrrc10b	-12134	Ppp1r32	13316		+	115	130	2.35e-05	Lib1-495	1381.2
496	Lib1-496	chr19	10288413	10288573	AAACCCGGTTAGCAGGAACCAGGGCAAGACTGTGTCCCTGAGCTGGGTAGAAGGAGGTTTCTGCTCCCTCAGAAAGTGCCCACCTTGCATGCACCAAGCCTCACCCACAATCAGAGGCAGCTCTGGGGGCATGAAGGCTGCCTCCCCATTTTCAAAGC	Dagla	16384				.	.	.	.	Lib1-496	1408.28
497	Lib1-497	chr19	7177463	7177623	AGAATCCATAGCCACACatccacatactgatggtgtttggaagcaagtacagggcctttgagagccgagtggggtcagatggggtcatgagaatggggcccatcatggggttagcagcttttgtttcagttgagagtacatgaattctaggtgagctt	Otub1	28773				-	63	78	5.58e-05	Lib1-497	1354.11
498	Lib1-498	chr19	6921690	6921850	ccgcctcctccggccgcaccgccccgccgcgcTGCGTCCCCCCTCACTCGGCGGCGCCGCTGGCTGCTTGTAGGACACAAAAGGACATCGCGGCTGCTTCCTACTCCGCTTCCTCCAGCTGACAGCGGAGGCGGGGCCGGCCTGCGCATGCAAAACAG	Prdx5	-11664	Esrra	38		-	73	88	7.45e-05	Lib1-498	1259.33
499	Lib1-499	chr19	6418761	6418921	GTTGCAGGGATGCGGCGGCGGGAGCAGCCGCCCTGACTCTCAGAGCATCCTCCTCGGAGCGGCAccgcggcggggcgggcggggacgcggcggggacCAGGAGGCGCGAGGCAGCCGATATCGCTGGCCCAGGATCTGTTACCTGCCGTAGACCCAGC	Nrxn2	110				-	73	88	5.14e-05	Lib1-499	2017.63
500	Lib1-500	chr19	6418650	6418810	TGGCGGCTTCTGCATCTTCGCATTGGCTGTGCCACTCGTCCGTCAGTGTTGCGTGGCCCAATGCGTGTGCTTGGGGGGCGGGTCCTGGTGCTGATGCTGCCGTCAGTCGGTGTTGCAGGGATGCGGCGGCGGGAGCAGCCGCCCTGACTCTCAGAGCA	Nrxn2	-1	Rasgrp2	19390		-	73	88	5.14e-05	Lib1-500	2017.63
501	Lib1-501	chr19	6046516	6046676	TAACTTTATCGCAACCAATCGGCGGTAGCCACGGGAACAAACTCACTCCTACACAACCTGCGTTGGGGGGAGGTAACCTGGGAAGACCTATATCTGTTTTCTGCACCGCTATTTTTTTCCGAGAAGCACTTAACTTCTTACCGTGTCGTAGCTATCCC	Syvn1	20	Mrpl49	11155		+	75	90	3.26e-05	Lib1-501	1354.11
502	Lib1-502	chr19	5912821	5912981	CAGGCGCTAAGCCTTCTCAGGACACAGGGTCCTCGACCCTCTGCGCAGGCGCAGCTAGGGGGTGCGCGCACGCACAGGCCCACGAGAGCGAGCGCTCGAGAACGACCTGTCCTGAAGGAGCCTAGGATCCCAGTGCGCAGGCGCGATTGGAAAACTTA	Dpf2	-109	Cdc42ep2	11915		-	10	25	6.46e-05	Lib1-502	1245.79
503	Lib1-503	chr19	5845763	5845923	CTGCTGAAGGGTAGGGTCAGCTGTTGGGGAAGAGGGTCACACCGAATGTCAGCGCTGAAGGAAAAGTACACGGGTCGCCTCAGGTCACCACGCCCCGACGAGGTCCGAAAGTAGGGCCGGCAGAAAGCCTGGAAAATTCCACTCGGTGGCGGAGGGAT	Frmd8	29431				-	73	88	3.35e-07	Lib1-503	1259.33
504	Lib1-504	chr19	5367027	5367187	GGCAGACGGGAGGGAGGAACAACGGAGGATTGGGGCCGAGCGTCCAGACCGGCGTTACCGTCGGGGCCACCTGCAGGTCACAGTTGTTTGCTCTTTGGTCCCTCGCTGTCGAGGCGCGTCGTGGACGAGCTACTGTCGCCGTCAACCTGGAAAGCGGA	Eif1ad	294	Sart1	21596		.	.	.	.	Lib1-504	1299.95
505	Lib1-505	chr19	5039790	5039950	GAACGAGCTGGTGCAGCTCTATCAGGTGGGCGAAGTCCGGCCCTTCTATTATGGGCTGTGCACGCCTTGCCATGCGCCCACCAACTACTCCCGCTGGGTCAACCTGCCAGAGGAGAGCTTGCTGAGACCTGCCTACGTGGTGCCCTGGAGGGACCCCT	Brms1	-1534	B4gat1	1044		+	142	157	4.14e-05	Lib1-505	1272.87
506	Lib1-506	chr19	5038790	5038950	CAGAGGGCGAGCTGGCACGCGCCTCCATGGAGGCGAGCGGATGGTGGGAGGAGCTGCGCGTAGGGctcggctggcctcggctggcctcggctgCGCTCGGGAGGCTGCGGTAAATCCGGGCTTGCGGTGGCTGGCAGAGGCTACGGCCCGGTGGTCCC	Brms1	-2534	B4gat1	44		+	73	88	1.09e-06	Lib1-506	1259.33
507	Lib1-507	chr19	4196172	4196332	CTTTTACCTTCTTGGGTGGGGGAGTCCCAGGCACTGTACTGGGCTCAGCTTCCTCCTCTGAGGTGGGGGCAAGGTCATGGGAGGCCAGGGAGACAGGTGGGAGGGATGTGGAAGGCTGTGCCCCGGAGCCCTCATTGCCTCCAGTGGTTTCCATGGCA	Ppp1ca	4094	Rad9a	5351		-	73	88	1.68e-06	Lib1-507	1354.11
508	Lib1-508	chr19	4148604	4148764	CCCCGCCTCCCTCGGCTATCACTTCCTGATTCCCGCTTCCTGCTTCCCAGAGGCCGGGATCCGGAGCCGCCCGAGGTCGCCGCCGCAGTCCCCGGCGCCCCTGGGgagcggagagcggtgagcggtgagcggtgagAGCGGCAGGGACGGACTAGGGG	Ptprcap	-5922	Coro1b	65		.	.	.	.	Lib1-508	1232.24
509	Lib1-509	chr19	3912947	3913107	AGGTTAATGCGCCTGACTTCCGAGATCCTGAAGGCGGGACTTCCTGACCTCGGTTTGGGACGCTGCTACAGTCCGGGGAGGCGGGAGGGGTAGGGCTCATTTGAATACTGCAAAGATGGCGACAGCGTACAAGCGCTTTAACCACTGGTCCTTGTAAC	Ndufs8	-310	Aldh3b1	16734		.	.	.	.	Lib1-509	1259.33
510	Lib1-510	chr2	180050977	180051137	ACTTTGTGTCCTTGGGAAGAGCCTCTCCTTGAGAGTGAGGGTTTGAAGAAGAGGATTCTGGGAGCCTTGCTTGTGTGTGTGTGTTGGGGGGTGTGCGGGGAGAGAGGTGAGTGAAAGTCCTTACCTGCCCTTTAGATCATAAGCAGCTTCTGTGTGGC	Mtg2	-20736	Ss18l1	8548		+	117	132	1.19e-05	Lib1-510	1313.49
511	Lib1-511	chr2	178413635	178413795	AGAAGGTGTAGCGCACCGTCACCTGCTTCTCGAAGGCCACGTTGCGCACGCGCACTGTGCCGCTGATGCCCAGGTCAGAGCAGGTGACACGTTCCAGGCACACAAGCTGGCGTGCCAGGCGTTCTCCGAAGCCTGGGGTTTCGATGGGCGGCGAGAAG	Sycp2	-6030	Ppp1r3d	757		-	73	88	3.61e-05	Lib1-511	1381.2
512	Lib1-512	chr2	173229713	173229873	TCACGCAGTGGCCACTAGGCGGTGCTGGGGCTTGCACTTGCAGGTGGAGATTCTCTCTCTGATACAGTGAATGGCCCTGGCTGCCCTAAAAACATACGATCCAGACACACAGGTGTCTCCTGGTGTCTGCATCCCACCGACTGGAGCCTCCCTCCCCC	Zbp1	-10870				+	73	88	8.72e-06	Lib1-512	1259.33
513	Lib1-513	chr2	170826934	170827094	GTAGAATGCAGCTCTGAACTTGGCGTACACAGCCTCTTAGGAAACCAGTCGTCCTTTGTCATGTGCAATCTTGACCCTGCCTGCCCTGTGAACACTCACTCTCCTCCCTGGAGCAGCGAACGGGGGTGTTGCTTTGCTTATTACCAAAACCAATTTCC	NONE					+	73	88	5.05e-06	Lib1-513	1327.03
514	Lib1-514	chr2	168955468	168955628	TCTTGCCCTCCTGGAGACGCTCATTCCTTCGCAGATGCCAGGAGGATGCGCTGCCGGCCTGGGAGAGTGGAGCCCCAAATCCCGGGGTGCTCCCCTAGGGCAGATCCGGCAGCGTAACACCGGGGCGGGGCCTTTGCCCTGCTGCTGGGTTgagccgg	Zfp64	-276				.	.	.	.	Lib1-514	1259.33
515	Lib1-515	chr2	168656937	168657097	AACGGGATGCATAGTACAATGTGGGACACACAGTTCCTTCTGAGAGATGTGCAGAGAAGTCCTGGCTTCCCTGACCTTACATGACCCCTCAGGAGGCACGCTCTCAGACAGAGGAGGAGGAAAGGGGGACTGTGGGAACAGGCTGTGAGCACGCCGTG	NONE					+	73	88	3.78e-08	Lib1-515	1245.79
516	Lib1-516	chr2	167607576	167607736	GCTGGTTTCAGCCATCAGGCAGGCCCCACTGAATAGGCTGAAGAAGGGCACAGCCTGCCCTGTATCAAAGCATACTTTTTTATTATAGTAGACTCGGACGACGACAGAACGTTGCTTATGGACAGTCAAGCTTGACTTACAGGGTGCCTACCGGAGAG	Ube2v1	24331				.	.	.	.	Lib1-516	0
517	Lib1-517	chr2	167606576	167606736	GCAGCTGTTGGACATCAAGGGACCCACGTGGACCCCACAGTGCAAAAGCCAGATCCTGTGGGCTCATGCTGGGGTCACGTGAGGTCACACCCTCAAAGGAGGATGTACTGTCTGCAAGCTCTGCTGAGTGGAGACCCCAGCCTGGAGCCCCAAGTGAC	Ube2v1	25331				-	73	88	2.5e-09	Lib1-517	1340.57
518	Lib1-518	chr2	167186623	167186783	ACCCAGCCCTTTGTCTGTTTCTTCCAGGGGAGGGTAAATCCCCACTTCCTGTCCCTGGATCCAGTGTCTTAAGGACAGGGCAGGTGAGGAAGGAGGGGCCTACCTGGGCCTCAATGGGCTGAGCCGTGGGGGAAACCTGTGTCAGGCCTAGAAATAGC	Kcnb1	2115				-	78	93	3.16e-05	Lib1-518	1327.03
519	Lib1-519	chr2	167139854	167140014	GTTCATAATTACAGTGTTTGCAGGAGACACGTCCAAGGTCCCCTGCCGAGAATCACTCAGCTACCCTCCCAGGGAGAAAACAGAAAGCTGTGGGTTTCCTGAACTATTTTTGGGCTCTGCCCACGTCTTTGTTCTCTGTGAGCACACTCCCAGCGTGC	NONE					.	.	.	.	Lib1-519	1286.41
520	Lib1-520	chr2	166031472	166031632	TTACTAACTTAAGCTCAGCAAAGAGGTGAGGCCAGTTCATAGACTACTGCCACTAGGCTTCTGTGCTCTTTCCTTAGCTGCTCAGATGCAGAACGCTGTGCCCCGCAACTCAGTTCTCCTGAGGTAATGTCCCACTGTGTAAACTGGCTGGcctgatg	NONE					-	113	128	2.84e-05	Lib1-520	1272.87
521	Lib1-521	chr2	165992414	165992574	CGCACAATGAACACTCCATTGAAGTCAGGAATTCCAGGATGGAGACAGGCAAACGGGAAAACGAACCCAGAACGTCCTCTTCACCTCCAGCGGCTGGGTGAGCTGAGGGGAACCCAGGCCTCGCGGCCACGCCCCCTGCCTCGCGCACGGCCCCCTGG	Ncoa3	-143				-	97	112	2.16e-05	Lib1-521	1448.9
522	Lib1-522	chr2	165321725	165321885	GCTTGCCACACAGTGGGGGAGGCCTGGCGAGTGGTTTATGCTTCCTGTGACAGAGTGCTGCCTCACAGCGGAGGTGAGTGGAGGTCACACCCTCTTTTTAATCAAGATCACAATCTCAGTGGAGGCTTCCCCCTGTGATCTTTTCATTGGAAGAATGA	Elmo2	4674				-	73	88	7.97e-06	Lib1-522	0
523	Lib1-523	chr2	164508733	164508893	CGCTCATTAAATCAAGCACTAGCCCTGGAGCCTGCCCTTGCCTATCTCCTTTAGAGAACGCTGGGTTCCTGTAGAACAAGTCCTTAAGCAGTAAGCCTCCCCCACCCCAGCTTCGCCAGCATACTCAGGTAACTTGTTCTCTCTGCCCATAGCCCACG	Pigt	11293				.	.	.	.	Lib1-523	1448.9
524	Lib1-524	chr2	160872996	160873156	CGGAGGCGTTCGGCTCCGGTCGGCCCTCCTCGACTCGGCTGGGGGCGTGGCTCGACCCCACCCCCCACCCCCCGCCCGGGTCGCCTCAGGCGCTAGGAGGCGGGGCTTTGGGAACGGGCGCAAGCCCCTTGACGTCGCGGGGAGCGGACCTTACCCAG	Lpin3	-7594	Zhx3	-504		.	.	.	.	Lib1-524	1272.87
525	Lib1-525	chr2	158723063	158723223	CCACCCAGGGCTGCTGTGTCTCTTTAGCTGTTCCTGTCTGATAAGAGTGGATTTTTCCATTTCCTGCAGCAGAGATGCCCCGGTTTCCCCTCTGCCCACCAGCTGCCCTGATTTCTACTCCTGCATAGGCTGAGATGGCTGTCTTGCAGCCACAGGAG	NONE					.	.	.	.	Lib1-525	1272.87
526	Lib1-526	chr2	158008803	158008963	TTTAATCTGTTTTGACTTCTCCTGCTCTGCCAATCCTAACAGTAAAGACACAGCAAATCCTAAACGAGGCAGAATGGAGGGCTCATAAAAAGTCAGAATGATGTCCCTGTAAGCTGAGTGCATTAAGGTGCTAAGTCCCTGGATGACAGCCAATTTCA	Tti1	19550				.	.	.	.	Lib1-526	0
527	Lib1-527	chr2	156686197	156686357	CACGCACATGGCTCTGGGCACACGCACGTGCGTGCACGGGCCTCCGTGAGTAATTCCAGTGATCCTTTAAAACGCTGTCTCCATGGAGAGGCCGCCCCCGCCCACCCAGCCCCAGGTGGCTGCCTCTGCCACCCTTCTGCCTCCCCAACCCGCTCCTC	NONE					.	.	.	.	Lib1-527	0
528	Lib1-528	chr2	156196320	156196480	TAGCTCTTCTTCTGGAGAAGGAACAAGTCGTTCTGATAAGCTCTTGCGTGTGAAGAGCGGATTGGAAGAGGGAAAGTAGTGAGCTGTAAAGACTACGATCTCCGTGGAGCGTGGTGACAGACGGGGTAGAGGGAGGTGGGCGACTTTCCACCATTTAG	Rbm39	-16162	Phf20	-242		.	.	.	.	Lib1-528	1259.33
529	Lib1-529	chr2	155382165	155382325	GTTGCTTTATTTGCATATGACATTGAGACGTCACCAAGGCCAGCCCCGCCTTCCAGGCTTGCATGGGTGCTTGTCCTCTGGTGACCCGGTGGGCGCTATGTCGTGCCCAGCCGGCCGAGGGTTGAAGAGACGCTGAAAGACAAGCGGGATCCGAAGGG	Trp53inp2	431				+	73	88	3.02e-07	Lib1-529	1299.95
530	Lib1-530	chr2	152672292	152672452	CAGGCGGGAGCTTGGCACTTCCGGCTGGTATTCGACACCGCAGCCTACTGAGAGAGAGAGCACTCGAGGACAGGTCCCCTGGGGTCAACAGCATCCATAAAAGGCAGAGTACGTTGTGAAATCCTGGGCAAAAAAAGGTGAACCCTGTGGGGGTGTAA	Mcts2	-14663	H13	2884		-	58	73	3.1e-06	Lib1-530	1272.87
531	Lib1-531	chr2	152321943	152322103	TTGCTGCACTGGTGACGAAGCTAAAGTAGCTGAGGTTTCACCTAACCCGCCCCCACCGTCACCCCCAGCTGCCCTGCGTAGGCCCCAGGCCCTCCCAATGAACTCTTGGGTGATGTCTGCTGGGGAGGCAAAGAGCTGATGCACTTGAGCAGTGCCTG	Rbck1	10389	Tbc1d20	28195		+	39	54	7.65e-05	Lib1-531	1286.41
532	Lib1-532	chr2	152101805	152101965	CATGTTCTGTTCCCACGGTAAACACGACACCGCTGCTGTGCTCTGTGTGTGGGCGGAGATCGACGTGGGAGCTCAGGGCACCTGGGTTCAGAGCTGGCAGTGAGTCAGCTGCTGCGGAACATTCTGGCACCATTGCAGCTAAAATCAGAGGGACAGGG	Srxn1	-3639	Scrt2	20356		-	76	91	7.01e-06	Lib1-532	1367.66
533	Lib1-533	chr2	151880144	151880304	cccagggatggcacctcccatagtgggctgggccctcccacatcaatcatgagtagagatcaagcccacacagacttgccctcaggctaacctgatggtggcaattcctcaactgaggttcctcttcccaggtgattctagtttaagataagttcata	NONE					+	78	93	6.64e-05	Lib1-533	1327.03
534	Lib1-534	chr2	145675741	145675901	ATGGGCAGCCAGGACACCAGGACTTGAGGCAGAGTGACATTCTGGAGTCGGATTCAAGGAAGATCACGGGGTGTCCTCGGCTGACCTTTGCAGAGATTGGGTAGGGGGCAAGCCACCGAGGGTGAGGGCCGGATGATTGGCGGTGCAGGTGCGTGTGC	NONE					+	73	88	2.99e-08	Lib1-534	1299.95
535	Lib1-535	chr2	136986376	136986536	AGCATCTTACAGCAGATTTTATAACCATTATTCCTAAGTCAGTGGTAGAGTCTTCAGAGTTCAGTGGCCTCAGGAGACTCTTCCCTTACCGAGAGGAGGATGCCTGGGAGATGTAAGTTTCCACTGAGAACCTTTATAAGGTTTAATTGCTAATGTGT	NONE					+	66	81	1.15e-05	Lib1-535	0
536	Lib1-536	chr2	134980966	134981126	AAAGTcagtgattctcaacttgtgggttgcaacccatttggggaagggcaagttgaactatcctttcacaggggtcaactaaggccatcaaaaaagtacattacagctcataacagtagcaaaattatagctgcgaagtagcaacagaaacagtttta	NONE					-	73	88	2.42e-07	Lib1-536	1299.95
537	Lib1-537	chr2	134897139	134897299	ATAACAGAGACAAAATAAGGTAACCCTGGTTCTAACATCTTATAAAGAAGCAGCCACATTATATAACTAGACTGCATTTATCAAGTAGCACATTCCACCTACACAGCTTTGGAGGAAGATGGAAGAAGTGGGGAGGAGGGGGAGATTTCTAAGGAATA	NONE					.	.	.	.	Lib1-537	0
538	Lib1-538	chr2	132578302	132578462	gcgcgccggggggcgggcTGCGTGTTCCTGGAAGGGCTGCCCAGAGACCTGAGGTGGCCCGACAGCCTTAGCCCATCTGGCTGGGGTCAGCTGAGGTACTGAAGGTCAAggtggtgcgcctgtaatcccagtgttggggaggttgagccaggcaagta	Gpcpd1	-134				-	85	100	1.43e-05	Lib1-538	1327.03
539	Lib1-539	chr2	131491406	131491566	GCCACCTAGTATTAACGTTGGCTTTTATTAAAAGTTTGAGGGTTTTACTAGGGAAATACACTTTTTAAAAAGGGCCACTTCAGGACATGGGCTGGGTACTGAGAGGATGTGAGCATTCTTTTCCTTTCACCTGAGGTTCCTGGTTCCCGCCGGCACCC	Smox	-457				-	73	88	3.9e-07	Lib1-539	1205.16
540	Lib1-540	chr2	131210355	131210515	CGCAACTGGGGCAGATAGTGGGAGGAGGACGTGGTGCCCTGGGGTAATGACGCGCTCAGCTGGCGGCAGAAGGGTGACCAGAGGTCAAAGTCTGCAAATCTAGGTTCCCTTCCTGAAGCGGGCTTGCTAAATTTCCTGTTGGGTAACTTTGAATTCTT	Ap5s1	-5	Cdc25b	23486		-	73	88	4.02e-06	Lib1-540	1286.41
541	Lib1-541	chr2	128458114	128458274	TGCAACCTATGGGATTAGGCTGCCAGAACACCTCCTTCCTGTAAGGGTGTCTTCCAGTCTCATGAAAAGGCTCACCTCACTTGACCTTAACCCTCAAGGAAAAAGAGTCTTAAAAACACCAGATCCAGTAAGCTAGAAGCCAGCCAGATGTCCAGGAT	NONE					+	73	88	4.89e-07	Lib1-541	0
542	Lib1-542	chr2	126876660	126876820	cgtgctagatcctccagaactggaatttcagaCATTTAGTGTTATTTGAGTTCCTTtgtagcccaggcgcctggcctaaaatgaccttgaactatggattctgcctttaaccccacactgctgggattgccggcttttgccatcCTGAAAGTTTTTTG	Trpm7	-510				+	73	88	7.03e-07	Lib1-542	0
543	Lib1-543	chr2	126675269	126675429	GGGGGAAGTGGAATTATTTTTTACCAGCGAAGAGATCAACTTCCACATCCGGTGGTAACAGGGCCCTACACAGACCCGCACTGACCTGGAAAAGCTTCGGGAGCGGCGGCGGGGGAGCAGCGGGAGGAGGTGCGGGGACCGCGGCGCCTCGGAGCCGT	Gabpb1	219				+	73	88	9.15e-05	Lib1-543	1232.24
544	Lib1-544	chr2	122234584	122234744	AAACTTGCTGTTCGAGGGGTGCTAGCCGGGTCTTCTGCAGCCACAAATCCCCCACGGCCTCCGTAGGCTGCTTTCTCTCTTTACTCTGGCTTGCTAAGTCTGAGTGAAGTCTCGTCCCCCGCCTCCCCCCTCCCACCTCGCGCGACCCCGCCTCCTGG	Sord	-85				+	134	149	2.96e-05	Lib1-544	1299.95
545	Lib1-545	chr2	122028491	122028651	cccgcccgccccgcccctgccgcgcGCGTCGCCCGTGGGGCGGAGCCTCTGCCGGGCGCCCAGTCAGCCACTGTCCCAGCCTGCCCTGCGCGGGCCAACGAGAGCCAGCCCAGTGACTCACCTCTGCCGCGCTAACTCTTCGCAGCTCTTCCCATCGC	Eif3j1	25				+	73	88	1.35e-05	Lib1-545	0
546	Lib1-546	chr2	121682330	121682490	tggttcaaactcctctccaagctggctgatctaatctggcttctctcagcttctcactgaattgccctgcttgacctcagatgaactctggcaatctgttctaatcttctggctccctcttattctttggcttcagctgcctctgctgccctgcactg	NONE					+	63	78	6.29e-05	Lib1-546	1299.95
547	Lib1-547	chr2	120278881	120279041	CAGTTCTGTGTCTTGGCCCCTCATGTAGTGGAAGCTGAAGGTAAAAGCTGTGTCCGGGAAAAATGTCTGTGTGTCCTCATATGACCCCTTCAGCATAAGCTCCAGCTCTAGTTTGTCCTGGCCTAGGGAGGAGACCAGATGAGAAGGAAGGAACAAAG	Pla2g4d	10236				+	73	88	6.24e-09	Lib1-547	1327.03
548	Lib1-548	chr2	117296856	117297016	GAGCTCCAACCTAATAAGCTGTGCAGACCTTGCTCGTCCCCCCCCCCCCTCCATCCTACACCTGGGAGTCCAGGTCATTCTAGGTCAGGCAGCGCAGTACTGTCTGGTGTCAGAGCAAAACTGAAGACAGTACCTGTGTGTGGGAGGGAACCAGCCTG	NONE					-	73	88	6.83e-07	Lib1-548	1286.41
549	Lib1-549	chr2	112242667	112242827	TTTTTTGTTTTTGTTTTCTTTTTTTCACCCAGGTACTATTTTTTCCTGAAGGCACCTGTTCCAACAAGAAGGCTCTGCTGAAGTTCAAACCAGGTGAGTAAAATGACAGTGGGAGGTGAGGTGTGTGTGGGGGGAGTACCTCACAAAGTAGAGGGAAG	Lpcat4	3279	Nutm1	16544		-	83	98	4.68e-05	Lib1-549	0
550	Lib1-550	chr2	109917551	109917711	CAATAGCGCTCCCGGAGCGGGGTTAGTTTTGCATGTACCTAAATGATTTGCATAACCCGGCGGCCAGGGGCTCCCGAGGCGAGCGTGCAACCCTAGAAGGGAAAAGGACGCGCGGAGCGGGAGCCGCCTCGGGGAGAGCGCGGACAACCAGGGTGTTT	Lgr4	-16	Lin7c	26778		-	68	83	5.47e-05	Lib1-550	1259.33
551	Lib1-551	chr2	106693542	106693702	CCCCTCGCTCCTTCTCTTCCCAGATCGAGGCTGCTCCGGTCCTCTCCACCTCCCCACGCAGCGACCCCGCGTCCCGCTCGCACCGCGCCCCTGTGCTGCCCTCCCAGGCCCTGGATCGGCGGCGGGGACCTCCGGGGTCGAAGGTTCTGGCCCGCCCG	Mpped2	353				.	.	.	.	Lib1-551	1299.95
552	Lib1-552	chr2	105394436	105394596	CATTTTTTTTTCTCTTCTCTGTGTGTACTTCTGAGAGCTAAGTTCAAGCAGGGCCCTGACCTAAGATGCCTTCCCCTATGTCAGTCAGGAAAAGCAACTTGGCACATTCTTCGTAGGTGGAGGAGAATGTTGCACAATGGGTTTTACTCGGAAGGTTG	Rcn1	4803				+	58	73	1.43e-05	Lib1-552	0
553	Lib1-553	chr2	104030695	104030855	tttaattgctactttataactgtaatttcgctactgttatgaatcctgaggtgaacatctgatatgcaggatggccttaggtgaccccgtggaagagccgctcagccctcagaggggtcacgatgtacagactgagaacggctACACTAGAGtcactt	4931422A03Rik	-2467				+	73	88	7.27e-08	Lib1-553	1191.62
554	Lib1-554	chr2	94326554	94326714	GCCAAGCTCAGCTGCTCACAGTGCCAGAACGACAACTCTTCCGATCACCGATGGCACAGAAGATGTTGCTGGGGTCAGCCGAGGCCACTGTGGCTCGCTGGTAAGGAAATTCCACGAGGACGGTTATGTCAAAGATACTTACTCGATGTTTTTTGAAG	NONE					-	73	88	1.53e-07	Lib1-554	1327.03
555	Lib1-555	chr2	94010660	94010820	AGCTGGGCGCCCCGGACCAACCTGGCTGGGCCCTGAGCAGAGGTCCCGACACGACCCTAATCAGCCGTCTGGACGCCGGGGAACCTTCAGAGTGAGGCACCAACTCCTGCAACGTCCAACCACAGGCCTCCGTTGCGCGTAGTTCCTCTTAGGTGACA	Alkbh3	-10				+	43	58	3.67e-05	Lib1-555	1340.57
556	Lib1-556	chr2	92460428	92460588	GTCCTGGCTGATGCAGGGACCTGGTGCTCACCCTCGGCGGTGCCCTCGGGTGCACCTGCAGCACCACCCTCGGCTGAACTTGCAACGCTGCCCAAGCCGCGCCCCCAGTACGACTTCCTGCCACGTCGGGCTTTGGGCAAGGTGGGGCGATTACCCAC	Slc35c1	-714				+	42	57	1.28e-05	Lib1-556	1259.33
557	Lib1-557	chr2	76687827	76687987	AGTTTTCTCTGTAGGGTGGGAAATGGGGAGTGGGGAGGAAGTAGTCTGAATTGTTTGTCTGTGCTGGTGAGGGGTCACCTCAGGTGAGGAGCGAGAGTGAATGCCTTGGTTTCTCCACTCTGAAGGGGCTGAGAATAGCCTGCCCAGCTACTCTTCAG	Plekha3	12626				-	73	88	5.84e-07	Lib1-557	1245.79
558	Lib1-558	chr2	73775548	73775708	ATCCCGGGATTTTTCTTGAATGGGATGGGATGAGAGAGCAGAGCGGAGGATGCTCGGGCTCGCGGGCAGGCGGGGTCTCCTGAGGACCAGGGTTCGTCTGAGGATAGAGCTCCTGCCGGCGCCCTCAGGGTTAACCGGCGAGCGGTCCCTGCCTGTGA	Chn1	-282				-	92	107	9.84e-06	Lib1-558	1381.2
559	Lib1-559	chr2	71981003	71981163	ACGCGCAACCGGGTGGCATCGCAGCAGAACTCCCCCTTCTTCCCTCCCCCGAGGTGAGGGTAGACGCGGGCCTGGCGGAGCGGGGCACCTGCCGCAGGTGTCGTGGGGTCGCCGCTCCTggcgggcgggcggggcggctgggctcccacgcgggcgcc	Rapgef4	-157				-	97	112	4.49e-05	Lib1-559	1259.33
560	Lib1-560	chr2	70564133	70564293	GGGCAAGAAAGATCTTTGGGGTCTAAGGGGCAGAGACGTTCAAGGAGCTGTGTTGTGTTTTTGTGTCTGGCGGGACAACAGGGGTCAGAACAGAGGGGTAGTGTGAGGAACCCGGAGTCTCAGCGAGAACAGTTTCCTAGCTCTAGGTTTGAGATGAA	Gad1	2171				-	73	88	6.72e-05	Lib1-560	1286.41
561	Lib1-561	chr2	70191043	70191203	acaatccctaaatccaaagagccccgaaaatagaagttattttgtcgttgattcatccagcagcaaagccttgaccttaagtgacctgatggggggagggcaacatgtgccctgaactgatgaggggttatttatagtcattatctttcttcgtgtga	NONE					+	73	88	2.55e-08	Lib1-561	1232.24
562	Lib1-562	chr2	68297102	68297262	TGGCACCAACTGCTCATGCAACATGGCACAGTGCATCCCCTGAAAAGACCGAGGAAACTATAAATGTGCATGAAGGATTCTACTTTTTAGCTACTTAAAGGTCAAATAAGTACAGTGCGTTAGAAGAGCATAGCTTCAGTTTTTTTTCAATGAGAAAA	NONE					-	100	115	9.09e-06	Lib1-562	1327.03
563	Lib1-563	chr2	66346460	66346620	AAACTGAAATGTCCTTGTTACACAAAGTGAAGGAACAAATAGAAAGTATTCAGCTTCGACTCATACCTTAAAGGTCCCCTGAGGACAGCAACCATGAGATGGAAACTCAGTGCATTGCAACTTTGCTATCTCCTTTCCACTTCACGGTTGTTACTGTT	NONE					-	73	88	1.96e-07	Lib1-563	0
564	Lib1-564	chr2	62685456	62685616	GAAGTAGTAAGTTTTCTTTTCTGCTGTGTCATCGCAGGGATGTTCTTGGTCTAAAGTGCAGTATTTAAGAATGTCCTGGTCTGACCTTTCTTTGCCTGTCTGATGCCCTCTTGCTTTTCCCACTCACATGTTCTCTAAGTGATGCACATGTTGTACAC	Gca	21251				+	73	88	6.37e-07	Lib1-564	1340.57
565	Lib1-565	chr2	57238351	57238511	GGGGAGGCGGAGGCGCACGAGGGGAGGAGGAAGTGGCCGGGAGGGGCGTCGGCGGGCGGGTCGGGTTACGGTGGCCCCGCCTGACCCGGTGACATCCCGGCGCGCTCGCCGCGAGCTCAGGGCCACTCTGGTTCTCGGTGAGGCCGACTCCGTTCTGG	Gpd2	753				+	73	88	9.06e-07	Lib1-565	0
566	Lib1-566	chr2	55532822	55532982	GAAATCTTATGACGGGTTGAGTTTTAGATCAGGTCTGACATTGCATTAGTCAGCAAGCAAATAAGAGTGCCTGTCCTCATGTGGCCTTTTGGGAGGCGAGGAACAAGCAGGAGTGGGTGGTTGGTCTTTTAACTGCTGTCATATTTCTAGTTCTGAGA	NONE					+	73	88	6.63e-08	Lib1-566	1259.33
567	Lib1-567	chr2	53191867	53192027	GGGGCTCGAGAGGTGCGTGCCCACAGGACCCGAAAGGGTGGAATAAATGAGAGTGTTGTCGCGGCGGGCCATGGGCGCGCGCTCCCACGGCGCCTCCGGAAGCGGAGTCCCCGGGTAACCCGCTCTTGCACTCCCCTACGGTTCTGCGCGCGGTGGTT	Prpf40a	-722	Arl6ip6	-141		+	107	122	1.07e-05	Lib1-567	1367.66
568	Lib1-568	chr2	35846049	35846209	GGGTAAGGCACTGCAGCCTCCTGAAATGGGGCTCTTAGCATCCCTGTAGCACCAGCCGTGGGTGGGGGTGATCTGAGGTTGCTGCCAATCTCCCAGTGAGTTGGTGGCGGAGTGTGGCTGTAAGCTAAGCCTCTCCCAGCAAGCAGAGCTCATTTCTT	NONE					-	67	82	1.54e-05	Lib1-568	1259.33
569	Lib1-569	chr2	35768986	35769146	CAGAAGGTTCTATGAGGCTGCGATTACATAAGGCTCCCTCCTCTTTTTAAGCAGTGAACAGGAAAAGCAGGGGCAGAGACGCCCACAGCCACCAAGAAGCTGCTGGGTGATGTCAGGTCTGCCCCAGCAGGGATGTGCACTCTTCCTGGGAGGCTCCA	NONE					-	106	121	2.04e-05	Lib1-569	1299.95
570	Lib1-570	chr2	33989699	33989859	AGTGAGGATCCGAGCCTGCCAATCACCCCTCCCACCTGAGGTGGAGGGAGGCAAGCTGGGGCTCCAGCGGAAGCAAGCGTGGGCTCCTCTCTGCCGATCAAGATCTATAAATAAGGTTGTCTCCTTGGCATGTTCCACACCACACGCGGCTCTTTAAT	NONE					.	.	.	.	Lib1-570	1178.08
571	Lib1-571	chr2	33922272	33922432	gacaGTTGAGGCTCTGGAATCAGAGGGGAATTGAGGACAGGGTAACAATGAAGGATGATCCAGGAGGAGCCCTGAGCTGGGGTGGCACAGGGTGGGAAGATGCCGGGGCCCAAATCTTACGGTACCAGAAGGTGCATGCGAGGTGAGGCTCCAAAGCC	NONE					-	132	147	2.38e-05	Lib1-571	1272.87
572	Lib1-572	chr2	33468007	33468167	AGACAGAGGTAAAGACAAAGTCCAAAGGTTGTCACCACCAAAGATGCAAAGTATAAACTCCAGCTGACAAGAGGCCAGGTGAGGACAAAACAGGTGACAACGGTCTGACAAAGAGGCGAAACTCAGGGCAGCGAGGTTCTCCTTCGCGGCGTCGGTTC	Zbtb43	-5734				-	73	88	1.32e-07	Lib1-572	1218.7
573	Lib1-573	chr2	33323971	33324131	CATGACAGCACTGGGCTAGAGAAAGAACTATGTTGTCAGTGTGGGAAGCTGTAAATGTGGATCCCTTGGGGAGGTCACATGAGGCCACCACACATGCAGACAGGAGAGGGAGGAAGACAGGAAGTAGAAGTAATGGAAGGGACACTCACACCCAGTAG	NONE					-	73	88	3.55e-08	Lib1-573	0
574	Lib1-574	chr2	32962125	32962285	GTCGTCGCTCCCGAGCCGTAGACCTCTAACGTGCATGCTGTTTGGCCTGTAGATGTGTTCTGTCCCCGTGGAGGGCAGAAGAGGCCACCATGTCCCTGGTGCAGGCCGGGATGTGGGTGCTGGGACTTGGGACGCAAAGGAAAACTGAGATAACACGT	Lrsam1	-591	Slc2a8	19877		-	73	88	1.85e-05	Lib1-574	1354.11
575	Lib1-575	chr2	32260111	32260271	TGCGCGCATGAGGCGCGGCACTCAAGGCCGTGTCCCTGAAGAGCCTCAGTGACTCCAGAATGACCCCTTTACCTGGAGGCGGGGCCTGGATGGGGCTCCACCTCCCGACGAGACGCACACTCAAGTGCTGGACTAGACCAAGGTCTCCAGCCCACTGA	Uck1	-32	Swi5	27878		.	.	.	.	Lib1-575	1259.33
576	Lib1-576	chr2	30693346	30693506	TCACGGTGCAGCTGATTACTCAGAGCTCAGTTGCTGTAGCAACCGGCGGGGGAAGTGGGACAGGCTGGCTTTGAGGACGCGCGAGGTcggccgcgggcggctggagccggcgcgggccccggtgcgcgggaggccgccTGCAGCCCGGTTCTGCGCGC	NONE					-	75	90	9.64e-05	Lib1-576	0
577	Lib1-577	chr2	30587651	30587811	GAAGCTGTTTTAACATTTTTGCCACACATTCACCTCAGCTCCTGAGGCTTGCCCTTTTCTCCTCAGGGAGAAGGTCGCCTGAGGACACTGCAGGTGGGCTAACCATAGGAACCTACTGAAACTCTGGCTGGGGCTTCTGGGAGCAGGACTGGCTTCTA	Cstad	-7309				-	73	88	3.85e-08	Lib1-577	1245.79
578	Lib1-578	chr2	29400261	29400421	cagagaaattaagattcaaatagattcacagcagttcacggcaggttttgctgccacacgagttctgcgcctacattgatgagaaagcttttgactttgaggacttccatgcattttcatatttcggggaggaatcctggctctgTGCTGGCAGCTTC	NONE					.	.	.	.	Lib1-578	1299.95
579	Lib1-579	chr2	25472568	25472728	ATCCCCTCCTGCCTCCTCTGGTGGCTCAGAACCAGGAGGAGATTATCTGAGCAGGACAGAGGTGCCATTCTGGGTCAGCAGAGGCCAATGTCACTCAGGCCAATGTCATTCAAGTCAATGTCACTCAGGCCAATGTCACTCAAGCCAATGTTACTCGG	Ptgds	-2806	Lcn12	21263		-	73	88	2.28e-06	Lib1-579	1272.87
580	Lib1-580	chr2	22622374	22622534	AGGATCACGGCTACTCCCCCCATTTAACCTCGGCGGCGCAGAGCACAGCAGCGCGTCCCTGCGCCCTGACTGGAACATACAAACACGCACGAGCACTGGCATACGCAGACAGCACGTTTCCTGTCCCTGTGTGACACCCACCCTCGTCGCGCTGCCGC	Gad2	249				+	16	31	5.99e-05	Lib1-580	1746.81
581	Lib1-581	chr2	22622318	22622478	CTCCCTCTCCCTAAAAATCTCTTGGGCCCTTTCCACTTTCCAATCTCCAGACTGCGAGGATCACGGCTACTCCCCCCATTTAACCTCGGCGGCGCAGAGCACAGCAGCGCGTCCCTGCGCCCTGACTGGAACATACAAACACGCACGAGCACTGGCAT	Gad2	193				+	16	31	5.99e-05	Lib1-581	1746.81
582	Lib1-582	chr2	14595934	14596094	GTGACTCCCTCAGGTGACTCTAGGATATGCAAGGTTGACAGTTGAGAGCAGATGCTAAGTGGGACACACTGTTATGTCAGAGGACACCTCAGCTAAAGGTCTCTGCACTCAGCACACACTGCTGCTGCACATCCTGAAATACCCTATCTCCTGTCATC	Cacnb2	-8292				-	13	28	5.47e-05	Lib1-582	1327.03
583	Lib1-583	chr2	14056035	14056195	cgcccccggccgcgcgccccgccccggcgccgccTCTCGGGAGCGCGCGCTCAGGGCCCTAGCCCCGGGGTGGGCCAGCCGGGGTCATGGCTTCCAGGCAGTGTCACGCGGCGCGCTCCCGCGGGAGAGCTGTCCGCACTGGCTGCGACCTCTTCCTA	Stam	-17983	Hacd1	-95		-	73	88	8.26e-07	Lib1-583	0
584	Lib1-584	chr2	11554005	11554165	TCCGCCGCGGAGCAGGAAGCGCGGGAGTCGCGTCACCCGTGAGCTCTGGGAGCTTGCGGGCGGCGACCCGGAGGCCGGGGTGGGCGACCTGGTCCCGCCCCGAGCCTAGAGCTGACTGCCTATGCAGAGACCAAGCATGGAAGCCTGGAAGGAGATGC	NONE					.	.	.	.	Lib1-584	1367.66
585	Lib1-585	chr2	11535603	11535763	GGCCGGCCGTGCGCCGCAGCCAATCTACGCAGACCTGCTTCTAGGCCACGCCCCTTTGTTGCCAGCTGCTGCGTCCCGAGCTGACCTCTTCAGGATGGTGAGACAGCGGGCAGTCTCTGCCCAGGCTGCGCGCAGTGCTACCCACCACTTTTCTGGGC	NONE					+	73	88	2.39e-06	Lib1-585	1286.41
586	Lib1-586	chr2	11521355	11521515	ggtccagacctgtaatcccagtcctgggtgaccagaacttcgaagtcatcctcagctacaccgaaagctccaggccaccctaggtcacaagagaccctgcctgaaaaagacaaaaGGACTTTTGTGTGGTTTGTTTTGAGAACTAAAACCGAGTTGAC	Pfkfb3	-19334				-	73	88	1.97e-06	Lib1-586	1259.33
587	Lib1-587	chr2	11181634	11181794	GATAATGTTTTCAAGGGAGAAAGGCAGAGTGCACTCACCATGACTGGTCCCTCCAGAGAAGTGTGTACACAAGGTCACCTGAGGGCAAGCCAAAGGGCTCCCTCCTATTGGCCTGTAGAGGGAAGGTGACACCTCTTGCGGTGTAAGACTGTAAGACA	Prkcq	9606				-	73	88	7.2e-08	Lib1-587	0
588	Lib1-588	chr2	10054670	10054830	gccttttatgccatcagtgtgtagttcagagaattcctagggatgacacattctgcttccagaagctgtataggtcacctcaggtgatgcttccttcctcaaactggcaggtgcaagacgcaatcctctaattccctgtgactttgtagatgtacccc	Taf3	-6154	Atp5c1	25760		-	73	88	6e-07	Lib1-588	0
589	Lib1-589	chr2	3183847	3184007	tgggcttggatcctgagccgaattaacagggagagcaccctgtgcaggaacactggcagctccgtgaacccaaataaactcttccctacctacgccgctttgctcacatattgtcactcaaggaggtaagtgactaataGGCCCTCCTTCCTTAGAAC	NONE					+	66	81	7.25e-05	Lib1-589	1354.11
590	Lib1-590	chr3	154650106	154650266	GGACTCATCCCTTAGGTGTCCTGGGCTCTCTTCCCACACTGTCCGCATCTGCATAGAACAAGGGCTGGGTGTGACCTGGTTTGACCTGCATCTGTGCACAGAGGCAGCTTAGTCTAGACACTGTCTGTTCTGAATCAGCAGTCACTTTATCACAGGGC	NONE					+	73	88	8.44e-07	Lib1-590	1313.49
591	Lib1-591	chr3	152168961	152169121	GCAAGATAAGTCATCCCAGGGCTGTGGCAGGTGCATCCCAGGAATCTGAGAACACGGGGTGCAAACCTTAGAAAACCTTTAAGGTGAAAAATGTGGGTGTTTCATCCCCTTTGTGCCTCTAGcttacctcagcctctgcagtgttagaattgcagact	Gipc2	-2811	Dnajb4	24804		.	.	.	.	Lib1-591	0
592	Lib1-592	chr3	138788184	138788344	aggcattgaaatattgcgtcgtttctttatttttaacatctctgagcgctctaagaagatgaaagtggccgtggcctctcttgacctctgggcggccTgctgagccgcctctgcaattggctggcccgggtcatgtgctcacttgtggtccaatcagc	NONE					+	73	88	4.96e-06	Lib1-592	1299.95
593	Lib1-593	chr3	136669312	136669472	AGTGACTGCTAGCTCCTGTGAACAGGGAAAAGGCGACCTCTCCCGAGTCTTTCTGACTCCTCTTATCTCCTAGGGCATCCAGGGTCACTGAGCACAGCCAGGGTCGCATAGGCTCCAGTCTGTTCCCATCCACCTTGGATAGCTAGCCAGCCAGCCAC	Ppp3ca	-1378				-	73	88	1.84e-06	Lib1-593	1367.66
594	Lib1-594	chr3	133544511	133544671	ACGCGGCGGGACCCGGGGCCGTGTGCTCGCTCCCTCGCGGAGGCGCGGCGGGACCCGGGGCCGTGCGTTCGCTCCCTCGCGGGGACGCGGCGGGACCCGGGGCCGTGCGCTCGCTCCCTCGCGGGGGCGCGGCGAGTCCCGGCTGCGCGCTCACTCCC	Tet2	-223				.	.	.	.	Lib1-594	0
595	Lib1-595	chr3	133544404	133544564	GACTGGCATGCGAGCGGAGCGGGCGCGAGCGCGGGAGCGGGCCGTGCGCTCGCTCCCTCGCGGAGGCGCGGCGGGACCCGGGGCCGTGCGCTCGCTCCCTCGCGGGGACGCGGCGGGACCCGGGGCCGTGTGCTCGCTCCCTCGCGGAGGCGCGGCGG	Tet2	-116				.	.	.	.	Lib1-595	0
596	Lib1-596	chr3	130180771	130180931	TATTATGCTAATAAGGAGGCTCCTGCGGGAGGGGGCGGTCCGCGCTTCAGGCGCGCGCGCACTGTCTCACACAAGAGCATCCCGGGGTATTTAAGGCTCGCACACGCGGGTCTGCGGAGATACTTTTGGGGCCTCGCAGCTTACGATCGCTGCTTGGG	Col25a1	-40				.	.	.	.	Lib1-596	1381.2
597	Lib1-597	chr3	122468100	122468260	ctgggttctcttcccagcactcacaccagacagctcacacctgcctataaatccagtttcagggactctgatgccctcttctgacccccatgaacacTGCCATCTAGTGGCAGAATGGCTAAGTGTGAATAACATTTGAGTCAAAATAAATTCTCCTG	NONE					+	73	88	1.31e-05	Lib1-597	1408.28
598	Lib1-598	chr3	122301079	122301239	AAGGGCAGAAAGGAGGCTCTTGTTAGTTCCCAAAATAGGCACAGATACAGACAGGCCAGGTTAGCTGAGCAGAAAGGTAGAACAAGGCCATGCCCCGAGGGAAGCCTGTCAGATGACTCCCACCTCCTGCTCCCACTGCCTGAAACTGTTTGACAAAG	Dnttip2	26771				.	.	.	.	Lib1-598	1259.33
599	Lib1-599	chr3	120668790	120668950	ccaggttggattcccacactccacatggccactaacttctatttgtaattctagttccagggtgattccagtgccctcttctggcctcagtgggctctgcatgtatgtgatgcacatacagacacatacatgcaagcaaaacacccatacacgtaaaa	NONE					+	83	98	9.84e-05	Lib1-599	1340.57
600	Lib1-600	chr3	116290015	116290175	CTATAACAAAAACCAAAGTGGGATACAGAAAAGCTTTCAGGGGAATCATCGGGCCCCCGACAAAGACTTAGGGGTCAGATAAGGACAGGGTGATGACTAGCAGTTCAGCAAAAATGTCATTAAAAATATAACATAGCAAATATTCAAGACAGTTACCA	NONE					-	73	88	9.64e-08	Lib1-600	0
601	Lib1-601	chr3	108283937	108284097	GGACCCCCGAAGCCGGAGGCGACGCGAGCCAATGAGGAGTGGGCCGGGAAAGAAGGACAGGCGGCCAGCCTATTGGGGAGGAGAGGCCCGGCTGCGCGTATCCAAGCAGCGCGGGGCCGAGCTCGGGGGTGTGGCGCAgcgccggcgggggtgggcgg	Sort1	-65	Psma5	27091		.	.	.	.	Lib1-601	0
602	Lib1-602	chr3	108086362	108086522	GAAGGAAGGCAAGGTTTTCAAAATGGCCAGCTGGCCGGGGGGCGGACTCCCGCCGACTTCAGCGGCCAGACTGACCTCAGGAGACCCCGGAGTCGCGACCCCAAGCCTGCACTCAAGAGGAAACAGGCCACGTGCTCCCCAGAAAACCGGACCCGGAA	Gnat2	-6347	Ampd2	-1043		+	73	88	1.17e-07	Lib1-602	1354.11
603	Lib1-603	chr3	107940159	107940319	GTTGGTGTCAAACCAGAGAGTTCAGGGTGGATCATGGTTAACTGCGAGGTGAGAGCCAGGCAGCCATTAATATCACAGGCATCTCATGGTCTGTTGTGCCCCCCACCTACCGGCTTCACTCAGTCCTGGGATGGAGGGACAGTTTTACACGTCCAGCT	Gstm7	-8422	Gstm6	3510		.	.	.	.	Lib1-603	1381.2
604	Lib1-604	chr3	107442234	107442394	GCCAGTGGCAGGTGTGGGCGGGATAGCTTCTGTCTCCTCACTTCCCCTCAGCTGGCCCTGTGCAAGGTGTACCCCTGCTCACCCAATGACTCACAAACCTGTTGTGCTCCCGGGCTCGTTAGGTAAATGAATACACTTAATTATAGAAATTAGATGAG	Kcnc4	17238				+	34	49	2.21e-05	Lib1-604	1354.11
605	Lib1-605	chr3	105704471	105704631	CGAGTCTCCCAGTAGTTGCTGCTGTCTGCAAGGCCGGTGACAGACTTTCTCGGGTCGCCAGGCCCGAGCACCCCCCCTCCCCGACCGCTCTTCCCATTGGCCGAAGATACCCCTTCTGAGTTCTCATTGGCTGCTGCACTTTTCCTCCGCCCCTATCC	Ddx20	-16977	Fam212b	-48		.	.	.	.	Lib1-605	1313.49
606	Lib1-606	chr3	105572183	105572343	taccctgaatgaaacttccaattgctcccacactacccaaagagcacagttgtgactcaagtctgtccctaatgcagcctaagttctctctctcacctcatctctcatcacttctcttcacaagctcttcacttcTACTCTGCAAATTTCACAACACT	NONE					.	.	.	.	Lib1-606	1313.49
607	Lib1-607	chr3	100998191	100998351	gagagagagagagagagagagagagagagagagagGTGTTTTCAGCCTCTCTCTACCTCCATTCAGAACTTGGGCCATATGAGGTCACTTGAGAGATCTGGCTCCTGCCAAGAACTAAAAGTGGGGTTTGGATCTCTGCAGCAAGTGTAGGCGGCCCC	Ttf2	-28608				-	73	88	8.07e-08	Lib1-607	0
608	Lib1-608	chr3	100880937	100881097	ACTGGTTTTATTCTCCTCATATTTCCTATGGATGGGGATTCATTCAGTGAATTCATACCACATCATGAGTGTGACCTCAAATGACCTGAAGCTGCAGCAGGTCCCCAAGGCATGCCAGAACTGCCTATTTTTAATTACCAAGTTCTCTAGGAGATGTG	NONE					+	73	88	4.28e-09	Lib1-608	1245.79
609	Lib1-609	chr3	98050410	98050570	tacttgacagaaggcatattaagggtgatctgtgtgggttcaagatcagcctgatttacatagtgagtttcaggccagccagggtcacacagcaaagaaagtaggtttggaaaaGGAGGCCTAAGTGCGAAAGTTGGCAGAGCCATCCTTTTGGGAGA	NONE					-	73	88	3.04e-06	Lib1-609	1232.24
610	Lib1-610	chr3	96414793	96414953	AAGACCAGAACCCACAGCTAATGAAAATCAGGGTTAGGTGCCGAGGCCTAGCCGCCCTCGACCTTAAATACCCCATGGCGCGCGCTGATTGGTCGAGCCCAGCACTTGCGGAAATGCTCCCTCTTCCCCATTTGTCCTCCCGCTTCCCCACTCTTCCT	NONE					+	60	75	1.68e-05	Lib1-610	1327.03
611	Lib1-611	chr3	96246021	96246181	TCCTAAAAAGGCTCTTTTCAGAGCCACCCACTGAATCAGATAAAGAGTTGTGTCACGGTAGCCGGTCTTGGTGGCCTTTCCTGGCCCTGCCCCAAAAGTAAGAGTGTCGTGTCCTCTGCTTCCTTGCCCATCCTGCCCGTGGTTCCCCCTGGTAGTTT	Hist2h3c1	-584	Hist2h2aa1	604		+	73	88	4.23e-05	Lib1-611	2071.8
612	Lib1-612	chr3	96239780	96239940	GTGGCTCTGAAAAGAGCCTTTTTAGGAGCTCGCGGGGGTTATATCACAGAGACGCGGGCCGACGCGAGCAGTGGCCTCACTTGCCCTTCGCCTTATGGTGGCTCTCCGTCTTCTTGGGCAGCAGCACGGCCTGGATGTTGGGCAGGACGCCGCCCTGC	Hist2h3c2	-733	Hist2h2aa2	416		+	73	88	7.35e-07	Lib1-612	2139.5
613	Lib1-613	chr3	95542311	95542471	AGACAGCACCCAGTCACCTCAGACAGCTCCCACAGTCACCTCAGACAGCTCCCACAGTCACCTCAGTCAGCACCCAGTCACCTCAGTCAACACCCAGGCACCTCAGACAGCTCCCACAGTCACCTCAGTCAACACCCAGGCACCTCAGACAGCTCCCA	Hormad1	-17287	Ctss	15605		.	.	.	.	Lib1-613	1638.48
614	Lib1-614	chr3	89773310	89773470	AGGGAAGCGCTGGCAAAGGCCCCCCGGTGCACGGTCACGCACGACGCACGTACACGCACGGAAGCGCTTCGAGCAGCGAGGCGAGGGCCTAGGGTCACATGTGGAGGGTGACAGGCGCGGGCCGGGGGGCGGGAAAGACGCGCGGATCACGTGCCGGG	Chrnb2	-8758	Ube2q1	-226		.	.	.	.	Lib1-614	1340.57
615	Lib1-615	chr3	88629411	88629571	CCCTCTCTCTGCGCATCTTCCCCCGGCACAGAGAAATCGTACAGCAGCCCGGGGGCGAGCAGAGCTAAGGCTGGAAGGTGGAGTGAGGACGCAGAGCTCTAGAGCTAGGGAGATGAGTGGGAACAGGAGGCAGCCCAGTCGCCGGGGTCAGGTAGGTC	Arhgef2	8385	Rxfp4	23651		-	77	92	2.38e-05	Lib1-615	0
616	Lib1-616	chr3	88350863	88351023	CGTTTACCTGGGACTTGGGAGTCAGGAGGGGAAGCCATACCCAGTGGGAGGCGGTGTGGGAGGACATGTTCCAGATTATATTATTTTCTGTTCCTCTCCCCTGACTTTCCTCAGATGAACCAGAGTCAAAAGAAGCACTAGAAAAAGAGGAGCCAGAG	Paqr6	-13646	Smg5	14683		+	107	122	2.98e-06	Lib1-616	0
617	Lib1-617	chr3	88230416	88230576	GCAAGACTTGTCAGCCATAAACCTGACACAGCTCAAGGGAGCACGGAAGAGCCACAGCAAGCAATTGTGCTCTTGACCTCATTTCCCCTGTAACACCCACATCCAACGCTGTGCTCCTGAACGCGTTGCTGGGAGCAGGAGCAGAGCCCAGACTCCCC	Rhbg	24213				+	75	90	3.07e-06	Lib1-617	1354.11
618	Lib1-618	chr3	85553358	85553518	CACCTCCAGACAATGGCAGGACACACTAATGCAGTTAAGCCATGCTGCTGCTCGAGCGTTGGGGGAGGACTGGGTCATTTCAGGTCAGTCTGGATCCCTCCTTTCCTCTGTAGGGACCTTCTGCACAGAGATGAAACTCGGGGACACAGGACACACTG	Gatb	-20681				-	73	88	5.42e-08	Lib1-618	1299.95
619	Lib1-619	chr3	82357808	82357968	ACTGCACTGACTCACGCATTCCACGTTCTAACTAGCAAAAGGAAGCTTTGCATCGTGGTCACGCAATACCTGCCTATAAACAAGGACTCTGAGCAGGGGCAATCAAGGTTCCTTGTGGCGTGATGGCAGAGGGCCGGTCTTGTTTCCTAGGTAACAGC	Map9	-184				.	.	.	.	Lib1-619	1286.41
620	Lib1-620	chr3	82145343	82145503	GGCGGTGGCGCTGGTGATGGACTGAGAGGTGACACTGGAGTCGCACCTGTCGGTCCCGAGCGGGTTCACCCAGGGCACTCAAGGCCACACAGAGCACATCATGGTTAACCTGCGCTAGTGGCGCGGAGGGACCCACGAAACACCCCCAGAGCTGGTTC	Gucy1a3	-350				-	73	88	3.17e-06	Lib1-620	1354.11
621	Lib1-621	chr3	68136695	68136855	TCAGTGAACAAAGTAATTCTGACTTCCACATCTAATAAGTTCAGGAAGAGGGAGAGGAAAACTCTTTAAACAGGTCTCATGGGGTCAGGATGAACAAAAAATATGGTAAATAGATATTTAAATGAAACTAACTTGTCTCATCTATTTCTACACTGTGA	NONE					-	73	88	8.75e-07	Lib1-621	0
622	Lib1-622	chr3	65267590	65267750	cgtttggctcctaggatagagttgggtaattttccatgggattctccaccaaggagatcagattctagtttaacctgaaacggcctcagcaaaaaaaaaatacaaatggaggaacctctgcacCACCCTCATTGTTGTCTCATCccccttcccccatc	NONE					+	72	87	3.69e-05	Lib1-622	1245.79
623	Lib1-623	chr3	65228809	65228969	AGCTAAAACAGGATGACTCTTGACAGCTGACACAAAGATGCCTGATGTCCTCATTTTTCCTCTGGGAAGACATTAAAACACCCTTTGCTCTGGTGCATTAATAACCTTGCCTACTTAAGAATAATGCTTACAATTCCCAAAGACCTTCTCCTACAATG	NONE					+	47	62	3.92e-05	Lib1-623	1381.2
624	Lib1-624	chr3	63317501	63317661	AGATAGGCACTTTAATAGCACTCACTAGGGAAGAACCATTTTACCTTTTTGACAGCATTCCAGAAGCATCGTGACCTAGCCTGACCTCTCTTTGTACCACTCCCTAGCAAAAACTGATGCAAGAGCAGGCTGCTTTGAGCTCCTCTTGGTAATTGCAT	Mme	21709				+	73	88	1.27e-06	Lib1-624	1340.57
625	Lib1-625	chr3	58525959	58526119	CGACTCGCAGACTTTGCGCTTGGGGAGACGTGTAGAGGCCGGGTTCGGCCTTTCTTGAACTCTCACCCCAGCGCGTGGGTTTCTCTTTCCGGGACAAGATGGCGCCGTCCACACCGCTGTTGACAGGTGAGTTCCAAAAGAGCGAGAGACTCTTCCTT	Serp1	-147				.	.	.	.	Lib1-625	0
626	Lib1-626	chr3	55111871	55112031	GCCCCCAGCCTTGTGAGGTTTTTGTTTGTTAGTTTGTTTTGTTTTTATGTCACAGATTTAACACTTTGCACAGGTCAGGCAAGGTCCCAGGTTCCAGGCAACCATTTGTTCTCCCAATCCTCAGTGCCCGACCCAGGTCTCCCCCTGGCGGCCGGAAG	Spg20	-215				-	73	88	1.03e-05	Lib1-626	1299.95
627	Lib1-627	chr3	37419669	37419829	CGGTCTACCACGCCAGACGTAGCCTGGTCTCATCCTGGGCGCAcgccccgccccttcccgccccgcccacatcgcctgacgtagccttgtctcctccagggagcacgccccgccccttcccgccccactctcgtgaccccgtgcaacctcacctcttt	Nudt6	-153	Spata5	-147		+	73	88	6.2e-05	Lib1-627	0
628	Lib1-628	chr3	37348521	37348681	GTCTCCTGGAGAAAGCTCTGCCTAGCGGGACAGATTCTTTGCAACTTGGAGGCGCCgggcgtggggaggaggcggcgcgcggggcgggggcgcacggggccggggtgcaggcggggacgcgggGTGACGCGGCCCCGGGCCGTTGTACACTCAAGGGG	Fgf2	-52				-	88	103	8.23e-05	Lib1-628	0
629	Lib1-629	chr3	31038828	31038988	TGACTCACCTAGTTCCTAAGATTGCAGTGAAACTCCTAAGAGTGGGATCGATTGGTGTAGAAGTAGAAGTTGGGTCACACCGGGTCACATGTGTCCACTAAGGGCAAAGGGTGAGTCATCTCAAGAGCCTTCATGCTGCTCTGTGGGAGATGCCAGGA	NONE					-	73	88	8.59e-07	Lib1-629	1381.2
630	Lib1-630	chr3	30969415	30969575	CGCATGCGCCTCCTTTTCCCCCTGCAAGAGCCAAGAGCCGAGGGGCGGGATCTGGGGGGCGGGGGGCGCAGAGGTCACGTGAGGCCAGCGACTGCCAGGCTCCCTCCCACCTCAACTCTCTCTGTGAGGTGGCCTGTGTTTCCCTAAGTGGTCCTTCC	Prkci	-26252	Phc3	-94		-	73	88	2.55e-08	Lib1-630	1245.79
631	Lib1-631	chr3	28579377	28579537	GGTGGATGGAGGCCCGTGAACAGGGCGTAGGTGACTGTGCATGTGAAGAACAGAAGTGACAGGTGCAGACGTGACCTCGGGTGACCCCCGGGGTACAGATGGACAGTCTTAGTCAAGTTCTGGCAGCTGTTCTGAGCTTTCTCTGCCTGCAACCTGTG	NONE					+	73	88	9.97e-09	Lib1-631	1367.66
632	Lib1-632	chr3	26847507	26847667	TTACTCATTTACTTGGTACAAACTTATATCTCTACCTCAGAACAAAAATAAAACCTTCAACATGAAATCACAGGTAAAGTGAGGTCAAGGAGCCAGAAACATCTATCATTATATTGAATAAAACACCTACATTTTCTAGAGAAAAAAAATGTGCTCCC	NONE					-	73	88	8.75e-07	Lib1-632	0
633	Lib1-633	chr4	153975303	153975463	CCGAGACCCCTCCGAAGATAGCGGAGGCCGACATCGCAGCGGCCCCGCCTGGTCGTTTCCGCGGCGCTCTGTGACCCTGCGTGGCCTCGGTCTTCGGCAGGCACCCGGGGCGGAGGCTCCCTGACACCTGGCCTTGGAGGGACTGCGCGGCCAGTGCC	Cep104	189				+	73	88	2.79e-06	Lib1-633	1286.41
634	Lib1-634	chr4	151044810	151044970	GGGGTTACATAACCGCGGGCGGGTGGGCGGGTGCAAAGGCCCCCGAGTACCTTACATAACGCGCGGGTCGGGCGAGGGCGGCTCTCGGCCAATCCTGGCCAAGTGGAGTGGCCTGGAAGACAACAGGGCCGGGCCGCGCAAGTCTACTGCCGGGCTTC	Per3	-225	Vamp3	13063		-	66	81	4.62e-05	Lib1-634	0
635	Lib1-635	chr4	150570335	150570495	CCCTTGCTCTGCTCCTGCTGCTTCTTCGAATCTGGGCTTAGGAAATGGTTCCTTTAACCCCACTCTGTGCCTGACCCAGGCTGGCCCCGGATTCTTACTTTTCACTGGTGATTTTAAGATATCAGAGTGACATATTGTGCTTATCCTTCTGAGGAACG	NONE					+	73	88	8.49e-06	Lib1-635	1313.49
636	Lib1-636	chr4	150028525	150028685	GGTCACAGCCAGGGCAGGTCACTCACTCTCAGGGTCTGATGATGGGAGCAGCAAGAACCTTACAGGACCAAGGACCCCAAGTGACCTTGAGGGAGCCCTGGCAAGTCTTGGGTTTCCCACCCACCTAGGGGAAAGATTTGGCTATATACTTTCTGGGG	H6pd	-19582				+	73	88	1.29e-06	Lib1-636	1340.57
637	Lib1-637	chr4	145215488	145215648	TATTCATGGAAGAGGATGTTAGCTCCTTAGAAGGAAAAAATACTGGGGCCTCTCAGAAGCAAGAATCAGGCAAGAGCCCAGGAGATCCAGAGGGGTCATGGAAGAGCAACAACTTCCTGGGACTGCCCCCATAAAACACCATGGCAGTTTTTGACCAC	Vps13d	-20563				.	.	.	.	Lib1-637	0
638	Lib1-638	chr4	145214488	145214648	AAGCACAGGAGCTGAGGCCACACCCAGGAACAGTCCTTTCCAATTCATTCTTTTGTTGCCTAGGAGGCCCGAGGTCATCCCAGGACGGGCCACCAGGGGGCAGACGTGTTCCTTCCCCTCTACAGTCTGATGCTGCAGAGCCTTAACAAGTCGGCCCC	Vps13d	-19563				-	63	78	7.75e-05	Lib1-638	1286.41
639	Lib1-639	chr4	140701123	140701283	ATTCCCATCACTCAATTAGGGCACGTCCCTCGCTGGCTGCTGCGTGAGCAAAGCAACTATTTTCCAGCGAGTGTCCTCAGGTGACCTGTCTAGACGCTCAGGGGGAAAAAACAAGAGAATCTGACACTCTCCCGAGCCCCGAAGACGCCTTGTGACGC	Rcc2	662			x	+	73	88	4.67e-10	Lib1-639	1313.49
640	Lib1-640	chr4	140070195	140070355	AAGTGACATGTTTCTGCTATCCTCACAGGTGTCTATTATGCAGTCGACCTGCTTAAGTGACTTTCGAGGGAGACAGGTGCAGGGGGCGTGTAAAGAAACAGGCTCCGGGGATGGGTGTAGCCAGAGGCTCCTGGGTGATGTCGCCAGACAGCAAGGGG	NONE					.	.	.	.	Lib1-640	0
641	Lib1-641	chr4	138320418	138320578	ATAGAGAAGACCATGGCTCCTCCCTGGCCAGAGAAGCCAGTCATGGAAGGAGGAGTGAACGGTTTTATGGCTGACCTCAGATGAACTAAGCGTCAGCTCAGAAACCGGTGGTTTAGGCAGTTGCTGCTCAGAGTAGTTCACAGAACAGAAGCCTGGGC	Pink1	5809	Ddost	15768		+	73	88	5.73e-08	Lib1-641	0
642	Lib1-642	chr4	137865381	137865541	GAAGGCTCCCAAGAGGCTTTTTATATCTCCTACCTCCAGCTGTCCTCAAACCACCCAGCAGCAGGCACAGAGATGGGACGGAGGTGCTCCTGGGGCACAGAGCTAGGCGGTGGGGAGAAGGCATGAGCTGCCAGATGCTAGGCGGACTAACCAGGCAG	Ece1	3224				+	42	57	1.65e-06	Lib1-642	1245.79
643	Lib1-643	chr4	137723476	137723636	tccccccttttctctccatctgccattcctcccttgccctccctgcttgcgccccctctgattcctcctgccctcggttaccttacttgaacccccttacgtttacctacctcccttgccccaccgttcctccctacccctccgttcctctcttcccc	NONE					+	79	94	2.66e-05	Lib1-643	1272.87
644	Lib1-644	chr4	137356939	137357099	TTTCGGGAGGTGCTTAGGCAGGTCCCGGATGGCAAAGAGGCCGGCCCCGGCAGGAGAGCCCCGGGAGCCGCGGGGCAGGAGAGGACACGGCGCGGGGCTGGAGACCGCCGAGGGGCGCAGGCGCAGAGCCGCCCGGTCCGTCACCTcggccccggccc	Cdc42	701				-	73	88	5.83e-06	Lib1-644	1272.87
645	Lib1-645	chr4	134300505	134300665	ATCATCCAAGGTGCCCAAGTGAGCTGTTGAGACACTCTCTGAGAACGAGGTCTGGATGCCGGCCCGGGCTTAGACCTGACCTGACCCTCACAATGCCCACACCCAGGCAACTCTTCCCTACCCCAATGGCCCCACCCTCTCCCAGCATTCCCCGGGGT	Trim63	-14535	Pdik1l	-12690		+	73	88	3.91e-06	Lib1-645	1327.03
646	Lib1-646	chr4	133545539	133545699	TGCTCTACACAGTAACCATTAAAATGAAAGCAGAAACACCCGTGGAGCGCAGAGTGGGTGCGGAAGCTCTGGGGTCACTCTGGGACAACGAAAACTGCTCTTGGGGGCTAAGTGCAGGGCGCTGACGGCGTTGGAGCGAGACTTCACTCGCGGGCTGG	Nudc	377	Kdf1	26627		-	73	88	1.51e-06	Lib1-646	1381.2
647	Lib1-647	chr4	132921993	132922153	CTCTGGACCGTCATTCTACACTCAAGACGACCACATCAGAAGAGAAGGCGGTCCAAGGAAATCTTCCCGGGGGGCCAGTCGGGGACAAACAGGGGAGCTGTCCCCTCCCGCGACCTCACCAGGTCGGAGAAGAAACCCCAGCCGTTGCTAAGCACCAG	Fam76a	485				-	73	88	1.36e-06	Lib1-647	1394.74
648	Lib1-648	chr4	132556472	132556632	ATGGGTAGAGTCCTGGTTGGGTGTGAGTATTTTGGGGGACCTTGGGGTTGGGGCTCCGCCCAGGAACTTCCTGGCCTCAGGTGCCCTACAGTTCAACAGAGGCCGCAAGCAAGTTTCCTCTAGTTATTCATTCTAATGTCAGCATGGATCAAACAGGG	Ptafr	-7515	Dnajc8	21002		-	91	106	9.03e-05	Lib1-648	1327.03
649	Lib1-649	chr4	132155293	132155453	TTGGGCTGGGCTTGGTGTTTAACACCATCCCTAACTTCAGGGGCAAAACCCAAAACTGGATGGGAAATCCGGGGCCAGCCCAGGGCATCAGAAGGCGTCAGTCAGCCACGGGAGCAACAGCAATCACTGCAGTAGTCAGAGCTGAAAGGAAACTCCCC	Oprd1	-10887				-	73	88	1.51e-05	Lib1-649	1381.2
650	Lib1-650	chr4	129142177	129142337	GTCTCCTCCGCAGCAAGGTGAGGGGAACACCTTGGCTTGGTGGGTGTCCTTAGACATCTGTAGTCCCTAGACTGCACAAGGGAAGGGGTCAGCTCAGGACCTGGCGTGGCAGCAGCTGGGCAAAGCCAAGCTTGGCTGCTGCCGGTGTGACACAGGGG	Fndc5	5258				-	87	102	2.95e-06	Lib1-650	1286.41
651	Lib1-651	chr4	128813789	128813949	GCACACACAGTCCTCCTCTGCTCAGAATAGATGCTCCACCTAACCACACCCACAGTCTGTTCACCTAGGGAAACCCTTCTTCACCCTGTTGTCAGGGCCCGTAGCTTAATTCTAAGGACAGCCTTATACAACCTTGAGGTTGCTCTCGTAGCTTCATG	Zfp362	-7824				.	.	.	.	Lib1-651	1340.57
652	Lib1-652	chr4	128654718	128654878	GCCAGCAGGGTGCGCGGCGGAGAGCCGAGGGGGCGGGCTGAGGGGCGGCCCCGGGAGAGCGCGGCCAGGTGGAGGAGGAGCGCGGAGGCCACCGCAGGTAAcgggcgggcgcgtgcgcgctggggccggctggcggcggcggggcggcgcgcggggga	Phc2	96				-	87	102	8.4e-05	Lib1-652	0
653	Lib1-653	chr4	125145340	125145500	TTTCCTGCAGCAGAGGGCTGGAGCCCAATCCTTGACATCAGAAGTGACACAGTTACTGCAGTCATAGCAGGTCGTGACTCCGCTGAGGACGAGCTCCTGCCTCCTGGTTGTGTGGGTGTGTTGCCTTATGCAAGGCGCTCTGACTTCCCCCAACATTC	Zc3h12a	-17580				.	.	.	.	Lib1-653	1367.66
654	Lib1-654	chr4	120807613	120807773	CTATGTGTTAGTCATTCAGACTGTCCCTCATGTTCCACTAACTGCTAAGTCATGACAGTGTTCAACAGTGGTGTCCTCACCTGACCTCTCATCATGCTGCCACCATTTTATTCAGACTTCCATAACTCCCATACAATAATAAGAATAATAATTACAAT	Nfyc	8019				+	73	88	1.1e-08	Lib1-654	1299.95
655	Lib1-655	chr4	120730850	120731010	GATCAGTGATCCCGGATGCTGCAGCCTGGAGGAAGGGGTCTTCTGGCATGAAGCCTGAGCAAAGCTTGGGTTCACCTGGGGACACAGAAGGCTGACACCAGGCGGTCTCCTCGGGAGAGGAAAATGTTCTTAGGGGAAGCTCCTTAGGGACCCCCTCT	Kcnq4	16318				-	70	85	1.62e-07	Lib1-655	1394.74
656	Lib1-656	chr4	119733657	119733817	GCCGACGTCTCCCAGGCCAATCGAAAGCGAGCGCCCCCGCCCTCGGCGCTGTGGACTGAGCTTGACCCCGGTCGCGGACGGGGGCGTGGCCCTAGAGGGGGCGTGGTTGAGGGATGGAGGCGGGTCCTGGGGCTGTCAGTCGGCGCCCGCCGCCGCGG	NONE					.	.	.	.	Lib1-656	0
657	Lib1-657	chr4	118559825	118559985	CCTCCTCTCCTCCCCTCTTTTCTCATTTCTCCACCCCCCCTTCCTTGGtgtgtgcacaggtgcacctggagaggccacaggaggacaccctgtatcttcctctcaatctccacctactattcccttgagagcgggaacctggagatagttgttttcag	Tmem125	-16177				-	73	88	2.63e-06	Lib1-657	1245.79
658	Lib1-658	chr4	118416330	118416490	ACTATTGAAATGGGCTCCCTGTCCTCCAAGAACAGGAATATCTTCCTTCCGCAGGAGGAGCACATTCAGGCCCTCACCTACATGGCATGCCCTTAAGCAAACCCTCAGTGGTGGGTGGCACCCACACCTCTCAGTTGCTCTGGTAGCTGTCATTTCCA	Elovl1	-11683	Med8	7044		.	.	.	.	Lib1-658	1299.95
659	Lib1-659	chr4	117829573	117829733	tacttttactttacaaatttgatgtgaagataacaaaacaaccaggcaaaTGATAGTATGGTAATACTGTCTGACCCAGGGTGACCTGAGGAGTCACGGTAACTGCCATGTGTGGCTCTTGTCGCCAGAGGGCACCAGGGCTCCAAGGTGTCTGTGGA	Slc6a9	-5398				-	80	95	2.2e-05	Lib1-659	1259.33
660	Lib1-660	chr4	116824546	116824706	AACGGAGGAAGCCATAGGGGGAAAAAAGCCCATGGGCAAGGGAACAAGGTCGTGGCACTGCGGGAGTTTCCTGCTTTGTAAGTCCGCTAGGTCAGGTGAGGTAGGGGTGAGCTTGGGCTGTGGAAAGCTGAGACCAAGTCGTAGAACAACGCCGAGGC	Hpdl	-2919				-	43	58	8.64e-06	Lib1-660	1584.31
661	Lib1-661	chr4	117095485	117095645	TAAAAGTTATCTGCCAAGACAAAGGGGCCCCAACATGTACAAAGGCAAGAACATGTGAACTTAGGAAATTACTGAGGGCAATTCGGGACTGGAAGGCAACTGAGTGGGTGTGAGGCACTTAGAGGAAAAAAAAAAGCTTTAGTTGGATGGTGCAGGGC	Ptch2	-510				-	76	91	3.75e-05	Lib1-661	0
662	Lib1-662	chr4	116824593	116824753	GGTCGTGGCACTGCGGGAGTTTCCTGCTTTGTAAGTCCGCTAGGTCAGGTGAGGTAGGGGTGAGCTTGGGCTGTGGAAAGCTGAGACCAAGTCGTAGAACAACGCCGAGGCTGCAGGTCTCGACGCTAAACCTAGCGGACTGCAGTAGCTCGCCGGCT	Hpdl	-2966				-	43	58	8.64e-06	Lib1-662	1584.31
663	Lib1-663	chr4	108328328	108328488	AGCGAGCGTGGGGTGCAGTCGTGGTCACGTGGCGGGCCGAGGACGCCTAAGGACCGGGTCAGGGTCACTACGGGCCTGTGGGCGGGAAGTTGTAGTGCATCGGGGGCGGGGCCTGCAGCGGAGGGCGGAGCCCTCAGGCTAGATGCTGTGTAGTCAAG	Coa7	268				.	.	.	.	Lib1-663	1232.24
664	Lib1-664	chr4	107244881	107245041	AAAAAGAATTCAATCTCAGGTCTGATTTGCACTAAAATATCTGTGTGTATTCTGTTGTTTCTTTACCGTTTGGGTCTTCAGAGGTCATTTGGAAGACAAGCTGCAAAAAAGAATACACACTGCAAACTACTTCCCAGAAATGTTACACTCACGTATTG	Lrrc42	8571				-	73	88	6.51e-06	Lib1-664	0
665	Lib1-665	chr4	106633316	106633476	gaattgcatgagaaccttggcacaCACCCCAGGCCTCTCCCTACCAGGCCTGTCTCCCCAGCCGGCTTGTGAACCTGGCATTGTCAGAGTTCAGCTGCCATTTGAGGCCACATCCCTACTCAGAAATGCTGGCTGGTTTGAATGTTGCTGGAGTAAGG	Pars2	-17702	Ttc22	10964		.	.	.	.	Lib1-665	1286.41
666	Lib1-666	chr4	104467921	104468081	CTAAAGCGGCCATTTCTCCTCGCTCTGGACATCCTCTGCCAGGCTTGGCAGAGCTAATCCTGCTCCATTCCTGGGACGCTGCACCGCCCTGTGAGGTAGAAAGCACTGTGCCCTTAAACACAGTTCACTCTTATATAAGCAATCTCTCTATGAAGCCT	NONE					.	.	.	.	Lib1-666	1313.49
667	Lib1-667	chr4	88035593	88035753	TCCCCAATATAAAGTAATTCCCCCGTCTGCAAATTCGGAGACTTAAAATATGCCAGTAGATGGCGCACAGAGCCCTTCCACCAGCGTCCTTATGTGACCCTCCTTACAACAAAAAGACTTCTCTACCAGGAAAAAGAAAAAGAAAGCACAACCCGGAA	Mllt3	-2309				+	86	101	6.3e-07	Lib1-667	0
668	Lib1-668	chr4	86958260	86958420	CATGCATCTGGCGCTGCTCTGTCCCTGCAGGAGGTGGCTGTCTGGGAGGCTCCTCAGACTTTGCTCACATGTCTCCTCCGTGTGTGCCTGTCCCTAAATGCCTCTTCCCAGAAAGAATCTGAGTCAATCTCTTGTCATAAGATTAGTTCTTGCTAAAC	NONE					+	90	105	1.73e-05	Lib1-668	1381.2
669	Lib1-669	chr4	48680375	48680535	accacacccagatttgtgtgtaggtggccgagatcaaactcaggtcaccaggcaggtgcagcaagTCTCCCTGACCCCAGATGACCTAAGTCAGGATAAGGGAACAAAGAGCAGTTACGGCTGCCGCTGTTTTCTGGTGTCTGGAAGGTTTCTCAGAT	Cavin4	16941				+	73	88	9.12e-09	Lib1-669	1327.03
670	Lib1-670	chr4	48610367	48610527	AACATTCATGCCTCATTCTGAGAGTGCATTTTTGTTTTCTGCAGTGCCATACAAATTACATCCCTGTCTGTGGGTCAAACGGGGACACCTACCAGAATGAGTGCTTTCTCAGGAGGGCTGCTTGCAAGCACCAGAAAGACATAACCGTGGTGGCGCGT	Tmeff1	25273				-	73	88	3.69e-07	Lib1-670	1272.87
671	Lib1-671	chr4	48047091	48047251	CTCTCCCCCCCCCCGGGGTTTGCCTAAGCTCCCTCGGTCTTTCTGAGAATCTCTGTCTTTCCCTTTCTGCCGGTCTCTCCTCCACCTCTCTTGCCCCCGCCCAACCTCCGCCCCCGCTCCCCGATTGGAAACTCCGCGGAGGAGCCCAGGTCACAATG	Nr4a3	2018				-	139	154	8.92e-05	Lib1-671	1354.11
672	Lib1-672	chr4	47280119	47280279	CTGAAATCCTTGCTTCTTCCTCCCCTAGATTGAAGGCTCTGGGGACGTCCGGCTGCTGAGTAAACCCACAATCTCAGGACCCACCTCTCCAAGTGTAGGTAGACTTCTATGAACCCTTTTCTGAGAGCTGTCCTGATGTTACCCCTGGGGGAGGAACT	NONE					+	130	145	2.15e-06	Lib1-672	1286.41
673	Lib1-673	chr4	46728399	46728559	GGCCCTCCACACTGCAGGTGGCAGAGGCTCACAGCAGCTTGGTTTGTCTCCAGCCCAGTTCTAGCAGAGCAAGGGCATCCCAGGTCACTGTTGCTATGGAAACACCTACACCGCAACCACCAGCAGCCACCCCAGGGTTCCCAGCTCTTCAGCTGTTC	NONE					-	73	88	1.02e-06	Lib1-673	1272.87
674	Lib1-674	chr4	43025669	43025829	CGGCCAACACCTGGACATGCTCCCTCTGATACTGGGCACCCCGGCAGTAAGCTGAGACACCCGTCCTAGGGGTGACAGTAACAGAGGTAACAGGGAGACCTTGGCTCACCTGGATCCGCGCCCGGAAGTGCAGCGGCAGGGCTCGCTGTCTGGCACCA	Fancg	-15394	Pigo	7		+	97	112	3.58e-05	Lib1-674	1313.49
675	Lib1-675	chr4	40970764	40970924	CGCAAGTTGGGGGCAGTAGATCCTGCGGTCCGGGTGGGTCTCCTCCAGCCACTCGTGTCCCCCCCGCAAACCCCGCTTGCACCCGGGCCGGCGCATTTGTCTGACGTCCCAAATGCGCCATTTCACTGTGTGCTCAGGTAGCACCACCCCCTTGGCTG	Nfx1	-62	Chmp5	22437		.	.	.	.	Lib1-675	1327.03
676	Lib1-676	chr4	11007588	11007748	CTCCGGCTGGCTTCCCTCCTGCGCGCGCACCGGCGCGCCCCCGCCCAAGCGCCAAACACGGGCACGAGCACAcccgccctgccctttcttcccggctccctcgccccgcccatcgccttgccccgcccctccATCCCCACGCGACCGCACGGGGGGCG	Plekhf2	8				.	.	.	.	Lib1-676	1286.41
677	Lib1-677	chr4	9536012	9536172	TCACCTGCACATGCAATAGCCTGCAAAGGCTTCCTCAGGCACAGAGAACAAGAGCTGAGAGGTGCCTCCTGTGTCCCCGGCTGCCCCACATTCCCAGCATGCACCTCTTTCTGTTCCACTTTCTGATGCCAAGACAGTTGTCTATCGGCTCCCTCTAC	NONE					+	73	88	8.02e-07	Lib1-677	1272.87
678	Lib1-678	chr5	151054814	151054974	TTTATTATTTCAAATCTATCTGGGGCTTTCTAGCTGCAGGCTCTGAGCCTTCTGACTGAGCCGCCTGCAGGGGGTCAGGCCGGGTCATTGGGAAACTATTCATTCTGCTTCATTCTGACAGAAACCTCCTGTTCTACCCTCACCTTCCAGGAGAGGTG	NONE					-	73	88	1.45e-06	Lib1-678	1218.7
679	Lib1-679	chr5	150522534	150522694	GGCACAGAAGGAGCTGCTCGCTGACTTCCCGGTGGCACTCGCGCCGCGTCCCCGTCGCGGGGTCATGACGTCACGGGCAGAGCGCGGGCTTTTCGCGGGAGCGGGAGCCGTGAGGCGTTGCCGTCAGTCAGCTACCGCTGCGGGAGCGGAGCGGGTCG	Zar1l	-4450	Brca2	-16		.	.	.	.	Lib1-679	0
680	Lib1-680	chr5	149561361	149561521	AATCACTTAAACTTCTCATCATCCTTCCTTCAGACCTTGGAGAAGAGCTCTGCTCTCTGGTTTCCATGACGACCACTTAAACGGGTATCCTTGTCTGGCTCTATTGGAAGGGAGTCGCTGGAGTTCATGCAAATGAACTGACTTACTCTCCTCCTTTC	NONE					.	.	.	.	Lib1-680	1259.33
681	Lib1-681	chr5	148399270	148399430	AGAGTCCATCCTGCGCGCGGCTCGGCTGACGACACTGCCCGGGACCGCGTGGCGGGGCGGGGTGCCGCGCACCGCGCCATGTAAGGGAAGGTCTCCCAGACTGCCGTGACTCCGGATGCCACCCGGGGCAGCCTGCGTAGATGGGTCCCCGCGCCCAC	Slc7a1	554				.	.	.	.	Lib1-681	1245.79
682	Lib1-682	chr5	146772010	146772170	CTTTCTCAGTTTCCTGCTCCAACCTTATTTTAGAAGCTAGCGCTTCTCATTGCCAGGTTGAACATTGAACAGGGTCAGCTGAGGTCAAGGCATTAGAGAGATCGGCCAACCAGGAAGGAGAAAGCGGCTGAGGGGTGGGGAATCCCGCGTGACCTTGG	Usp12	22916				-	73	88	3.84e-09	Lib1-682	1286.41
683	Lib1-683	chr5	142401339	142401499	GAGGGGGCTCTGTGTCTCTCTGCACCCGCCCACCTCGAGTGGAAGCTGCGCGCGCAGCGCGAGGGTCCTGCGGTGTCCCGGCTCCGCTCCAGGCCACGATCCAGCCCGGGTTTCCGCGcgcgccgccccgccccgccccgcgccgcctcgGCCGCCAC	Foxk1	-81				.	.	.	.	Lib1-683	0
684	Lib1-684	chr5	140313755	140313915	TGAAATGCATTGTGGGTGGGAGTGTGTGTCTGCCACCTCaggctgaggcatgaggacggatcacagggaccaggtcagcccaggacacagtaacttcaaggctaacctcaacaatttaatgaaactggtctcaaaataaAGAGTAAGGATGGTGCTGG	Mad1l1	7717				-	73	88	2.75e-07	Lib1-684	1313.49
685	Lib1-685	chr5	139377508	139377668	TCACGTCTCTTTGCCTCCTAGTCAGCAGTGAGAGTGGCCCTGGTGGGTGGGGAACAGTATCTCTGGCACACAGGCCAAGAGAGGACAGGATATTGGGGGTGGGGGTGGGGGGAGAGGAATTCAGACTCATGCGTCTCTATTTTTAGCACTTGCCAGCC	Gpr146	-12197	Cyp2w1	24971		-	73	88	7.46e-06	Lib1-685	0
686	Lib1-686	chr5	139150533	139150693	CTGCTCGACCTTGGCCTgcgccgcgccgcgcggccccgcgACGCTCTGCCGCGTCTGCTGCCGGCGCTCAGCGCACGCCTGGCCCGACCTGAACTCGCGCGGCCGCCGCCGGAGCCCTGCGAGGAGCTGCGTCTCGCCCTCGTGCAGCTGCTCCACCT	Dnaaf5	390				+	81	96	1.08e-05	Lib1-686	0
687	Lib1-687	chr5	136945347	136945507	TCCTCCTCAGCACCTGAATGCTCCCCAGGGTTTGGGGCGGCTGGGGCGTTTGGGGTAACGGCTATGTTAGCTTTCCTCCCCATAAGTGATGGGCTCCCCAATTTTACTTCAAAACAAAACCAAAGCCAGAAGCCGCTGAGTTTGCATTACAGTGACTT	Fis1	-16650				-	44	59	3.53e-05	Lib1-687	1313.49
688	Lib1-688	chr5	135632707	135632867	ACCGAGGCCGCACGCTGGAAGGGCTCGCGGCCATGGCGGCCCCGGGCCCCGCGAGTCGCTTCTGGTGCTCGTGTCCCGAGGTGCCCTCCGCCACATTCTTCACCGCCCTGCTCTCGCTGCTGGTGTCGGGCCCCCGCCTGTTCCTGCTGCAGCCGCCT	Rhbdd2	169				+	73	88	6.61e-07	Lib1-688	0
689	Lib1-689	chr5	135009765	135009925	CTCCCAGGCGTTTGGCGGTTCCTGTCACGTTCTGTAGCAGCCGCAGTAGTGGCCAAGAAAACGCCGATCTGAGGTCAGCCAAGGGCACTGGGAGGGTTGTTCTCCACTGGTCCACTTCGCACGCGGCTTAGCTGGCCCCGCCTCTCCTTTGGCCTCGC	Stx1a	-13637	Abhd11	546		-	73	88	2.57e-06	Lib1-689	1286.41
690	Lib1-690	chr5	128846893	128847053	CCTGGAGTTGGAGAGATTGTGACTCACTCTCTGTCACGACTATGCCGAGGAGTGATTCGGGGAACAGGGTCCCTCCTCCCCCTGAGTCTCTTCTGACCTGGAATAGCATTGCaaaaaaaaaaaaaaaaaaaaaaaaaTCAGGCAATCTGGCTTACACA	Rimbp2	-26951				.	.	.	.	Lib1-690	0
691	Lib1-691	chr5	127560537	127560697	ctcatgtctccaggcttgcaaagcccgtgtttttatctactgagtcatccctccCATGTGTATTTTTAACATGCCCCCTTGTGACCCCTGCCACCCACCTACAGATAGTTTTGTTTTTATCAGGGGAGCCTTGTGCAACAGTAGTTGCCTTACTTTTC	NONE					+	73	88	1.65e-05	Lib1-691	1205.16
692	Lib1-692	chr5	125533732	125533892	AAACCTGGATGCCAACTTGTTTGGAAGGATGACTGTGCATAGGCAAAAGTAAATATTGCCTTCCTTCTAGATGACCTCAAGTGACCCCAAATATTTACTAAGACTTTCCCCTTGGAGAGATGGTGGCCAGCCTTGGGCTTTGTTTGCACCACTGGAGG	Tmem132b	1425				+	73	88	1.78e-09	Lib1-692	1299.95
693	Lib1-693	chr5	125389860	125390020	GGGTCCAGTCTCGGCAGCGAAAGCGACAGGCTAAAACTATCAAGGTACCTCTCTCACGGAGTTGTTTCACGGTGGCGTCCAGAGATTGAGGGGCTTTGTGTGGGAGGGCAGGGCTGTGACCTCGGGCGACTCCGCGGAGGGATCAGCGCGCGTGAGAC	Ubc	74	Gm10382	618		+	118	133	5.67e-06	Lib1-693	1272.87
694	Lib1-694	chr5	125340244	125340404	CGGTGCCCGGTTGAAAGGGCAAAACAGGGCCTAAGGCTGAGATCAAGGGAGAGGCTGGGCTGCCTATCCTCGGCAGACCTGAGTCGTGTCTACCTCTGCCAGAGCGTGGGGGGCAGAAAGCAGCTTAACTCTCGAGACTGGCAGGCAGTGTGGGGGCG	Scarb1	770				+	66	81	1.32e-05	Lib1-694	1340.57
695	Lib1-695	chr5	125331402	125331562	GCTGAGCCAGACCTGGGTTTTTTTGTTGTTGTTGTTTCTCTTTGTAGCTCAGCCTGGCCTGACCCTGCCCTAGGCCAGTGGAGGCCAAGGTCACCAGTGAGGGAGAGAGTGAGGAGAGAGGAGAGAGGTAAAAGGATCAAGTGTTTTTGTTTTCTGGT	Scarb1	9612				-	73	88	1.11e-05	Lib1-695	1394.74
696	Lib1-696	chr5	125258613	125258773	TACTTTAGAGTGATCCCTTGGGAAAGGGACTCCCAGACCCTAGGGAGGCAGGGCCACAGTAAGAGAAAGGCAGGTCAGCCCAGGCCAGCTCCTGGATGTGCCAGGGACACCATGACCCACAGCTCTGCCTGCCATCGCTTGCCCGGATAGAGTGGCCA	NONE					-	73	88	1.07e-06	Lib1-696	1421.82
697	Lib1-697	chr5	124426243	124426403	TTTCTTGTCACAGGACGAACTCCTTTTTTGTTGTTGTTGTTttttgtttttggagacagggtttccctgtgtggccctggctgtcctggaactcactctgtagaccaggctggcctcgaactcagaaacccgcctgcctccgcctcccaattgctggg	Kmt5a	-19170	Sbno1	-713		+	73	88	5.99e-05	Lib1-697	1354.11
698	Lib1-698	chr5	124327454	124327614	ACCACTCACTACCACTGAGATTTCCAAAGGGAGTCCCAGTACCGCTACCCGGGGAGGGGAACGAAGGGGAGGGGGCAGGGCAGGACACTCACGCCCCTTGCAAAGGCAGCAATCCGATTGGGCCTCACTGATGTCACTCAAGGGCACGAGTCTAGAAA	Mphosph9	318				-	132	147	6.82e-05	Lib1-698	0
699	Lib1-699	chr5	124093398	124093558	TCCAGGCAGACCTGAGTGTATGTCAGAGCTACAGCCTGATTAGTCAGCATCTGCCTTTCCAAAGGGAGCCAGGGCCAAGTAGGGTCAGGGCAGAGAGAAGGAGTGAGACAGGCAGGCTCCCTCAGCCCTTCCATCCCTGCTAGGTCCGAGCTGCCAAT	Abcb9	2320				-	73	88	2.12e-06	Lib1-699	1340.57
700	Lib1-700	chr5	124049796	124049956	GGCCTGCAGAAAGAGACGAGCCGGATCGGGAGCCTAGATTAGTTTCAGCTCCAGCAACTGCCGCACAACTCCATTACCTCAGATGCACCGGTGTGGGAGGAAAACAGGTTTAAGGACAAAATCCTCAAGAGGCCTCCTTTCCTCTGCAGTGAGTGTAA	Vps37b	-17606				+	75	90	1.28e-05	Lib1-700	0
701	Lib1-701	chr5	123014706	123014866	GCTCTTTTTTCCAACAGACCTTTTGCCACCTTGTTCCAAGGAGGAAATAGGCCTCAGGAGGCGCCCAGAGGTGACCTCGGATGGCCTAAGTCAAGAGCTCCGGGAGCAAAGCCACAGGAGCAGCTGCAAAGAGAAGCGAGGCCTGACAGCGTGGGGCG	Kdm2b	-25687	Orai1	-288		+	73	88	1.53e-07	Lib1-701	1340.57
702	Lib1-702	chr5	122247713	122247873	GTTCTCAAGTATAAATAGATCCCGGAGAGTGGGAGGACAGCACTCGGTGAGCCTGCCAGGCACGGGACAGCACCCGGCTTCCAGGCAAACCCCACAGCTCCTGCAGCGCAGCCTGGGAGCTGGGTCATGCTTCTAGACTGACGGTGCTGCCCCCAAAA	Tctn1	16667				.	.	.	.	Lib1-702	1313.49
703	Lib1-703	chr5	121848927	121849087	CTTGCAGGGCTGACCAATGGGCAGGCGCGTGTGGCTCGGAGGCGTTCCCCCTCCTGGGCGGGCCGCTCAGGGTTAAAGGGGCGCCCGCGGGTCGCCGCCACTCGGCCTCCGGGAGACAAAGGGCCCTGTCGTCGCCGGCCCCCGAGCTGTTCCGGGCC	Fam109a	12				.	.	.	.	Lib1-703	1327.03
704	Lib1-704	chr5	121143471	121143631	GCAAATTCTCTCTCGCAGGCTACGTTTCCTGGCACCTCCTGTCACAAACTTGAACAGGAATTGCGGCTTCTTGTCCTCCAATGACCTACCTTTCTCTCGAATGATGTCAATAAGGATGTCAATCACAATGAAGGTTCCTGTCCGGCCAATCCCAGCGC	NONE					+	73	88	4.19e-07	Lib1-704	1313.49
705	Lib1-705	chr5	121116019	121116179	CCCAGGAGAGGGAGCAGGGCACTGTCTGCTCCTGTATGGGTGCAGCAGCCCTGGGTTGTTCAGGGAGAAGGGAAGGAATAAGGCCGTATAAGGACAGGCACACTCCCCGGGAGACACTAGTGAGCAGTGAGCAGAAACTGAGCTGCCTCTAAAGAGTG	NONE					-	82	97	3.4e-06	Lib1-705	1313.49
706	Lib1-706	chr5	120588152	120588312	AATCAGATAGCTAGCTGCCATCCTGCGATCTGTCCCCTGAGGCAGACTGACCCAGGCAGGAGTCCCCGGCCAGGTCACAAGAGGACACAGCAGGGAGGTGAGCAGGGAGGAAGGGTCGCTCGGGGGCTCTAGCTCCCCACGATCCCCATCGCGATCCG	Tpcn1	441				-	114	129	9.77e-05	Lib1-706	1259.33
707	Lib1-707	chr5	116182788	116182948	TTGAGAGGGTCCTGCTGGGAGCAATTGCTCTTTTTTGAAAAGATTACCCTAGCTtcatgtggggtcatgtggggtcatgtggggtcatgtggggtcGTGCTGGCATGTGAGGACCAAGCACCTTCCTCTGGGGGATCTGAGGACAATCCTGGGGTCAG	NONE					-	53	68	7.8e-05	Lib1-707	1381.2
708	Lib1-708	chr5	115476028	115476188	tcgcgcgctctctctctctctctctctctctctctctctctcactttAGTTATCCACCCCTCCCTTCCCAAAGGTCAGGCCAGGCCACCTGCGCAGGCACTGTGATCCGTGACCCCGGTAGTAGCTCGTAATTGCTGTCCAGAATCCAGCTGGAAGGG	Sirt4	8617	Pla2g1b	9842		-	73	88	1.91e-06	Lib1-708	1327.03
709	Lib1-709	chr5	114560761	114560921	TTTCTGCTTATTAATAGCTCTGATTAAATTATCTCTGAAAAACCTACATGGTGTGCACCAATGGGGGCTCGGCTCCCTCCCGGCTCTGGCCTAGATTAGAGCAACCAGGGCAGGTGAGGCGACTGGGGGGGGGTTGTGGGGGGGAGGTTGAGGCTGAC	Fam222a	-7175				-	108	123	6.51e-06	Lib1-709	0
710	Lib1-710	chr5	114376140	114376300	TGAGAGTCCTCACACAGAAGCATGGAATCAGCTGCCTGCTGACAGTATCTTGCACAGAGAGGCGCCGCTTCTCTGAACACCCCTGCTCCTCTTGCACTCTCTGTGTGACCTGGAGGTAACCCAGCTGCAGTGGGCGCAGGTGTGCTCCTGCTTCCTTT	Kctd10	4263				.	.	.	.	Lib1-710	1354.11
711	Lib1-711	chr5	113146804	113146964	CATCTCCCCCAacacacacacacacacacacacacacactcacactcactcactcactcacacTGTTCCAGGAGTCACCCTAGGTCATGTTCTAGCACATTTTAGCACATAATCTTGGCAGCTCGTCTGAGGAAAGAGAGacacacacacagagtcac	2900026A02Rik	-8898				-	73	88	8.23e-06	Lib1-711	1340.57
712	Lib1-712	chr5	112392353	112392513	TATCACATCCCCCTCCTCTTCCCAAGCAATCTGTAAGTTGGGCTAATATCACTGTCAGAAAAGCAGGCAGGTGCCCTGAAGTGACCTCTGTGGCAGGGGCAGGGCTCTTTCTGCCACTCAGCTGCGAGGTGACCTAGTGGCCTTGGCCCACGGGGTTA	Asphd2	-220				+	73	88	9.49e-07	Lib1-712	1272.87
713	Lib1-713	chr5	111482138	111482298	GGCGTTGGTCCGTGGACCTGGGAGGGGAAGCAAAGGACTCCTGGGGAGGCAGAGAACTTGGGCTGCCTGCGTGACCTTGGATGACCTTTTCCTCTCTAAGCTTTTCTGAGCTTCGGCCTGCTTGTTCTTGAACCTGGAGGCAGATGTGGGGAGAAAGA	NONE					+	73	88	9.33e-08	Lib1-713	1042.67
714	Lib1-714	chr5	110094116	110094276	GCAGTCCCCACAATGAAGTTATTCAGAGGCTTGGTCTAGCAATTGTCTAGGACCACAAGGGACCTCATAGGTGGCCGCACCTGACCTCATAGGTGGCCCCATCTggcggcccgggcgggggggagggggggcAGGGAGGCGGGAACCCACACAGCAGC	Gm17655	-21683	Gm35315	224		.	.	.	.	Lib1-714	0
715	Lib1-715	chr5	108651879	108652039	GCCTTGGATACCTGTGGGGACTTTGTGGAGCCCAGGCATAAATCCTTCTGGCACTCCTCATATGAATTCTCTGTCCTCTGCTGCCCTCTGTGCAGCTCTTCCCAGCCACTGCCAGATTCTAAGAGTGATATCTCAAGTCAGGGAGCTCCACCTACTGG	Idua	-8372	Tmem175	22127		+	73	88	3.56e-06	Lib1-715	1286.41
716	Lib1-716	chr5	105701990	105702150	CTAGTTTTTATTGAAGGTGTATAAACTTTGTTGATTGAAACCTTATAGATTAAGAGGTCAGAGTTGTGAGCTGTCCTCAGGTGACCTGGCGTTCCCTCCCCCACTTCCCACTGGGGGAGGGTGGAGTGTGTCTGATGCAACCAAGTATTGAGCCATGG	Lrrc8d	1281				+	83	98	2.21e-05	Lib1-716	1313.49
717	Lib1-717	chr5	103692471	103692631	GCACAGTGGTGCGGACTGTACTCTCCGGTCCCCGCAGCTCTAGAGCGGAACCCGTGTCCCTGCATCTCAACAGGTCAAGGGAGGTGAGAAGGACGCCCTTGCCGGGACTGGAGAACCAAAGGAGCTGGAAGGTAAGCCGAGCCCTGCGTGTCCCGGGC	NONE					-	73	88	1.07e-05	Lib1-717	0
718	Lib1-718	chr5	100159533	100159693	TGCCTGGCGCTCCTCACCCAACAAAAGGCAGGACGGGATCCGGGATCCTCCGCCTGCTGGTTATTTATTCCTGACCTGTTGTAACCTTCTTACCGGCTCCCTTCTGTCCACACACCAAGGACTTTGCATACAGCAGCTAAAATTCACTTTCAGGCCCA	Tmem150c	195				+	73	88	1.93e-05	Lib1-718	1299.95
719	Lib1-719	chr5	99655920	99656080	AAAAACGGGATTGGAGACTCCAGTATAATTACCAAATAACCAACCAAGCCTACATTTTCTAAAATGGTTGATGACCTAGAGTGAACTCACTACCCTAGCTCCACCTTTTACCCCTCAAGATAATGATGTTATGAGCAGAAAGTGTACCTGAGAGAGGG	NONE					+	73	88	4.83e-06	Lib1-719	1340.57
720	Lib1-720	chr5	91972236	91972396	AAGACACTGCCTTTGAGCCAAGAATAGCAagagcgtgcaaatgtaacactttgtcttttacttcagggagatgtcctggcatgccccagatcacGGTGTCTCTTGAGTGTAACACAACTCTGCCTCACCCTTTATAGCACTTATACTTAATGGATGCC	Gm1045	-15159	Rchy1	-9248		+	73	88	1.78e-06	Lib1-720	1286.41
721	Lib1-721	chr5	86433777	86433937	AGATTGCAAAACTCACATAGCTCTTCTACTGAGGATTTCATAAAAGCTCCTATTTCCAACATGACCTTAGTTGACCTCCTGTGAACTAAAGGAACTAAAATTGTGCCATTAAAAAAAAATAGATTCTGTTGTTTTATCCTAAGTATGAGAATGTACCA	NONE					+	73	88	4.1e-06	Lib1-721	0
722	Lib1-722	chr5	76951553	76951713	CGCCACTTTTTGGCTGCCTGCGGGGAGGGGCCGCCCGGAAGCGGGGTCGCGTCAGCGCGCCTGCGCGGCGGGAAGCCTGGGGACACGACTCCAGCCCCAAGCACAGCCAGCCCGGTACTTCGGGTTCGCCGGTGGGCTGTGGGGCTAGGGCGTGTCCT	Srp72	-23050	Ppat	-55		-	71	86	9.52e-05	Lib1-722	1259.33
723	Lib1-723	chr5	74193056	74193216	TCCATAACCTTAGATGTAAAAAGTGAAATTTCTTTCCTATAGTCTGGAATAAAATAGATAATCATGTCTCCTGTCCTGATCTGCCCTCTAATTTGGTCTCTTTTTTTTTCTTACAAATTTGGGTTTCCAAGAAGTGATAACTAAGTGTTATCATCTGA	Rasl11b	-2150				+	73	88	1.07e-06	Lib1-723	0
724	Lib1-724	chr5	67307328	67307488	GGAGCGGCCAACCCGCGTAGGGACACCCTGAGGCGGACCTCCAGACCCGGAGGTCTTAGGGCACATCGCGGTGACCCAGGGTGACCCAAACAGGCCGTGGGAAATGGCGGATTCCACCAGCTTGGAGGGTCCCCTTGGGCCGCCGCCGCAGTTCTGTT	Slc30a9	453				-	128	143	8.57e-05	Lib1-724	1367.66
725	Lib1-725	chr5	64803381	64803541	CCCTCCGGCGGCTGCCTCCACCCAAGTGGGTGGGGACCCCTCCCAGCCCGGGCGGCTGTGGCGGCTCCCGCTGCCCCTCCCTGACCCTCCCACCCCGGCTCCCAGCCTCTACTTACCCCGCCAGCCCCGGGGAGGCTCGCAGAGCGAGCGGCGCCGGC	Klf3	73				+	73	88	4.62e-05	Lib1-725	1313.49
726	Lib1-726	chr5	51595765	51595925	AGCCCAAGCTCGAGACTCCGCTCACATGCTTGTGGTTTGGCTCCCAGCTGGGGATCACATTCTCTGCTCCACAGGCTAAGCCAAGGATCCTGCTTGCAAAATACTACTGGTGTCCTGGTGCCACCTCCCGAAAAAGCTGCCTACAATACCCGCGTGCA	NONE					+	112	127	2.13e-05	Lib1-726	1367.66
727	Lib1-727	chr5	51591770	51591930	GTTGCTATGGCCTCTGTTGCTCCACCATCCCAGGGGAGGACAACTGAGGCTGAGTTCTGGAGAGTCACCTGCACTTCCACACCTCTGGCGCTAGCAAAGAGGGACTTGCAGCTGTGGTGGCTGCCACCTTTGGAGTGCTGGGACTCTGTGTCCCTTCC	NONE					+	9	24	7.55e-05	Lib1-727	1286.41
728	Lib1-728	chr5	51553785	51553945	CTCCCGAATGACGCCAGTCAAGCTTTTTCAACTCCAATCCACTCTGACACACAGCACACACTCATGCAGGCAACCAGCCCCTTACTGAGAGTGAACTGAAGGCACCTGTCTTACTACAGTCCCCAGTCACATGACAAAGCTATTAAAAAGTAGGCTGG	Ppargc1a	57				.	.	.	.	Lib1-728	0
729	Lib1-729	chr5	51552578	51552738	CCTCGCCAAATCATTTTCACTTTAGATGTGTATCACTGCACCACACGGACATCTTATTTAATCAAATCACGTGTGGCACTTGACCCTCCCCCTTACCCTACGTGCCCCCGCTACCGGGAGGAAGCACCATTGTTAGTTAGCAGCTCCGATCCTCCGCG	Ppargc1a	1264				+	94	109	1.89e-05	Lib1-729	1272.87
730	Lib1-730	chr5	38159530	38159690	CGCCTCCTTCCTGCCGTTCCCGGGGGCCGCGCGCGGGAGTGCGCGTGGGGCCGCGCGGATGCGCCTCCGCCTTGACGCAGCGCCGCCCGCGCGCGGATCGGTCGCACAAAGGAGCACGCGACTGCAGTGGGGGTCCCCCGGGGACCCCGCGCGCTCCC	Nsg1	297				-	132	147	3.56e-05	Lib1-730	0
731	Lib1-731	chr5	37077882	37078042	TGGGCCACGTTGCCAGGTGACACAGTCACCTTGCGTGCACTCTGTCTCAGAAAGGTGCACGGAAGCCATCATGTCATCAGTACTCGGTGCGCGGAGTTTGCTGGCGTCCAGCAGCAGGTCACGTGGTAAACCGTGGAGGCTGATGGGTGGTTACTGAG	Jakmip1	27105				+	27	42	5.4e-05	Lib1-731	1340.57
732	Lib1-732	chr5	36696222	36696382	AGGCCCTGAGAGAGGGCTCCTGGGTCGGTGACCTCCCGCTGGGTCACTGAGACCCGGCTTTGCAGAGCCCTTCCAACACAAACCCCCGCGTTACACCTGTCCGCGCCCCCTCTTCGCCATGTCCTGGAATGGCTGGAGTGGGCGGCTTAACATAAAGA	D5Ertd579e	-365				.	.	.	.	Lib1-732	1299.95
733	Lib1-733	chr5	36669868	36670028	GAAGCTTGGAAACAAACCAAGCAAGGGCCAGCCCTACTTCTGCATGTGCAGCTAGCTAGGTGGCTTCCCTGAGGCCAGTTCAGGTCAGAACTTTTAGGCACTTGTGAATAGCAACTATGACCAGAATTGAAGCTGTCTGATGATCCACTAACCTTTCA	D5Ertd579e	25989				-	73	88	8.52e-07	Lib1-733	1299.95
734	Lib1-734	chr5	35709847	35710007	CTACCTCGGGTGCCCCTTCCCCCGCCCCCACGCCTACTGGGGGTGCCTGTGATCATTGTCAGCTTCACAGCGAGCACAGGCACAGACGCCAAGCAGCAGAACAAACCGGCTTGAGCTCCTTTTGTAGGTTGCTTGTCACCCAGGGTGGCACTTGAACC	Sh3tc1	19349				+	2	17	3e-05	Lib1-734	1340.57
735	Lib1-735	chr5	34253839	34253999	ctgaatgtctattcccagtttgaacacaactccccaagtattaccttagtggcatctgaagaaaaagcctttgcgaggtaactagggttaggtgaggttatgcatgtgggagcccagagctgcactaactgctttataagacaagggacGGGGGAAgg	NONE					-	86	101	3.56e-06	Lib1-735	1299.95
736	Lib1-736	chr5	33983271	33983431	GTCCTGGGCAGGAGCTGGCCGAGGACTGAGCGCGCGGCCAGAGTGACAAGGTCGCAGTAGGCACCCTCAACTGATCTCCGGTGTCCTCAGCTGCACCCCTACGCGGATGCACCACGGAGCCTCGCGCAGAGGGAAAGCAGCCAGAGCCAGGCGCGCGC	Gm1673	-82				+	83	98	8.1e-07	Lib1-736	0
737	Lib1-737	chr5	33782234	33782394	TTCATCTTCGAGGGGAGCGGCAGGGAAGCCACGGCCCTAAGGAACTTTCTCAGCGCCTCGGTCGGCAGCAGTGACCTGCGGCGACCTGGGCAACTAAGGTCACAGGAAGCTGTCCAGCACAAGCGGCTCAGAGCGGCCCGGTGCTTGTCATTGCCGCG	Letm1	503				-	88	103	2.44e-05	Lib1-737	1191.62
738	Lib1-738	chr5	33657988	33658148	TCCAGGCACCCGCAAAGCATTCTAGGAAATGGAGTCCCCTCCTCAGGCTGCCCGCGGGGCACTGTGGGAGACAATTTCCCTGTTGGGTTGACCCGAAGGGCACCCTGGGAGTCAGAGTCTCGCGAGGCCGCCCCCGGCATTCTGAGTGGGGAGTTCTC	Slbp	-5494	Tacc3	-60		+	90	105	8.92e-05	Lib1-738	1313.49
739	Lib1-739	chr5	28859952	28860112	TGTTCCCCCGAAGTTTCTGCAGCATGTAGTGTGGCTTCTCTTCTCCTGAGGTGAGAGGGTTCACTCTAGGTGACAGATGCAGCCTCGCCTGATCCGGGAAGCAGTGGCTGAGATGACACAGACAAGGTACTATTTTTCTCAGTCATGATGTAGGTCAC	Shh	-392776				-	59	74	3.56e-05	Lib1-739	1313.49
740	Lib1-740	chr5	27324078	27324238	AGGATCATTGTTGAGGAAGTGGGTGCACTTATGAGTGGAAATAGAGGGTGAGTTCTGGATTCTGTGTGACAAGGTCAAGTGGGGACATCTTAAACATGGGGGCTATCTCCTAGCACTGACACTCAAGTAAGACATGGTACACATGGCACCTTCCATTA	NONE					-	73	88	6.99e-08	Lib1-740	1381.2
741	Lib1-741	chr5	24749877	24750037	TGGCAGAGGATACGCCTGTGCTCTCTACCCAGAGGCTGCTTAACGTAGCTCTACCTAGAACAATCCTCTACTGTCCTGGGGTGACCCAGGGCCCTGAGTCATTCATCTTTGCCCTCTGCCTAGCCCCTGGTGACAGCATCACCTGTGTGAACGCAGTG	Wdr86	-19230	Crygn	8051		+	73	88	1.15e-07	Lib1-741	1367.66
742	Lib1-742	chr5	23977050	23977210	GTGGGGAGATGAGCTGAATGGAGCGCTTACCCAGGATCCCATCAAACACAGGCACTCGCAGTCTTCAGTCATGACCTCAAGTGACCTCGATAGTACTATGCTTCAGAAACATGACAATACAGAATGGCCACTGTGGCTCACGCTGGGATCTACATGTC	NONE					+	73	88	2.21e-09	Lib1-742	1245.79
743	Lib1-743	chr5	23433422	23433582	GACGCCGATTGGCTGCCGACACCGCCTCTGCCTCTCCCCACTCCTCTTACGGAGCACCCAAGGTCGTGCTGCGGGCCAAGAAGACGGAAACCGCCATTCCGGGGAAAGGCCCCCAAAGCCAGATCCGTAATCGCTGTGTGATTTTAGTGGAGAACCCT	Kmt2e	-947				-	52	67	3.72e-05	Lib1-743	1232.24
744	Lib1-744	chr5	23385270	23385430	ggctgctcttgcagaggcataggctccattctcagcatccacatggtggcactcagtaccagggaatctaatgccctcgtctgaccttcctgggcatctggtaatacatgtggtgctcagtcatgcaagtaagcaaaacactcatacacataagtaaa	NONE					+	73	88	1.49e-06	Lib1-744	0
745	Lib1-745	chr5	22234902	22235062	TGCCTTCCGGGATGTCATTTTCTCTGACAAGTCTTCAGTTATTTTAAGTTTGTGACTAAACCTTGTATGAACCCATTTCCCTGAGGAATGCTGCTCTATCTTTTAGTGTGCACACTGTGGGGTCCTCGAAACTGTAACCAGGAGTTCTAAGACTCCCC	NONE					.	.	.	.	Lib1-745	1218.7
746	Lib1-746	chr5	20744425	20744585	GTGAGGACTGGCAGACTGTGCACACCCAACCCAAAGTAGCAGAATTTGGAGCTTTAGTAGTGCCTCATGTCTGACCTTACCTGACCTGCTCTTGCTAATGGAGCCCTGCAAATGTCACTTTCTCAGCCTTCCCCTGATGCCTCCTGCCTTTAATCACA	NONE					+	73	88	7.62e-08	Lib1-746	1354.11
747	Lib1-747	chr5	5514245	5514405	TGCAGTGAAGACTAGCCCCTTCGCAGAGCAGGGCAGTGTCGAGGGACAGCAGCAGCCAGATCGGCACGTCCGGGTGGGAGCCGCGTCCTCAGGAGACCCCGAGCGGCCGAGCCTGGCAAAGGGGGGGCGGCTGCGCCCAGCCAATGGCGTGAGCCCTC	Cldn12	464				+	85	100	1.51e-06	Lib1-747	0
748	Lib1-748	chr6	147049230	147049390	ATTGCTGCCCTTAATGCTCTCAGAACTATTATTATTACTAttattttcatctttgagactgtattgctgtgtggccccagatgaccttgtcgttatgatcatcctgcctcagcgtccctgaatgctggaattgcaagtgtgagctaacgcAGGCTGCA	Mrps35	6546				+	73	88	5.86e-08	Lib1-748	1327.03
749	Lib1-749	chr6	146403284	146403444	TGATTCAAAGCCACAAGGGAGCTGATGGCTGTGCTCCTGCTCCAGCCCCCTCTCCTGGAAAGGTGTACTTCAGGGCACCCCAGGACACCTTTGTGTTGAGTCATGGTGAGTCACTGACTTTAGATTGAACATCACATTTCTGTGCTGTTGGAGCCTAA	NONE					-	73	88	8.44e-07	Lib1-749	1367.66
750	Lib1-750	chr6	135828536	135828696	CAGACAGAGAACTTCCTGTTTTATATCCATCTGCACCACGTCCCTGTGTAAGGTCACATTGGGATGCTACAGGGTCAAGTGAGGACAAGTAAAAAAGTGACATAATTGCCATAATTAACAGTCAGGAAAGAAAGCCAAAAGATGTCATGTTCGCTTAT	NONE					-	52	67	4.72e-05	Lib1-750	1313.49
751	Lib1-751	chr6	129583261	129583421	TGTGAGATCCCCTAAGAGATGAAATAAGGTTAAGTGAAATGTCACCTACACTTGTTTAAATTTAGCACTAGATCCATGGTTGAGGATAAAACCGCTCTATCTTTTGTTGCACTCCTCATGTCAAGTAGACCCATGTATTATGTGAAGAAGATAGAAAC	Klrd1	-8441	Klre1	5436		.	.	.	.	Lib1-751	0
752	Lib1-752	chr6	128803201	128803361	TCCTAAGCCCTGCCTTCAGGCAACCCAAACCATAGCATTAAACAGGCCTCGCGAACACTCCCGAACTCATGACCACCACCCCTTTCTCTAAGGAATCATTGCCTCAAAAGCCCTGAAGGCGCTTCTCGCTTCTGCGCCCCCTGCCGGTCTTCCCGGGA	Klrb1c	-14640	Gm44511	22971		+	100	115	7.45e-05	Lib1-752	1259.33
753	Lib1-753	chr6	127659078	127659238	CCGTGTGCGGAGCCCTTGTGTGCCTCTTCCTGGCAGAAGGGGCTGTCAGCAGGCACCTCAGAGGACCCTTGACTCACCCATGGGCTTCGACACCAGTCTGAGGTGGTAAATTGTACATCGCTAACTTGGGATCATCTAAGAGTCGGTAATTTGTAGTT	NONE					+	54	69	5.25e-05	Lib1-753	1259.33
754	Lib1-754	chr6	126718726	126718886	AGGAATCTGCTGACAGTGGCTTCTGCTTGGGGACAAAGCTGCATTTCACAGGTACAGGGGATGGTAGCCGCAGTCTTGGTCCTCTGCCCTGTGCAGCAGAGGTACTGCAAGGCCCACCTGCACTGCCAAGAAGCAAAGCTCCACCCCCTCCCTCCTCC	Kcna6	21868				.	.	.	.	Lib1-754	1340.57
755	Lib1-755	chr6	121206873	121207033	aagatcaagtgcaggtagggtgagattctcctgaggcctgtctccttagtgtgcagctggctgccttgacgtgtcctcacgtgacctGTGGGACTGCAGCCCTAGACGCTCTCCCTCTtttttctttttctttttctttttctttttctgtttctttt	Tuba8	-3743	Pex26	23286		-	9	24	7.3e-05	Lib1-755	1340.57
756	Lib1-756	chr6	119314176	119314336	TGAGACACCTTATGACTGGACAGACAGGACTGTTGCCCTCTGTGTGTCTCACAATGtgtgctgtgctgtgctgtcctgtcctgtcctgCAGGGGGTTCAGGGAAGAGCAGATGTGGCTCTGCTATAGAGAGACTAGAGGACGGTGACCCTAGCTCTGA	Lrtm2	16510				.	.	.	.	Lib1-756	1327.03
757	Lib1-757	chr6	118914216	118914376	GCTGGCGGCTCGGCAGAGCCAGCCCACCCCTTCACGTTCTGCTTCCCACTGGAGTTCTGAGCCCTTGCCGACATCTCTCACCTGTCCTTGTCTGAACTCTAAGAGCACTCTGACAGAAGTGACAAACTGCCTCCCCCTCCAGCTCCCTGGCTGTGAAG	NONE					+	84	99	3.8e-06	Lib1-757	1340.57
758	Lib1-758	chr6	118876297	118876457	CTCCACATATACTGGTGGGAAGGGACTGCTCAGCTTTCTCCTGGTTGTCATTCAGCATGTACTGCCTCCGCAAAGTTTTCAAACCCAGAGACCTGGGCTCACTGCCAGACAACTTGACCTTGCATGGCTCCTGGTGTCAATTTTAGGCCAGAGATATT	NONE					+	116	131	2.25e-05	Lib1-758	1313.49
759	Lib1-759	chr6	118082984	118083144	CATCAACCTCTCCCCCTCCTTCCTGCAGCGGACATACATCTTCACGTTTCTCCTGAGTTCCCGGGTCTTCATGCCCCCTCATGACCTTCTGGCTCGAGTAGGGCAGATCTGCCTGGAGCAGAGGCAACAGCTAGAGGCTGGGCCTGAGAAGGTAAGCC	Rasgef1a	16645				+	73	88	1.69e-05	Lib1-759	1381.2
760	Lib1-760	chr6	116207935	116208095	ACCTTCTCTCTGGTCAAACCCAATTACCCAGGAGCTACTAACCCATAGCTCCCGATCAGAGGCTGCGCCCCAGGTCACGTGAGGACACCATCACGTGACGTGAACCATGTGATTACCACCGCGCTGGGTGGGCAGTGTAGTAGCCACTCCCGTAGTCA	Tmcc1	-14529	Washc2	-23		-	73	88	2.68e-09	Lib1-760	1381.2
761	Lib1-761	chr6	115501023	115501183	CTCTTCTAGCCAAGCACAGCTACCATTAAAGAGCAGAGCTTGGGGAGAGGAAGGTGGGGGGTGGGGGGTGGGGGTGACCTGAGGTCAGCAGAAGCAGGACAAGGAAAAAGGAGAGCCCAGTGTCAGTAAATATTCACTGGCCTTGCCTGTCCCCAGCT	NONE					+	139	154	4.52e-05	Lib1-761	0
762	Lib1-762	chr6	115366922	115367082	CCCCTTGGAAGAGTTCAGATTGGCATGGACCTGGAAGTGAGGAGTCCTTTTCAGTTTGCGGCAGATAAGGACAAGGGTAATCTGAGGGAAGTAGAGAAAAGGGAAATACCCTGAGTAGGAGGGTGTAGGAGTAGAACATACAGATCCCAGTCTTCTCT	NONE					-	76	91	4.59e-05	Lib1-762	1299.95
763	Lib1-763	chr6	114424495	114424655	TCCCTGATGCATCTGATTTTAATCATACGCACGCATGGGCATCAGATGGTAAGTAGGGGATTCTCCTTGAAAGTTCACCCGAGGACAGGTTTTTACTTTACTGTAGATCTAAATTTACCTAAAACCAGTTCAGGCTGGATTGGCACTTCTATTATTTA	Hrh1	26639				-	73	88	2.19e-07	Lib1-763	0
764	Lib1-764	chr6	113076390	113076550	CCCTACTGCCCGTCCCCGCCCCCAGCGCGCGCTTCCTGCCACGTTGCGCAGGGGCGCGCGGCCAGACTCTGCGGCGCGGGGCCGAGGGGAGGGCCGGAACCTGGGAGCGCCTCCTCGCCGCCCCCGCTGGCCGGCGGATGGACTCAACTTGCACGAAC	Setd5	-895				.	.	.	.	Lib1-764	0
765	Lib1-765	chr6	108571059	108571219	AAGGCACAGCGCCAGGAGCACACAGACTGTTCCCAGGCACTCCCTCGCCCCAGCCCCGCTGCACCCGTCTGCGAACTGCCAAGGGCAAGCAGGGGAACAGCTCACGTGGACCTCTGCAGAGCAGCCAGCTCAAATCTCAGGGCGGGGCTTCGTCTTCG	NONE					.	.	.	.	Lib1-765	1340.57
766	Lib1-766	chr6	106572248	106572408	aggaccagaggacccagcacccataatgggtggagtatagctgcctctaaatccagctcccaaggacccgatgtcctcttctgacctgcatacacacacacacacacacacacacacacacacacacacacacTAACATGCATGTGCATGtacataca	NONE					+	73	88	1.44e-06	Lib1-766	1381.2
767	Lib1-767	chr6	99506836	99506996	TCTTTTTGTCAGCTCTCATCATCAAACAACCACAGGGAAAGGAAGACGTGACTACAGTGCCTTGTCATAAAAGGTGAACTCAGGTCATTGGAAGGATAACGATTACCAACACCCAACCACCAAAATACAATGTTTGCATGGGCTGATGATACTTTGAT	NONE					-	73	88	1.51e-06	Lib1-767	1299.95
768	Lib1-768	chr6	93856018	93856178	GTGGGCAGGGAAACCATGGAAACTGGAGCTACAGGGCACTTAGGGGCATCCCAGGTAACAGCCCGCTCTCTCCATTTCAGAGCAACCTCCTGCCTCAAAACCAAGACCCAGGTGGAGGAGGAGGCCAGGGAAGTGTGGGGGCCCCCACAGACTTCTTA	NONE					-	44	59	2.21e-05	Lib1-768	0
769	Lib1-769	chr6	91708393	91708553	TGCTATGACTACGGCAAACCCAGGTCTTTCTCAGTGCACCTGGGGCAGACCCAGCCCCCGCCTGGTACAGAAAGCAATCTGAGGCTACCCAAGAAGGTTCAGGATTACAGCTGGGGAACCAGAGCCTCATCGCTGGGAGATGGGTGTAGGCTGGGTAG	Slc6a6	24420				.	.	.	.	Lib1-769	1259.33
770	Lib1-770	chr6	91616914	91617074	TAACCTGAATTTGAGTCTCTTTAAAAAAACCCCAAATTCGACCCTGTGCCTCAGTCACATCCTTCTTTCAAAGGGCACCCAGGGCCAGATTACTTTAAATTGGGTGCTGACTAAGCTGAAAAGCAGGGAGACTTCTCAGGAAGCGAGCATGTCTCCAG	NONE					-	73	88	4.87e-06	Lib1-770	1232.24
771	Lib1-771	chr6	91116436	91116596	GATCACAGCCTCCTCTTCCCGCGCAGCCCAGACGCGAGTGGCCCAGGCGCCATGCGCAGAGAGAGAGCGCGCGCGCCGCGGGGTCACGCGGGGCCGGCTGGAGCGAGCACGCCACGCACCTGCGGCCCAAGCCCCCTCCCGCGCGCACCTGCCGCCTC	Nup210	313				-	82	97	4.26e-06	Lib1-771	0
772	Lib1-772	chr6	88873982	88874142	CTGCTCCTGCCCCAGGCCCACCTTAGGACAGGGTCCCAGCTCCGATCTTCCCTGAGAAAGCTGCTCTCCCATGTCCTGGTCTGACCCACCTTTGCAGTCAGCCTTCCTCCCTCCCCTTCTGTGGTGGCGGCTTGCCTCTGAGCCTGTCAAGCTTTTGT	Podxl2	982				-	16	31	8.4e-05	Lib1-772	1272.87
773	Lib1-773	chr6	88518438	88518598	TTTGATGGAAGAAACAGAAAGAGAAGGAGTTAGGTACGGAGTAACTTGAGGGCACCTGAGGGAGCCCGGCACGATGAGAGCCGGGCGTGGGCGTGCGGGGACCCAGAAGGCTCGGTCTAGGGGCGCGGGAACGAGTCCCCCAGGCAGGCCGCGTTCCG	Sec61a1	387				-	50	65	7.4e-05	Lib1-773	1272.87
774	Lib1-774	chr6	88482999	88483159	CCTTGAAGCTGAAGAGTACGTCCCTTTGCCAAAGGGAGATGTGCACAAGAAGAAGGAAATCATACAGGATGTGACCTTGCATGACCTGGATGTGGCTAATGCGCGGCCTCAGGTACTGCTGTGCTGCTGTGGGAGGAGCTCTCGGGCAGCCTTTTGTC	Ruvbl1	17670				+	73	88	1.99e-07	Lib1-774	1286.41
775	Lib1-775	chr6	85339300	85339460	ATGAAGTGAAACCAATTCTGAAAAGAAACCCTGCAAGTGTGAGTATAAATCAAGGTTATACTACAAGATGTGGGCCAGATGAGGACACTGTCACCAGGAAATGAGGAAACCATAGCCACCAGCTCCTACAGCCCCACCCACCACTAGGTGTCACCAGC	Sfxn5	-5958				-	73	88	1.59e-07	Lib1-775	1354.11
776	Lib1-776	chr6	83795022	83795182	CCTCAGCTGGGGTGCCGCCTCCTCGCGAAGCAGTCACTTGAACGGCGGGCTAGAAAAAACCGGAGGGGAAAGCTGCGGGAGGCGACAGCAGGGGCGAGAGAGGACGTAGCATCCACACCCTACGCAAGCGCGTCGTAGTCACATGACAAGGGGCGGTG	Nagk	74				.	.	.	.	Lib1-776	1299.95
777	Lib1-777	chr6	83439932	83440092	TTCCAGCACCCCCTCAGTGCTTCCCACAGCTTTCCCAGGAAGCAGGAGGTAGATCGGCAGGAAAGACTAGGGGCATGCAGGGACACTCACAGCTCGCCCACCTGCTACCTAAGCAACCAGGCTCAGGGCTTCCTCTGTGCAAGGCAGAGCCCCACCAG	Tet3	16380				-	71	86	3.1e-06	Lib1-777	1340.57
778	Lib1-778	chr6	83368254	83368414	TCTTGCCGCTGCCGCGCCCGTTCCGCCAGCTGCTTCATCTTGGCCTCCCAGAGCGCCAGCCCGTGGTTGGGCTGGTTGAGGTTCTTGTGTTGGTAGAAGACCAGCGAGATGCGGGTGGGGTGGCAGCGGTTGGGTTTTTTGAGTGGAGTGGTGGCATG	Bola3	18888				.	.	.	.	Lib1-778	1367.66
779	Lib1-779	chr6	83121881	83122041	AGGTTGATGCGGTAGCACTGTAGGCTGCAAAGGGCCTGGCCGGTGCGGGAGCAGGCATAACGACGCGGGTGGGGGCAGCCGGGGACAGAGCATCGTGGAGCGGGGCCCGATGGGGCAGGCCGCTGTGCCACCGCCGTGGGTGTGGGAACGCCGGGAGG	Wbp1	-402	Ino80b	3068		-	73	88	8.02e-07	Lib1-779	1354.11
780	Lib1-780	chr6	73232681	73232841	TATTAAGATATTTTGGGAAAGCTTGAGGAACAGAGTTGTATGAGAACTAATGGGAAAGAAGAGGTCATTTGAGGTCATGAGAGGTGATAACTGACAGCTATTAGGGCGAAGAACTTCATACTTTCTCACCCAAAGCTAGTACTGATAGGTAAAAGTCA	Suclg1	-15621	Dnah6	-11130		-	73	88	8.1e-06	Lib1-780	0
781	Lib1-781	chr6	72438967	72439127	GAACACGTGGTAGCCGCTGCAATGCGGGGCGCGCGCTCCCGGCGGCCGGACGCGAGCACGCGGGGCGGGGTCGCCCACTTGAGGTTTTTCCAGGCGACGGGACTAAAGAGGAGGAAGCAGTGCCCTCCCCGCGCCGATCTCAAAACTGCCTCGAGCCC	Mat2a	511	Ggcx	24739		.	.	.	.	Lib1-781	1259.33
782	Lib1-782	chr6	67037326	67037486	CCCTCCCTTCTCCGCTCCGGCCGGCCGGCTGCTCGCCTAGCCTCGCTGGGGAACTCTGCACTGCTGCCTCGGGGCCACTGGAGGACAAAGGGCCCGATTCCGGAGATATGGGGCTAGCCCTCAGCCAACCAGGTCCAGCTTCATTTGCATGCAGTCAG	Gadd45a	0				-	73	88	2.03e-06	Lib1-782	1286.41
783	Lib1-783	chr6	54531156	54531316	TGAAGTCGCATGTGAAATATAAATAGCCTGCTCTTCCAGGAGCTGCCCAGGAAGCTGGCAGCCAAGCACAGAGGACAAGCGAGGACAGCGCAAGAAATGATGCTGCTAATAGCAACGGTTGGAAGAGCCATGAGGAACATCCTGAGGAAGGTGTTCTC	NONE					-	73	88	8.1e-06	Lib1-783	0
784	Lib1-784	chr6	54529211	54529371	CATAAGGACATCCCTGTAGCTGTAACCCTTACAGAAAAGTAACCCAAAGTCACCTAATACTAATGGGTTTCTTTTTTTCTTCCCCATGTTATTCTGTTTCTCCATCTCCACTCTATAAAGTCAGTGCTCCACTCTTGTCTGCTGGGAGCTTTCTGCTC	NONE					+	41	56	4.72e-05	Lib1-784	1313.49
785	Lib1-785	chr6	50566579	50566739	ACGTAACCGCACCTCATTGGCTCCAGGACAGGTTTGTGCGCGCGCATGCGAGCTAGCATGGTAGGATGTGCCCAGAGGGCGCCCTTCCTTCAGAGGCCTCGTTTGCCCGACACTTACGACAGGCCTTAGGACGTAAGGCGTGGACGTGCGTGACGTCA	Cycs	-121	4921507P07Rik	29973		.	.	.	.	Lib1-785	1259.33
786	Lib1-786	chr6	41755883	41756043	AATTTATGCTGAAGCTCTGTCACTTTAGGTGACACATAACCTGAAATGATTTATTATAGAGTGATTTGTCCTCTCTCTGGGAGCACAGACAGTTGCAGAGCTTGGGTGAAAATCTGAGAAGCATGATGTAGTGTGGGTAGTCAAAGCCTTGCATGAAC	Olfr459	19214				.	.	.	.	Lib1-786	0
787	Lib1-787	chr6	40234276	40234436	CAGTGTTCCTCAGCTTCCCGGAATGAATGCTCAGTGCTGGAGGAGGGATCCTCCCTCCCCCCCCCCTTTGCTGATTTGCACCTCTAAAGTTTTAAAGATCAAATGGGGACTGAGGGGTGATCTTAGGGAACAGGCTGCCTCTCAGGCACCCCATCCTG	NONE					-	97	112	2.4e-05	Lib1-787	1327.03
788	Lib1-788	chr6	39810751	39810911	AAGGCCCCTAACTGACTCGACTGGATCTGGCAATTCCACCAGGTTAGGGACCCGGGTCCGCCCGCACCGCCGCCGCCCTCTGCTGTGACCCCAGCGCTCCGCTTGCCTTACCTGCTCCTGACCTCGCGCACGCGCGTCCCCGGAAGGCCCGCCCCCCT	Mrps33	157				+	136	151	4.36e-05	Lib1-788	1381.2
789	Lib1-789	chr6	35240806	35240966	CGTATTTCCCTTCTTTGCAGAAAAGGTGAATCCCAGGAAGCTTACCTTAGTTGTCTCAGTAGGAAGTAAGGTGTCGGGTGCTTTCAAGGACAATTCCACTCCCACTGAATTTCCCTCTCTCTCCCTTAAGAAAACGAGCTCACTAATGCTGAGCACCT	NONE					-	78	93	7.05e-05	Lib1-789	1191.62
790	Lib1-790	chr6	33060160	33060320	GCCCTGGACGCTTCTCTTGCAGGGCAGGAGCAAGGCCACGACCCCAAAAAAGAAGCAAGGAGAAGGCGCCGGTCCCAAAAGCCCGCCTCCTCCGGTCACGTGCCAGAAGTAGGCCGCTTCGGGTTAGCCCGAGAAGCAAACTGCCCGCCTCTTATCAG	Chchd3	20				-	112	127	6.37e-05	Lib1-790	1340.57
791	Lib1-791	chr6	31660846	31661006	TGGGATCCTGTGGGAAAAGCCTCAGAGACTGAAAGAACTAGGTCGGTATCTCCGTTAGGGTTAAGCAGGGACATAGTTGCAGTGCTAAAGTCTCTCCACCAGAGGGCGAGAAAGCCCCACATATGAGACCTAAAGGACAGTGGTTGCAGATCAGAATT	NONE					-	59	74	7.75e-06	Lib1-791	1394.74
792	Lib1-792	chr6	31368105	31368265	cttggaaagccctttaaaatctagatgccagtctcccgttgcagagctgctgTGTCATGCTCCCAGGTGCTGGGTCACAGAAGGACAACTGCATTAGCATTTTGATCTCATTTTCTGCCCGAGTTGGGAATTTCTGGGGTATGGTTATAATTATATCC	NONE					-	73	88	1.75e-06	Lib1-792	0
793	Lib1-793	chr6	31345142	31345302	cttctgacactgtgacatgacattgtcatctataaaTGTGCTGGGCTGCTTTCATAACTAGCCAGGGAACACATGAGGACATGCTTACACTAAGAAATCTGCACATTTCGAGATTTCAAGTAGGATTTTAACCCAGAAAGACATGGTGTAATTATTAA	NONE					-	67	82	1.24e-05	Lib1-793	0
794	Lib1-794	chr6	31260067	31260227	GGGTAGTGACCTAACGCCATGGGAGGAGCACTTTTAAGCTCCTCTTAGTATTGTCAAACAGCCCTTCATAAAGGTCATACCAGGTCATACGTGGCATGTGGCAGAATGGAAGAGAGGCAGGACTCACTGTTCATATTGGTAGAGGACTCACTGTTCAT	NONE					-	73	88	3.64e-07	Lib1-794	0
795	Lib1-795	chr6	24527076	24527236	CGTGAAGAAACGCGTCTTAATTAAGAGGTCACGGCGAAGGCAAAAGGAGGCATTGCAAAAAGGATGCCACGGGGTCAGCGAAGCTCAGCGCTGCCCCGGAGGCCAGAGCTCACGGGGGTCTCGTTAATCTTGCAAGGGCAAGTTCGGTCGATCACAGT	Iqub	-12089	Ndufa5	857		.	.	.	.	Lib1-795	1408.28
796	Lib1-796	chr6	21215428	21215588	GCACTTTGCCAGGTATGTACCGCGGGCGAGGCGCGTTCTGCGCGGAGGCAGATGCTGCTGCCGCCACGGCGGCGGCGGCTGCCAGCTCCCAGGCTCTATAACTGTCACACTGCACCTGAGCTGAACTTGAACAGAGAGTGAAAGGGCCCATCGGGCAA	Kcnd2	5				.	.	.	.	Lib1-796	1327.03
797	Lib1-797	chr7	144170156	144170316	TTTCCACCTGATGACTTGTAGTTTGGTGTGGTTGGGATCTTCTTGCTGTAGttgtgaagcaaggtgttctgtggcccagtctggcctcagacttgctgtgtagttgaggatcttaaaatcgtgatctacctgctttcatctcctgagtgctgggtggg	Shank2	-5293				+	73	88	3.89e-05	Lib1-797	1245.79
798	Lib1-798	chr7	141434267	141434427	gtggctggcggtgggggaggggatgTCCTCACCTTCAAAGCAATTTCAAGTCTTGTGCCACCTGAAAGAAAGAAGGACAGAATGAGTGGTAAAAGGGGCCTATCAGAAAAAGAAGCCCCTCTCCCCGCCCACCATCTCACAAGGGCGTGAAGTCCCTC	Cend1	-4856	Slc25a22	3545		.	.	.	.	Lib1-798	1327.03
799	Lib1-799	chr7	135582664	135582824	CTTCTGGAATCTTCCTACCTCCTTGCCGTGCAGCCTGCTCTGAAAAGCTGAACGTGTCTGCAGTTGAACCCAGAGAATCACAGCCCACGACTCACCTCAGCCAGCAGGAAATTATTAGCTTCAAACTTCTAGGAAATGTATTTCCAGAGACAACGTTT	NONE					.	.	.	.	Lib1-799	0
800	Lib1-800	chr7	128667725	128667885	CTTGTGTAGATGACATTCACCCACGATTTCTAGTGGCTCTTATATCTCGAAGAAGTAGGCACAGAGCAGGTAAGTAAGAGCATGCAAATGAAATGCAGGCAGGAGTGGAGGAGCTGCAGATGTGTGGAAATGCAAATGACAATCATGGCCTTGAAAGC	NONE					.	.	.	.	Lib1-800	0
801	Lib1-801	chr7	128418245	128418405	CCTCTCCCTGCCCACCCGCGCCCGTGGGCACTGGGTCCAGCCCTCAGTTACCCGCGCAGGGCAGGGCGCGGTGGCCCCGGGTGACCCTCAGCTCCCGCGCACATCCCGGTCCCTCCCCTCGCGGCCTGGAGACATACAGCGTTCGGTGTCCCTGCCAG	Rgs10	-152				+	73	88	2.19e-07	Lib1-801	1245.79
802	Lib1-802	chr7	127840997	127841157	TCTCAGTCTGAGCTGCTCTGGAATTGTCGTGCTGCTCAGAAGGTAGCGAGCTCAGCGGGACTGCAATGCTCACTCGGGGCATAGGCCGCCCACCTGTCAGAGGCTGTGCCAGGAGGACGCGGGGGAGCAGCGGGGGGAGCGCCACCTTGGCTGAGGTC	Stx1b	-16528	Stx4a	-687		.	.	.	.	Lib1-802	1110.37
803	Lib1-803	chr7	127512962	127513122	CGTTGGGTGGGGTGGGCGACCGCGAGGGGGCGGGGCCGCCGTCTGAGGAGTCAAAACTTGGCAGAGGTCAAGGGTCATGCTGGGTCAGTCCACTGCGGGGGGGGTGGGGGGGTATTGGGAGGTCATAAAGAAGGCTGGAGTCCATAGTTGGGGCCTCA	Gm42715	-6542	Srcap	24		-	111	126	7.4e-05	Lib1-803	0
804	Lib1-804	chr7	127244327	127244487	TCGGCTGCAGGGCCTTGAAGGCCGGGCTAGGCATGGTCTGTTGGTTAGGAGTTTCCGGGCCGCGGACACCTCTGAGTCCCGGCTACCCCTCCCGGGGCGGTTAGGGACAGAAGCTCAGGCCTCCAGCCTCTCCCCTAGGGGCGGGGCCAGACGGGCGA	Zfp771	133	Dctpp1	16302		-	95	110	9.5e-06	Lib1-804	1272.87
805	Lib1-805	chr7	126822976	126823136	CATCTACTCAGGCTGCTTTCTTCAGGAAATCTTCTTGGCTGGAGTGAGCACCCCTAAGCTGAGATCCCTGCAGGCCACTGAGGGACACCCATTTATGTTTATAAGCACCAGCAGAAGGAAATGCCAGACATTTTTAAAGTGCTGACAGGAAAGGCGGC	Aldoa	-23915	Fam57b	-247		-	73	88	1.49e-05	Lib1-805	1327.03
806	Lib1-806	chr7	126047807	126047967	GGCAAGCAGGCTGAGATCTCAGTGTCCAGATTCGAATgctgtgtgatcttaggccagttactcagcctttctgagctcctgtgacctcagctatGGGCCTGTGATGACCCTAATTAAACATTTCACAAGTACAAGGTCAACTGCTTGGTGTTCTGCTT	NONE					+	96	111	8.74e-05	Lib1-806	1327.03
807	Lib1-807	chr7	125976140	125976300	tttgctcaatgtcaccttttctgtgaggcctGCTTGCTGTGTGGCCCCAAGCTAGGGATCTGTCAATCTCAACAAGCCCTATGAGAGTCAAACTCCCACCACAGTTTCACCTCCCATGCACCCACTCAAGCTCCCAGCATGCCTTGGGGCAAGCCATG	NONE					+	108	123	9.77e-05	Lib1-807	1394.74
808	Lib1-808	chr7	122598525	122598685	ACCGCCTAGACcagcagttctcaacctgaggatcatgactcccttgggggttgaaccaccctttcataggggggtcacccaaggccattgaaaaaccacagatatttacattatgattcataacagtagcaaaattacagttataaagaaacaataaa	NONE					-	73	88	3.29e-07	Lib1-808	0
809	Lib1-809	chr7	117487029	117487189	aaacccctgtgagattgtgtggctgtcatcaagcttgtaaagaaaaagaaggaaactggggagagacagttaagtcacccaaggtcatattgccagcaagtgTTGGATCTTAGCAGAGCTCAGCCATCATGGCACAGTGGGTGGATTTAGTAATAGCT	NONE					-	73	88	2.92e-06	Lib1-809	0
810	Lib1-810	chr7	113285791	113285951	ATTTTGGTGAATGTCGTTCCTGGAATTTTCCAGTTAGTCTTGGGCTTTGGGACAAACTTGGGAAGGGTGCTTGGCCCCATATGACCTACATGGTGAGAGAGGCATCCCTCTGTGTCTGTATAAGGTCACTAGAAAGAAGTTGCTTTTGTTCTGACTTT	NONE					+	73	88	1.61e-07	Lib1-810	1259.33
811	Lib1-811	chr7	113095286	113095446	CCACTTCCCTGACACAGACAGCATTGTTCAATCAGCTATTGTTTCAAGTGTGTGAATTCCACCCTAACTCATGACCTAGGTTCACCTCTGGGAGCTCAGCTCTGCAAATCCAAATGACACTAATGTTATCTCTTCCACAGGCTTTCACAAGGATAGAG	NONE					+	73	88	9.25e-06	Lib1-811	1232.24
812	Lib1-812	chr7	109986134	109986294	ACTAAAGCTCCTCCCGCAGCTTTCTTTCAACACCCAGGCGCGAGGCACAACTACTTCCGGCACGACCACCTCACCTGAGACGACCTCGAAAACTTGACACTCGGCGGAGCCTTCCAGAGATATCAGGTGAGGGCCCGCCCAGAACCGCCCACGAACCT	Dennd5a	-25744	Tmem41b	237		+	72	87	5.25e-06	Lib1-812	1354.11
813	Lib1-813	chr7	105399903	105400063	CGGCCCACGCGTCTCTTTCACTTGCACCACGCCGCCCTGCCCGGGCCTGTCGGCGGCCGGGCTAGGTGAGTTCAGGCCGCCGCCATCGCTCCTCAGGCGAACCAgccgcgccccgccccgcgccacacgcagcccgcgcccccgcgcACCTCACGCAA	Fam160a2	19	Gm5901	24933		+	89	104	8.86e-05	Lib1-813	1299.95
814	Lib1-814	chr7	102507326	102507486	TGTCCCCTTTGTTCCCTCCACCAGACTTACTGAGCCCCCTGTAGATTAGGTGTAGTTTAGGTGTATGTGCAGGGTCAAATGAGGTCATAGCTTGCAtgtgtgtgtgtgtgtgtgtgtgtgtgtgtgtgtTACAGTGTGAAATCTATAAACAATGGCTG	Olfr547	-27343	Olfr545	-7833		-	73	88	1.96e-08	Lib1-814	1327.03
815	Lib1-815	chr7	102267567	102267727	CCCATCCTTGTCGCGGGGCCGCGGTCCTGACGACCACCAGCGCAGGCAGGGTCCCCAAGAGACCCCGCCAGTTGCGGGGGGCTCTGGCGGGCGCTCTCCAACAGGTTATTCCGGGATAAGCCGGCTCTGGGGCGGGCCCGGGCTTCGCTgggggccgg	Rhog	-17559	Stim1	-159		-	104	119	4.75e-05	Lib1-815	1299.95
816	Lib1-816	chr7	101641660	101641820	CTAAGAGTGGGTCATGAGATCCTCTGCATCAGCTGTGTCAGGCTGGGAGAGCTCACCAAGGAGCACTGTCAGTTAAGGTGAAAGAGGCAGACAGCATATCAGAGAGAACAATAGTTATGAGGGAGATGTCAGAAAGTAAAAATAGACTCTTTATAAGA	Clpb	-21893				.	.	.	.	Lib1-816	0
817	Lib1-817	chr7	101437615	101437775	tttattctgagattcattacaggattgtacattctaggtgctcaataaaAGCAAGAAATGGAGGGCATTTGAGGTACCTGATGTGTGGGAGTCTGGCCTTGCCTCTCTGTGCTGAGGAGCTGATAAGAAAAGGTGGGCTTgggctggtgagatggctc	Pde2a	-12825	Gm45837	26809		-	63	78	4.95e-05	Lib1-817	1272.87
818	Lib1-818	chr7	100381494	100381654	TTAATTTTCACATTTTACAAATTCAAGTGATGAATGGATTCTCCCAGCAGCCCTCACACTTCTTCCTGGAAGCGGCCTGAGGTAACCTGTGAAAAAAACAGTTCCTACCCTCTTGACCCAGAAAACATGCAAATTCATGCAAATCAAGAGATTAAAAT	Ppme1	-9267				+	74	89	9.33e-06	Lib1-818	0
819	Lib1-819	chr7	97423861	97424021	CACCTGCTGAGTAAAGTCCAAAACCTTGTTCTGGCCTCACTGGCCGTCCTGACCTCATTTTCTGCTAGCAGTGAACTAACCTGACCTCACCCCGGTGTCAAGTCCTGGCCTAAGTGGAGGGACATGTGCCCACAAACgtgtatgtgcacgtgtgtgtg	Kctd14	-27382	Thrsp	-6211		+	78	93	2.25e-05	Lib1-819	1299.95
820	Lib1-820	chr7	97331823	97331983	AGAGGGCCTTACCTTAGAACCCACTCCTGGGCGGGGCGCATGGGCCGGACTAGACTAGGCTGGGCCAGTCGAGGTCAGGGCGGGTCCTCCGCTCCCCTACCGAGGGGTCCCAGACCGCAGGGATGCTGCTGCTACTTTGTGATGTCCAACTCCACCCA	Usp35	117				-	63	78	4.95e-07	Lib1-820	1299.95
821	Lib1-821	chr7	92197823	92197983	ATGCCTGCTGCAGGATGACAGTCAAATGACTCACAATGTCAAGTCACAGAGAGACGTCATCCAGTTACCTGGGAAGACTTCCTTCTGTGGTAAATGAGGCCACAGAGGCATCCAAAGGAGAGACTTGAAAAGGTAGTCATCTAAGCATCTAGGCAGGG	NONE					.	.	.	.	Lib1-821	0
822	Lib1-822	chr7	90457068	90457228	ACCATTCGGCAGAATGAAGGCAGCTAATGGCAGCCTCCCCAGCCGCCGGTGCTTGCCCGGGTCCTCCCGCGCCGAGTCTACCGCAACCTTCGCTAGGGTCGTCTGAGCTCCATCTTTGGCTCACACGTGACTCTGTCTCCGCCTCTGTTTCCTGTCCA	Tmem126a	81	Crebzf	14419		.	.	.	.	Lib1-822	1205.16
823	Lib1-823	chr7	90129890	90130050	GTCAGCCTCTGACACGAGGGCGGGCGTCCTCGCCTCCGGGGTGAAAGAggggcgcagcgggccgcccctcccccccgccccccTACGACACGCGGGGCCCTGCCTCGGGCGACCTGTTGGCAGGGCGCGTCACGTGAcgcggcgggccgcgccgtccc	Picalm	-245				+	101	116	8.98e-05	Lib1-823	0
824	Lib1-824	chr7	89629240	89629400	GTTTGTGTAGGATATAGGATGATAAAGTGATGATGAGGTGACTTGTATCAGACTTCACAGATCTAAGTCTTTCCTGTCCTCAAAGCACTCCGGATCTGGGATCCAGGTTTAAATCCCAGCCCACTCAGGCAAAGTAACTTCTCTGGTTTGTTTCCTGG	Me3	-3383				+	76	91	6.33e-05	Lib1-824	1340.57
825	Lib1-825	chr7	82243352	82243512	AAAGTCCTAAGcagcggttctcaatctgggttgtgacctctttgggggagtgtcaaatgaccctttcacaggggtcacctaaggtcattggaaaagacagatatttacatcatgatttataacaatagcaagattacagttatgaagtagcaacataa	NONE					-	73	88	1.15e-08	Lib1-825	0
826	Lib1-826	chr7	81773406	81773566	TCCAACAGTGCAGAGACCTTGGCACCAGAGAAACACACTCACTCTGAGGAGGTGCTGTCCTCGCTGTTAGGTTAGAAGAATGGAGATGAGCAGTAGTAGGTGGTGCCTGTCAGATTCACGGTTTTTCCAGGCTAGGTAGGATGGAGGCGCAGGTTAAC	Fam103a1	10561	3110040N11Rik	15992		.	.	.	.	Lib1-826	1367.66
827	Lib1-827	chr7	80434001	80434161	aattccagcccttggaaggtagaggccggagagttgcaagttcaaggtcatccacagatatatagagttccaggacagcttgggccatgtgagtccatctcaaaaaaCTGTGACAGGTTCTTAAGAGTTTTTCCTAATGGGAACTTCGAGGTGGGGTG	NONE					-	73	88	5.95e-05	Lib1-827	0
828	Lib1-828	chr7	79301994	79302154	tggaaaaacaaaCAAATGAAAGAAGTTATACACTGGAGATGTGAGGAGGGCTCATTGTGTCTAAGGGGAATAGGTAAGCTGGGGACGGCTTCTTAGACTCTGATGCAGTTTAAGATTTTGTTATAAAAGCTCCTTAGTGGGCGGGGGAGAATATAGCA	Abhd2	28875				-	73	88	8.36e-06	Lib1-828	0
829	Lib1-829	chr7	78782966	78783126	TGTCAAGCTGCCGCCAGCCTCTAGCCAGCCCTAAAAGAGTACGCCCTACGGGCGCCGCCATCTTTCTGTCTTCCCACAAGGTACCGCGGCGCCCGGCAGAGCCCTCAGCCAACCCCAGGTTCCCATGAGGCAACGCGGGCCGGCGAGGGGCGGGTTTA	Mrpl46	43				+	101	116	9.64e-05	Lib1-829	1340.57
830	Lib1-830	chr7	64166761	64166921	CCCCCTGCCTGCCAACAGGCAGTTGTAGGAGGTCTAGTTGTGTAGGCTCAGGAATAACAGCAAACTAAAGCTGTCCTGAGATGCCCTCAGCTGCCTGTCTGTCCTCAGCTGTCACAGAGCTCTGCCTGCTGTCATTTCCTCTGCACACCCCACCCCAA	Trpm1	13006				+	101	116	4.65e-05	Lib1-830	1245.79
831	Lib1-831	chr7	63937417	63937577	CGGGTTGCGACAAATTAAACCTTAGAGCCCTGGAAAAATTACAGGAAGAAGAGAACGAAGAATGTGCCGAGTGGCTGAAGGGAGCCCTGTCCCCGCGTGAACTTCGCCCGCCCCAGCCGGCCCCTCCCTCGCCAGAGCCCGCCCGGAGGCCTGGGAAG	Klf13	1418	E030018B13Rik	20640		+	89	104	1.23e-06	Lib1-831	0
832	Lib1-832	chr7	45707775	45707935	GTGCGGGTGCTTGGTTGGGGAGGAGGGGAAAGGGGAAGCTGTAGGCCACACGTGATGCGGCCCTGAACTGGTGTCCTCGGCTGACCCGGGCTTATTTGTTCTTAAAGACACAGGACTCAACCTTTTTTAGCCAGGCTCTTGAAACTTCCATCACTCCT	Rpl18	-7602	Dbp	2767		+	73	88	2.74e-08	Lib1-832	1313.49
833	Lib1-833	chr7	45370219	45370379	AGCAGCTCCACAGCCCGGGACACGTCTGCAGAAAGCGGCAGGGACCGCGAGAGCATACGCCGGCAGCAAGAAGGGCAATCGAGGTCAGACTGGAAGCGATCCACGTGCCTCGCGGGTCGCGGGGACCCCAACCCTGGGCGAGGTGTTGGTGGGGCGCT	Ppfia3	-3498	Lin7b	284		-	73	88	6.46e-07	Lib1-833	1042.67
834	Lib1-834	chr7	44902303	44902463	cactcacagcgtgggaggcagagacagaagactcacctcgactcaaagccagcccattccggagcaagtggaggtcagcctgggtgatattaaagtttcacaaacaacacaaGATCCTCATAAGCAGAAAGAGAGAAGCTACCCCCCGGAGGGTTAGG	Fuz	6304	Ap2a1	27113		-	73	88	1.69e-05	Lib1-834	1286.41
835	Lib1-835	chr7	44816086	44816246	GGGGTTGTCTCCTTGGAGGAAAAGGGGCAGAGGGTCTGTGAATTAGCGCGCAGGCGCAACGGCGCGCGAGCCGACCTTAAAAGCCCCCAAATTCTCCGGAAGCACGCCCTCCTCCTCCCCGCCCCTCGCAACTCGAGCCTAGTGCGCTTGCTCAGCGG	Il4i1	-230	Nup62	78		+	73	88	3.33e-05	Lib1-835	1381.2
836	Lib1-836	chr7	44496642	44496802	CCCAGGCTTCACTCGGCGTTCCTCCCCAGGGCCGGGGCGTGGCGATGAAGGGCGGTCGAGATCTTAAGGCCGCTCGGGGCGGAGCAGGTGAGACCAGTTCTGAGGGGATGGAAGGTGACAAAAGGACTTCTGCCTGGAGGGGTTGGCCCTAGAGAGGG	Fam71e1	141	Mybpc2	27934		.	.	.	.	Lib1-836	1259.33
837	Lib1-837	chr7	44384683	44384843	GCACGGAGGTGGGAGGGGGCGGCTGGACCTCACCGGGGTCATCTGGGGTCGCGCAGCTACTTCGAGTCGGGCAAGATGCAAAGCTTGGGCTGATTTTTTCCCTCCCGATTTGGGTCCCTAGATCAGTCACCAGCCCCCCTTCTTGCCACCTGGCAAGC	Syt3	609				-	37	52	2.3e-07	Lib1-837	1245.79
838	Lib1-838	chr7	43613912	43614072	ttaatgagggattgtcttcattaggctggtctgtggaggtgtctctggggaacggtgctgattgcattaattgacctgggaagacccagctgtgtgggtagcactgttctgcaatcgggtcacagatggtgcgggagtacagagatcaagctgagcaa	Ceacam18	-20715	Zfp819	6767		+	73	88	3.24e-06	Lib1-838	0
839	Lib1-839	chr7	43579617	43579777	CAGATCTTAAAGTAGTTCGCCTCTCCTGTCGTTGCCAGGGTAGCGTGGGTGTTTGGAATCCGAACCCATGGAATTGTGGGTGTCTGTGGGCGGAAGTCTCGCAGTCCTGGCGTGCCGTGTGCAGAGCTTCTCTAAGGTGTAATGTGAGGTGAGTGGAT	Zfp819	-27528	Zfp719	87		.	.	.	.	Lib1-839	1327.03
840	Lib1-840	chr7	43481290	43481450	GCCTCGCTAACTTCCCTAGGAGGCATGGGGGGGGGGTGACTCTTCTTTGATAGTGTTGCTGTCTGCATATTGCCCACATTCctgtgagtcactctctcccatgctgctgtgagtcactagcgcccacactcttctgagtaaccccatttgaactcatt	Iglon5	8705	Vsig10l	18137		+	140	155	1.41e-05	Lib1-840	1408.28
841	Lib1-841	chr7	40278361	40278521	ATGAGCAACTCCCACTTGACAGGGAAGGAAAAATGAGGCCCTGACTTCCTGAGGTGATCTGACTAGACATGCCATCAGATTCCTGTGTTAATGCCTCTGCCTCTTTAAGAAGCTGAAAGGAACCGTGCATCAGGGTTGCAGGGAAGGAGGCTGCTTCA	NONE					+	46	61	7.45e-05	Lib1-841	0
842	Lib1-842	chr7	39552245	39552405	GCAAAGATCACTCGTGGGCTATTGTGTAGCGAGTTATGCTAACACTAGAGACCCTGTGACTAGGAGGAAAGGCAAGGAATGCAAGAAGCAAGCGCAAGTCCTTAAATGCACCTTCCCTGTCTTTTCGAATTGGGCTTCCTTCCTAAGGGAGCTGCTTC	NONE					+	98	113	3.89e-05	Lib1-842	1245.79
843	Lib1-843	chr7	35214123	35214283	ACAACTTTGTCACTTCAGTGGTTTTAGGGAGCCTGTCACATTCCTAGGCCCTCAACAGTGATATCACTGGGTGTCCCCTAATGACCCAGCTCTTCTAAGGGCCTCCCTCCTTCATCAAGGTAAATAAAGAACCATGTGGGTTGGGGATTTAACTCCTT	Lrp3	1295	Slc7a10	27818		+	73	88	1.76e-06	Lib1-843	1313.49
844	Lib1-844	chr7	30776226	30776386	TGACGGAGGACACCTTCCCTTCCCTCTCCTGGGATTGTGCAATCCTGAGTTGGGTGGAGTGGGAGTGAGAGAGCGTGTGCGCGCGCGGGAAGCTATGAGTCATGGAAGGAAAGAGGACTGGGGTGGTGGGAGGGGTCTCCCTAGGATAAAATCCCAGG	Krtdap	-11599	Dmkn	12550		-	134	149	4.95e-05	Lib1-844	1232.24
845	Lib1-845	chr7	30007587	30007747	tgatctctgtcgtccagtgaactgctgctctcaactgtgagcctcactagtgcctctgagtttttaccctgtaggtgagcagggtgactggagtgaacccccttttcaggccacttaaccccactagtttaggctcttgcataaggctcctggatttg	Zfp568	23712				.	.	.	.	Lib1-845	1272.87
846	Lib1-846	chr7	29908555	29908715	AGTGTACGGCGAGCGGCCTATAGGCCCTTGTTAAGGCTCCAAAGCTGCGGCCCTGGGGTCTGAAGGGAAATACCAGTCAGTATCTGAGATGTCAGGTCAGTGGGAGCTGGTCTAGCAGGATGAGCAGCAGTGAGGCTTTGGCTCTGTTTAAGTGTGAC	Zfp383	118				.	.	.	.	Lib1-846	1394.74
847	Lib1-847	chr7	29238438	29238598	AGTGGCGTACGTGGCTGGCTGAGGAGATCGGGCGGGCGAGGGGTGTGGCGGGGCCGTCGCGGCGGTTGGCGAGGTCACTCCAGGTCGGACGGAGGTCACGAGATCCCGGACCTGGAGTTTCTAGGTGTGCACAGCCCAGGGATGCCAAGTCCGGGTAG	Yif1b	165	2200002D01Rik	9948		-	73	88	2.52e-06	Lib1-847	0
848	Lib1-848	chr7	28821300	28821460	CCCCACTGCAGCTGTGGGTGGTGGTTGCTGGGAGGAGACTAACCTTGTGTGGCCCTGCCTAACCCCTCTGCTGTCTCCTGTTTGATTCAGGCGAGCGGAGCTCCTCTGGGCTGCTGGAGTGGGACTCGAAGAGCGATGCCCTGGAGACCTTGGGCTTC	Ech1	-3837	Hnrnpl	12839		+	51	66	1.71e-05	Lib1-848	1299.95
849	Lib1-849	chr7	28811218	28811378	AAAAGCTATTTATTTTTCACAGGGGGGAAAAATCTCTGCGCAGGCGCTGCAGCCCTCGCGCTTTTTTGGTGGGTGGGGGAGGGGCAGGCGTTGGGCAAACGGCGGGGTTTGCGCGAGGACAGGCGCTTGCGCGTGCGCACAATCCGAAGCGGGGCTTG	Ech1	-13919	Hnrnpl	2757		-	107	122	1.78e-05	Lib1-849	0
850	Lib1-850	chr7	28180088	28180248	GGCGGGGCTGGGCCGTAGGGCGAGGGTTAAcccgcccctcccccgtccacctgctgtccccttcccccgcgtgccctggtctgaccctcgtcccctcctttccccgcccctccccCTCGGTGGCAGTGGCGGCGGCTGCTGTTGTCACCCACCGGGCC	Dyrk1b	-98	Fbl	10458		+	73	88	6.9e-06	Lib1-850	0
851	Lib1-851	chr7	27674640	27674800	CTGGGAGTTGTAGTCCCAAGCTGCGAGGCCTTGGGTTCGTCCCAGGCTACATGAGCCCTGGTCCTTAGGCCCTATCTCCTATCAGGGCGAATGAACCAACGCTTTCTACAAGCCCTGCAGGAGACCCGTTCATGTTGGAGTTCACGGTAACTGACTCA	Zfp607b	-14620	Map3k10	-126		.	.	.	.	Lib1-851	1367.66
852	Lib1-852	chr7	27543695	27543855	GGCCACATCCCCAGCCtgcttttttattattaactttttttgggtgggtagttccccaaggtctcatactatggcccaggctggcctttgaacaatcctgtctcagtctcccaaatgctgttattataTAGAGCCCCTCTTCCTGTATAACCAgggag	Pld3	9443	Hipk4	20508		+	73	88	2.26e-05	Lib1-852	1313.49
853	Lib1-853	chr7	27446766	27446926	CACCGGGCCCCTGGCAACGTCATACACACTCTCTCCACATGCACACTCTCATGGTGTCACTCCTTCGTAAGGGGTCAGTCAGGGTCAAACCTTCTAACTGTCTGTCACACGCAGTCACTTGCAATGTTTTCCTCTCTGGAATGTGTCCTGCAGGGTCA	Blvrb	-1132	Sptbn4	-247		-	73	88	9.06e-07	Lib1-853	1272.87
854	Lib1-854	chr7	27258444	27258604	AAGCAAGATTTGAGGACGAGGCGCCTCCCAAAGCAATTCTTCAGAAGCAGAACCATAGGGGATCTGAGGTCAGGGGTTATGGAAGCAAATAGAACCTGCGCCTCAACCTGAGAGGCACTCCTCTAGGGATGCGTGCAGGTTCCCGCAAGGCCAGACCA	Numbl	-201	Coq8b	25311		-	139	154	6.29e-05	Lib1-854	1218.7
855	Lib1-855	chr7	25756219	25756379	CCTCCCAGCTGACCACAATGATTTGTTTTTTGAAAGAAAAAAAAAAAAAAAAAACTTTGTGGCCCGGATTGAACTGTACCCAGTTCTCAGGAACCACCACCGGGGGGCGACCGGGCGCCGCATAGGGTTCTTGAAATGGTAGTAGTCACAGACTAGGA	Hnrnpul1	-1542				+	61	76	3.07e-05	Lib1-855	1327.03
856	Lib1-856	chr7	25283654	25283814	CAGAATCAGGTCCTGAGGCCAGTTCTTCATACAGTGCTCCCCCAGACTAGATTTCAGAAAGTATTGGGGTGAGGTCACCTCGGGTCAGGATGCTCTGGAGCAGGGGGAGGCAGGGAGTGATGGATATCAGAGATAGGGCGGTTCCCTCCTTCCCTCTT	Pafah1b3	14252	Cic	16030		-	73	88	9e-08	Lib1-856	1299.95
857	Lib1-857	chr7	24483186	24483346	TCACTCACTATGGGAATCTGGAGGACCCCCCAGCCCCCACCCAAGACACGGTGACCCTGAGGCTGGGGACAAGGTCAGGAAATGTCACCTGAATGCTCACACTTAGAACCCTGTGTTTCTTATATCCACCATGGGACACTCCCCTGCGGTGGGTCAAG	Zfp428	-23864	Cadm4	1243		.	.	.	.	Lib1-857	1327.03
858	Lib1-858	chr7	19864361	19864521	GGGCTGAGGAAGGCTAGGGAGAGTGGGGGTGGCAGAGGCTGGGTTTGCTGCCTCTTGCCCTCCTTCAACTGTGACCTTACCTCACCTTGCTCTCCCTGTCTGGCCCTGCTCCCACACTCTCGCCTAAATACTGGGACTCATTCCCATTGTTGTTCAGC	Ceacam16	-3142	Ceacam19	23524		+	92	107	4.17e-05	Lib1-858	1272.87
859	Lib1-859	chr7	16950689	16950849	tggtagcacacatcttcactcagggaatgaagaaggctggaggattagttcaaggctagcctcatctacataggtaattccaggtcagcctgggctactcaaatccctgtatcaaaaCCAAGCGAGACCCAGCTCTCAATGGGCCTAAGGCATGGAGG	Pnmal1	-8910	Pnmal2	6087		-	83	98	5.03e-05	Lib1-859	1313.49
860	Lib1-860	chr7	16273502	16273662	AGCTGTCACATTTCCAACCGCCTATTCCTGTTTTCTACCTCAGCCCTCTCCGCGCTAATCGAACCCCTTCCTTCTTCGACCGACTGCAGCTCTGCACACTAGCATCCCTCTGCCCGCCGGAGCTAAGGTTCCTACTCTGTTGAAGCCGGAGGCCTACG	C5ar1	-14244	Inafm1	35		.	.	.	.	Lib1-860	1299.95
861	Lib1-861	chr7	16272502	16272662	CCAGCACGCACCACTGTCTCCGAAGCTATACGAGATGACACCCCGAAAACTGGTAAGGCCTTTACAGTATCTGACCTTCAATGGCCCCGAAAACTGGCAAGCCGCTTCTCCCCATTCCAACCCAAAAATTACATGTGAGCAATGAGAGAGGAAAGCCT	C5ar1	-13244	Inafm1	1035		+	73	88	7.75e-06	Lib1-861	1340.57
862	Lib1-862	chr7	16161245	16161405	AACGAAAGACGCGCTTCCTGCATGGAGTGGGGAGCAGAGAGACCTTCAGAGGACCAAGTGTAAAAGCCGGTAATAGCCACACAAGGAGGCTTAAGATTTAAGAGCAAAGGGCTGCTTCAGAAGAAATTTAGAAGGAGCAGGCCAGCAGATGATGTCAG	Meis3	-14105				.	.	.	.	Lib1-862	1259.33
863	Lib1-863	chr7	16160245	16160405	TTTCTTACTGTTGATGTCTCCTGCCCCAAAAAAGACATCCTTGGGGAACGGGGAGTGCTGCCCACTCCTTGCGACCTTAGGTGACCCTGCCACCCTCACAGCCTTCTGCTTTCCCTAAGTTATTATTTTTGCATTTTCTTGTCCATTTGTGCATCAGA	Meis3	-15105				+	73	88	2.75e-07	Lib1-863	1367.66
864	Lib1-864	chr7	16103915	16104075	CAGAGCTGAGCGGTAATTATAGACAGCCTGCACCAGGCCAGCCCCAACCAGTTCCCTCTATTCCCAGTGAGGCATGGAGCTGTGGGCTGAAGAGTGCAACCGAGGCAGCTTGGAGGAGGTCAGTGGGGGAGGCTGTCAGCTGTCACATGCAGCTCTAC	Kptn	-15900	Napa	5537		-	118	133	8.69e-05	Lib1-864	1286.41
865	Lib1-865	chr7	13038076	13038236	CGCTCTCCCGCCTACTTGCTCCCTCTGCTAGGAGGCTGCGGTGAGGTGGAAGGAGGAGGCGGTAGCCGCGCTTGCGGCGGCAGGGTACCGCAGGGTACCGGTGGAGGCTCAGCTTCCGCGGCAGGCGCGGCTTCGATGCGGAGGTCGGCAACGGCCTC	Chmp2a	-3349	Ube2m	117		.	.	.	.	Lib1-865	0
866	Lib1-866	chr7	12966261	12966421	GGCGGCGGCAACCTGGCCGCTGACAAATCCACCGCGGGTGAGTGTAGGAATCTTTCCAAGGACCCACCAGGTGTCCTGGCTTGCCCTCTTACTGTACTGTGGGGAGGGACCCAGTTGCTTCCAACATCATAGTCCAGGTGAGTGAGGCGTGCGGGTGT	Zfp446	-11507	Zfp324	503		+	73	88	3.68e-06	Lib1-866	1272.87
867	Lib1-867	chr7	6730318	6730478	ACTGAACCGGGCGCCCGGCGGCGCCACCAGCCCAGGGTGGACATCTCTCCGCTTCTCCTCCGATGCTCGTCCTCCCGCGACTCCTGACTCCCCAGCGTCTGCAGCAAGGGCTGCGGGACACCTCCTTGTCAGGGTCCTCTGCAGAGGCGGAGCTTCCT	Peg3	23				.	.	.	.	Lib1-867	1272.87
868	Lib1-868	chr7	4739892	4740052	AGGCGGGACAGATTTTTATGGCAACGCCTGAATGACAGCGACCCGAGCCATTGGCTGTAGTTCGCTGGATTTATTGACAGAGTGGGCGTGGAGGGGTTTTGTCAGGGCACCGACTGGGGCCAGAAGAGGCGGGAAAAAGAGAGCAATGAGAGTCAGCC	Tmem150b	-14890	Kmt5c	-195		-	95	110	6.46e-05	Lib1-868	1313.49
869	Lib1-869	chr7	4659010	4659170	GGGAGGACGCAAGAAGACAGGCTCCGCCCTCTCGTGGTCGCTCTCCGTGCGCAGGTGCGCGAGAGGCCGCTAGGTCGGCCTGGCGAGGCGCGTGCGCGGTGAGCGCTGGCGCCCAGAACCCGCCCACTCCGGAACTCCGCGGCTGTCCGTGCCCACGG	Ppp6r1	-71	Hspbp1	25978		.	.	.	.	Lib1-869	1272.87
870	Lib1-870	chr8	127608201	127608361	AACCACAGTGAATTTTCACAAATTTCAATGCAGAAAGAACCTGCATTCCTAGGGTGCCTGAAGCTTATCTTTCTATGCAGAGATCATGCAGGGTCAGGGAGGAAGGTAGCGAGCTTTAGTATCAGGAAGTCATGGATGAAGAGATGACATTTGTCACA	NONE				126822516	-	82	97	6.69e-06	Lib1-870	0
871	Lib1-871	chr8	126960666	126960826	tttctagaagacccacccaggctggtctcccacagctgacttttaactccaactgattccaggggatctaatgccctcttctgacctccaggagcactccacgcacatccaggcaaaccatccaaccatacacataaaaATTAAATCTTAAAGAGATT	Tomm20	-14906	Rbm34	10325	127244164	+	73	88	1.34e-05	Lib1-871	1245.79
872	Lib1-872	chr8	126208707	126208867	AGTGTGTCCTGAAAGGCAGAATGTTCTTACAAATAGGGTTCCAACAAGGAGACAGAGCTGATGACCTTAGGAGACATTGCTCCACGCAGAGCACATCAGAACAGACTTAATGAAGTCCTCACTGATGCTGGAAATCACAAGAGCTTGTGACATCCAAA	NONE				127512659	+	63	78	2.76e-05	Lib1-872	0
873	Lib1-873	chr8	126014838	126014998	AAAAGACAAGAATAATACCTATGAGTATAAGCTAGTGAAATTTTGTCACATAAAGTAAGCGCTTGAAGGAAGGAGGAATAAGGTAATAGCGGTGATTCAAGGATCACACCGTGGGTGGCAAAGGGATTTTACGTAAGGTGCTCCGTGGCTGAGGGATT	Kcnk1	19748			127840822	.	.	.	.	Lib1-873	1205.16
874	Lib1-874	chr8	120578131	120578291	AAATCAGAACTCAGTGCCAGGCATACTCGCCATGCTTTAGCCCCCAGGGGACAGGCAGATCTGGGAGGTTGAGGTCAGTTGGGGTCAGCCTGGGACGCATAGTAAGGTCCTGTGTTAGGAATAAAGAGATGTTATCTGAGGAGAGGCCCTTGTGCCCG	Gins2	11093			128418058	-	130	145	3.92e-05	Lib1-874	1367.66
875	Lib1-875	chr8	119948440	119948600	TAACATGCCAGTGCCTCCCAAACCCCGCCAAGGTGAGTCAGAGCTCGCGCCGGGATAGGCGCCTTGTCACTGGGGACACGGAGCGAGGGGGTGGCGTGTGGTGAATGTGTGGTCTTACTGAAAAAAGTGTCTATTTAAACCAAGGTGTTTTCCCCGTG	NONE				128667624	.	.	.	.	Lib1-875	1286.41
876	Lib1-876	chr8	119544496	119544656	ggggagggaagggcttgtttcagcccacactcccaggtgacaatcttatcgctaagggaaagcagggcaggaactcaaataaggaagaaacctggaggcaggagctgatgcagaggtcgtgagagggtgctgctcagccttaagtctgctgcactgca	Mbtps1	14151			135582422	.	.	.	.	Lib1-876	0
877	Lib1-877	chr8	111923463	111923623	ACCCTGACAGTATAAGCGGGGGAATGGGTGGAGGGCGATCCAGGCTAAGCAAGGGTCTGTGTGCCAAGTGTGGGTGACAGCAGGTCACCTGGACAGTGAGACGGCTGAGGAGGAGGAGGGGAGGAAGAGGaggagaaaaaggaggaggctcctttcat	Chst5	-13096	Tmem231	10338	141434130	-	73	88	2.11e-05	Lib1-877	1340.57
878	Lib1-878	chr8	111512427	111512587	ctcagcacttggaaggtggaggcaaggaacatcaggagttcaaagtcacctacaactgaaccgtgagttcaaggccagactaggccacataaACTTGACAGAAGAAGGAAGGCAGGAAGGCAAAGTATGTTGTCTGCTTATCCTTCCAATCAGTGCAA	Wdr59	9563			144170225	-	73	88	1.9e-05	Lib1-878	1259.33
879	Lib1-879	chr8	110618581	110618741	AAGTGCTCGCGGCGTCACGTGACCTGAGTAACATGGCCGCGGCCCAGTGAGCGTTGCCGGTTCCTGGCGGGAGCTGGTCGCGTGAGCCgtggggcggaccgggtcgcgcgtgggagagcagggtcggagcagggggacccgaggcggcgcgtggcggc	Vac14	62			3299504	.	.	.	.	Lib1-879	1367.66
880	Lib1-880	chr8	107402692	107402852	tcctggcacttaggcagtggaggcaataagaccccaagttcaaggctatccttcactatacagcagctttaaggccaacctaggacacatgttaccctttttctaaaTAGTCCAAACGCGGTACAGGGAGTGGCAGCTCTGTTAAGGAACGGTGTAGA	Nqo1	434			-1	-	73	88	4.61e-06	Lib1-880	1286.41
881	Lib1-881	chr8	105860395	105860555	CCTTGCCTGGCGCCAACTCCGTGTTCCAGAGGCTTCCGCTAGACCACAATTCTCAGGGGCTCACCCGGACCGCCTCCCTCCCTAACTTAGCCTCTCCTCCCGCGCTGCGAGCCGTGGCTGCGCCTCTGCGAATGGCATTCTGGGAAATGTAGTTCTAG	Nutf2	-105	Thap11	5343	13548552	.	.	.	.	Lib1-881	1272.87
882	Lib1-882	chr8	105288946	105289106	ttcttgacagccctaggctgtcatggctggaggctagatccatatttccccaccgtgccctgaactccccgaggtcaggaagggtctgattcaccctctcgtcccacgcactcaCTAGTTGCAGAATGAATGAATTCAGGGTGAGGCTGGAGTCCCTG	4931428F04Rik	502	Nol3	12886	14095318	-	73	88	9.84e-05	Lib1-882	1381.2
883	Lib1-883	chr8	94785743	94785903	AGGCTGGCTTACCTGAATCAGAGCCAAGTTCAGCGGCTAGGATTCCCGAGGGACCTCTGTAATCTCAACCCATTGCAGTCAGTGCCTCTGCTGCCAGGTGAATTCCAGAGCAGATGCCCTTCCTTAACCTCCAGGTCACCCTGCTGCCCCTAGAGGGC	Ccl17	-24630	Cx3cl1	13814	14737441	.	.	.	.	Lib1-883	1218.7
884	Lib1-884	chr8	94782855	94783015	CCAGGAAGCTCCTAGATAGGACCCAAGTGTGAGCCGTTCAGCGGCCCTTCCGCTTTTCAATATACAACATTAGAGTCCCAGCGTACAGTTGTGCAGGTTGAAAACAGCACAGGGTTATCTCAGGTCAGGTCCAGCCTATGGTATACAATCTTTCATGA	Ccl17	-27518	Cx3cl1	10926	14968087	-	113	128	3.64e-07	Lib1-884	1354.11
885	Lib1-885	chr8	94781919	94782079	CAGCTGAGCAGCACCCCAGCGGAGCTGAGCCGGCAGGCCACGCCCCTCGGGGGGGGGGGGCATTTCTACCCACCCTGCTCTGAATAGCTCCAACTTCACCTTAGGAGCCTCCCAGGGGCGAGCTTCACCCAGAAGCCAGTGACTCACTCCTTGATTGG	Ccl17	-28454	Cx3cl1	9990	15027474	.	.	.	.	Lib1-885	1259.33
886	Lib1-886	chr8	94210358	94210518	cccagccaactccccctttccactccaaaatagacaccatcctgacatccatcaccacagattagcaattagctttgcctggtgtgaactctatgctaatggaatcttccgtttgtgtcttcattcttttccttcacattctgtgagactcctgcatg	Nup93	-4163			17461486	.	.	.	.	Lib1-886	1313.49
887	Lib1-887	chr8	93839375	93839535	CACAGAGTATGTCAGTGGGAGGGAGGGAGGGAGCAGCAGTGTGCTCGCAGCTCCGGGGGGCAAGTGAGGCAGCTCCTCAGCCTGCAGAGCGCTGTGCAGGCCCTCGCTTTCATCTCTGCAAAGGACTCAGGATGCTGGTGAAAAAAAAGATCTCCCTG	Gnao1	28142			17529520	-	58	73	8.51e-05	Lib1-887	1313.49
888	Lib1-888	chr8	88672789	88672949	GAAGGAATGTGGGGCTTTCCCAGATTTAGGGGCAGCTGAGCACTTCACCCGAAGAGCCCCCGGCAGCCTGGGCTCCAGGTGGAAGGGTGGGCTGGGGTGAGCGTGGGTGCTGCTAGGCTGCTTCTGAGCTGCCTCTGTGTTCACCTCCTCACCTGCTA	Cyld	-24191	Nod2	25554	22397799	+	46	61	8.86e-05	Lib1-888	1327.03
889	Lib1-889	chr8	86552454	86552614	TACCTTCATCCCACGTCCCCTCAGAGGCTTCAGCCCACACCCCTGTCACCTGGGTGAAAGCAGGTGAGAGCACCTGAGGGCTTCCCATGCCCACTCTCACCCCACCCCCACAATTCCCAAGGCTTTATGCAAAACTACTCACTCACCCCCCCCCACCT	Abcc12	28152			22485363	-	68	83	7.05e-05	Lib1-889	1313.49
890	Lib1-890	chr8	84687018	84687178	TGCAAACTCCCAACACGCCCAGCCTTACCTGATGCCCTCCCGTCGGAGTTTACCCGCACATCTCTAGTCTCTGACCTCGTGCGACCCCCTGCAAATATCTTAGGGCTCTCTCCAATCCGCCCCCACTCGAGCAAGCTCCGCCCACCCCCCCCCAAGTC	Ier2	-24246	Nacc1	764	22548083	+	73	88	4.52e-07	Lib1-890	1340.57
891	Lib1-891	chr8	84270646	84270806	ATTTGACTGACGtttgagaccggttttcttgtatcccagtttgaccctgcatctcattatattgctgaagatgactctgaatttctgactcgccttgtgatatccaagtagtgggattacCAATACAGCCCAGGCTATTTATTTATGGATTTTAAAAA	Ccdc130	-346			23101124	+	33	48	4.2e-05	Lib1-891	0
892	Lib1-892	chr8	84249737	84249897	CAGAAAAGCGGAAGTCGAAGACGTCATTGGCTACAGTGGGACGCAAAGTCTCAAGGCCTCACCCGACACAGAGCGGCGCACTTAAAGGAACCGCTGTCTAAAAAGTTGGAAGGAAAATTAATTACCATTTTCAGGGGTGGGACCACATTTGTGTATTG	D8Ertd738e	-98	Mri1	7507	25753597	.	.	.	.	Lib1-892	1299.95
893	Lib1-893	chr8	83909510	83909670	AGGGCAGGCTCCAGGCGCCCCCTCTCCTCCAGCAGCCGCTTCTCCTCCTGTCACACTCCTGTCCCCACCCTAGGGCACTCGAGGACAGACCCTGCTGCACACGCCCTCTCCAGGCTAAAGGCAAGTGTAGGTCTCAGACACAAACACAGAGGCAGGTG	Adgrl1	9485			25785122	-	73	88	2.19e-07	Lib1-893	1286.41
894	Lib1-894	chr8	83442606	83442766	CAGGCCTGTGGCAGAGCACCGGGGTCCACCTTTGCCCTAACAAAAGGGCATTGACGACCAATCAGGATTTTTGGGCGTGTCCTAAAAAAGCAGCGACCAATCACGGCGCAGAAGAGAAGATGCGCCTAAGAAAGCGGTCCTCGCTGAGCATCTTTTGT	Scoc	15663			34146206	.	.	.	.	Lib1-894	1245.79
895	Lib1-895	chr8	83287814	83287974	ACTAGTCGTCACCTTTCCACTCTTCCTGCCAGAAGAGCAGAAATCAGACTCTCTGGGGATATCAGCCTCACCCCTACTGCTCTCTCCATTATGAGGCAAACTTTCTTTCACTTCCCAGAGGCTCTGGGGGCAGCAAGGTCAACCCTTTCCTCAGACTC	Ucp1	-2458			60867726	.	.	.	.	Lib1-895	1272.87
896	Lib1-896	chr8	83285755	83285915	CCTGGAACAGATCTGCGACCTCTAACCTGCCAAGCATGGCCTCATCTGAACAGGAACCACTGAGCACAAGGAGGCTGAAGACCGACTCTTAGCTGGAGTGTCCCCAGCTCACCTCCAAGTTGTTCCTGGTTGCTCTCAATAACGCTTTCTGAGAGCTG	Ucp1	-4517			64805954	+	38	53	4.68e-05	Lib1-896	1299.95
897	Lib1-897	chr8	83284471	83284631	CAGGTCAGTGTGTATGGAAACAAAGATTTTTGACCCTTTCTGCAAGGTCATCATTGGTAGTTGCGTTTTTAGCAAGTTTGAGAAATCCCAAGAGGATTTGTAAACTTAGCCACAGTTACCACACCATTTGGAGCCTGACTATCATGGCCTCCTCTTAG	Ucp1	-5801			64934632	.	.	.	.	Lib1-897	0
898	Lib1-898	chr8	77421746	77421906	TGTGGAGTTGAAAGCAGTGGTTGGCTCACGTGACGCTCATGAGGCATCACTGCCTGCAGAGCGGAGAGTCATGCCCTCACGTGTCCTCGGTATGACTTGCCCTCACTCTGCTGAGCACCTTGCATCTGAACGTTCTGAGCAGCCAGAGCGGCTGGGCC	NONE				70328900	+	73	88	1.1e-05	Lib1-898	1286.41
899	Lib1-899	chr8	77254574	77254734	CTTCCATTCGCTTGTCTGAGATTCCTGTTTGTGATTATTCTAAAACCCTAACTAGGAACAGTGAAGGCCTGGGGTCATTTCAGGCCACTGACTGCCATAAACTGGTTTGTCCTTGCCTACATTATAAGAATGAATTACACTGTAGGATGCCTGTTCTT	NONE				70839581	-	73	88	2.75e-07	Lib1-899	1259.33
900	Lib1-900	chr8	75152765	75152925	tgggatgctggcagaattaaatgaggaaatTTAAAGAGAACCAGCCCACGGGTGGATTCCCAGCagcagtgtacttttgggtgaccttactcaacctccctgaacctctaatctgcaaaatagggGAAGGAAGTTCTGGTGAAGTTGTTCAGAGAGCT	NONE				71579086	+	83	98	7.2e-06	Lib1-900	1286.41
901	Lib1-901	chr8	74850992	74851152	TTGAGAACAAGACAGATATTTATTTATCAAGACTAAGGCAAGACAAGAGTGGAGGTGTGGATTTGGCAAAGTGTCCCTGGGTGCCCTCCTCAGCACCTGCTCCAGATCCTAGCACACCCACAGCTGCTTCCCTTTATAAAGCTAGCATCTCAGATCCC	Isx	-22468			71719390	+	73	88	1.55e-06	Lib1-901	1232.24
902	Lib1-902	chr8	72570860	72571020	CGGCCTACTCACAGTTTAAAGTTGAGCACAGCCCCGGCGTTCATCAGTAGCGTCCTGCGGAGGGACAGTAACGGTCAGTAAGGGTCACCCCCACCCCTCTGACTGCCACTCTCCGACCTCTAACACCCCTCATTCATATTACCCGAACAGCAGTATGT	Med26	-22670	Smim7	148	72548434	.	.	.	.	Lib1-902	1259.33
903	Lib1-903	chr8	72548711	72548871	GGAGCTCGGAGGAGCTCCGCACAGCCTTCTCCGCTGCAGAGGCCCCAGGCGCGGGTCTGCAGGGCAGTGCGTGTCCCCATGTGACCCGCGTGCTGCGGGGACCTAAGGTCACGTCTGGGAGCTGCCACCTCTGCAGAGGACGCAAGTCTGCAAGGCCT	Med26	-521	Smim7	22297	72570930	-	97	112	8.46e-05	Lib1-903	1218.7
904	Lib1-904	chr8	71719538	71719698	GGACATTCTAACACGGTTTGATATCTACTGCTTACACATCTGCCGTAGCTCCTCAGTGCTCTCTAGGCTTTTGACCTGGACTTACCTCAAAGGAACTGGGGCACACCAATACCAGTCAGCATTGGGctctcagtgaggagctgggcatgtggctcatg	B3gnt3	-17829	Fcho1	1689	74850848	+	83	98	5.9e-05	Lib1-904	1354.11
905	Lib1-905	chr8	71579259	71579419	ATTCATAGCTTCCTGTCTGGTTGATTAATGCTCCTTGCCTTAAGATATCAGCCATTAAAGGACCCCTTACTGGACCTCTGCTGTCCTGGGGCTCCCGAGGTTACAGGCAGCTCTGGACAGTGGCCCTGACTCTGTCTCTGCAGTGGCCTCTCTGTTCT	Pgls	-12837	Slc27a1	10412	75152355	-	89	104	2.82e-05	Lib1-905	1340.57
906	Lib1-906	chr8	70839718	70839878	CCACCAATAGCGCGCTGAGGAGGCGGGGCCTGAAAAAGCCTGGTTCTGCTGAGAGAATTAGGCCAAAGGCTCCACGAGGGCGGTGGCCTGATAGAAAGCTCCCCCCCCTACAAGGGACCAGGCCAATAGCGTGTGAAGGGCGTGGTCTGAGGGGGCAA	Arrdc2	-78	Kcnn1	17215		.	.	.	.	Lib1-906	1299.95
907	Lib1-907	chr8	70329192	70329352	aaGCCTAAAATTTCCCATAACTGGGGCTAGGGGTGCAGCTCCACCATAGAGTGCAGCTGAGGTCGGCCTTCCACCCCAGCACTGGGGGAACCTTTCAAACTTTGCCAGAGATTCCAAGTGTTCAGAAGGGGAGTTTGTGGGTAGGGGAGGCACACAGG	Gdf1	-545	Cers1	13497		-	51	66	7.13e-06	Lib1-907	1299.95
908	Lib1-908	chr8	64935149	64935309	TAGGACCATCATGCCTTTGTAAGAATCCCGTGGGTGGGGAGCTAGAACGTCTCAGACTAAAGTAAGTGATGGAAAGTCTCATGACCTGAAAGGCCCGGAACAGAGTCTGAttttattcagtgtgagggcaaagccatttgagcattctgaacaaagga	Tmem192	-11956				.	.	.	.	Lib1-908	1299.95
909	Lib1-909	chr8	64806671	64806831	CCTCACTCTGACTCAGTTAACAACCTTCACCTCAAATAGCTATCATAGTGCCTTAAGTGTGTGCAATAAGGAGACAGCGGGGAAGGGAACTCAAGCTAGAAGTCAGGAGAAACAGGGTAAGAAGAAGTCTTGCTCTGTCCCTGGCTGACTGGAAGCCA	NONE					.	.	.	.	Lib1-909	1272.87
910	Lib1-910	chr8	60867889	60868049	TGTCTGAGAGCTAAAATTAGTCTGAATGAGGAACCTCACTCTGTCAGCTGAGGGAGACAACCGAATGTGGGAGGCCAGCTGAGGACACGGCTGGAGAGTTTTGCATAGACGCGTCTGAGAGATGGAAAAAAACCTAATTTCCATTTACAGGAGAAACA	Hpf1	-22482				-	73	88	5.96e-08	Lib1-910	0
911	Lib1-911	chr8	34146789	34146949	AGTGCACCCCGCTGCACTTccgccggcggctcgcgcgggggcgtgggggcgcgcgAggccgggccgggccgggccggCGTCCTTCCTTCCGCGGCTGAGGGGGGCCAGCTGGGGACGTGCGGGGCAGCTCCGGCCCGGAGTCCCCGCGGTCTCGAGAA	Leprotl1	164				-	47	62	3.83e-05	Lib1-911	0
912	Lib1-912	chr8	25785312	25785472	GAGCGCGGAACGGTCATGGACGGTACGGGTCAATCCGGGCCTCGGGTCGGGAAAGCGAGGCGAGGGGCAGCGCTCGTCACGCGTGAGGAAACGCCTATCCTCCGCCCTTCCGACCTGGACTTCACTGCACTGACTGGAGGGGAAGAGAACGTGGTCGG	Star	-23082	Bag4	-105		-	28	43	6.16e-05	Lib1-912	1286.41
913	Lib1-913	chr8	25753758	25753918	TGCCTGCAGGCTATAGCTGCGCATCGACCCACCGAGACGCAGAGCCAGAGTTTCGGATGAAAAGTGACAAATGACCTCAACTGCCCCCGGGGCGATGGATGTCGGGCGAGTTCCCACCGACCCCAGCACTAAAGCACCCGGCGGACTAGCGCTGCAGA	Ddhd2	442				+	73	88	1.12e-07	Lib1-913	1272.87
914	Lib1-914	chr8	23101309	23101469	ACAGATTCCCTCCTGTGAGCAGCCCCTCCCTGAGCTTACTTCCTTGGGGAAAGGAGCCTTTTCCTGGCACATGTCCCTATCTGACCTCTCCCTGGCTCCCCAGCCTAGCTGCCATTTTTCCTTGTCGCCCACAAAAGGTCATCAATCCTTTAGTCCTA	NONE					+	73	88	3.26e-07	Lib1-914	1313.49
915	Lib1-915	chr8	22548463	22548623	ggtgactccatttggacttctttcacatagataaatgttttaagatgctttgactgtagtaggttttcatatgacctcagatggccctcggtgttacttttccttctttgtatgtcaccccacacacacccaccctgccttccaactcttagtcatgc	NONE					+	73	88	2.86e-08	Lib1-915	1299.95
916	Lib1-916	chr8	22485577	22485737	TAagaagatgagtcaaaatccctgaaattcctagtacaggcaggtgtaagcccccagtgcaggtacggggagccaaacccaggtcccctgcgggattagtgttcctaaccctgagccacctctccCATCTTAGTCTAACCTTTACTAATATTAACTGT	Smim19	-8802				.	.	.	.	Lib1-916	1272.87
917	Lib1-917	chr8	22398134	22398294	CCTGCCACCACCATCAATCGAACCCCTCGGGCCCAGCCCGGGACAACCGGGGTGCCAACTACTGCCGCAGCTGCGGAGCGCTTCACCCGGCCTGACCCGGATTCTGCTCTGCTCCGCGCAGCGCGCGCACACTGGCCACCGCGCCCGCCCGCCCGAAC	Slc25a15	383				+	84	99	1.39e-05	Lib1-917	1245.79
918	Lib1-918	chr8	17529655	17529815	TATTAATCCCACAATCGGTCTCCACACCAGGGACTAGAGTTGCCCTTAAATAAAGTCACATCGACAATCAAAGGTCATTTAAGGTCATCTTAAAGCCATTGTGGGAGCAACCTGCTTACTTATAATTTAGCTATAATTGCTTGCGGATGAGTATTTGA	Csmd1	5546				-	73	88	3.63e-08	Lib1-918	1259.33
919	Lib1-919	chr8	17461797	17461957	CCAGAAGTGGGTTGAGCTGGCAAATCCCCAAACCACCTTGAAGTTGAGTCAACCCTGGAGAGGGAGTGTGGTGTGATTTTTTTTTAAATCAAGTCCTGAATCAACTCTTCTACTGAGCAAAAACTGTATACATGAATCTCTCTATGGATAGACAGCAA	NONE					.	.	.	.	Lib1-919	1367.66
920	Lib1-920	chr8	15027593	15027753	GAGGGCTCCGAAGCCTCTCCGCCTTCTCTCCGCAGCGACCTGCGTGTGGTGGAGACGCAGTGGGATGTCAGCAGCGCCGCGTCCCCAGAGTCCCCGGAGGAGTGCGCGCGCCCGGAAGAGCCCGCGTCGCCGGAGGATCCCCCTTCCCGACACGAGCA	Kbtbd11	16648	BB014433	18396		.	.	.	.	Lib1-920	1327.03
921	Lib1-921	chr8	14968193	14968353	AGCAACCAGTGCTGAGGAAGGGTGAGGCTGTGCCAGCAGAAGCAGCAAGGAGCTGCCCCGACACAGCTCCAAGCACCCAGAAAGCAGGCTTCAGATGGAGGCAGGGCATGAACGTTAGTCGTTAGTCGTATTGGGTTTCCACGATGGACTTTGCCTAC	NONE					.	.	.	.	Lib1-921	1327.03
922	Lib1-922	chr8	14737604	14737764	CTCGAGAGGAAGTCAGGCAACATGCAAAGGAAGCAGTGAGGCCCCAGAGCAGTGGGTTACCTTGAGCCAAGTGTCCCCACATGGCCTAGTAAGAAAAGGCTGAGTCATGAGCACCACCGTTTAACCTCGACTTGGAGATACATGGCTCATATCAAAGA	NONE					+	73	88	2.38e-07	Lib1-922	1313.49
923	Lib1-923	chr8	14095568	14095728	CACGCTGACCTACAAACACACGGAGCACACGCGGTGTGGGACCTCTCCGCTCCCCCTCCGGGAACCATCACTGTCCTGGAGTGACCCAACGCTCTGCGCGCAACAGTTGGGATCCGCTGTGCGCGGGCTCCCGGGCCGTGAGCGCCATGCGACCTCTG	Erich1	-5347	Dlgap2	-217		+	73	88	2.14e-07	Lib1-923	1299.95
924	Lib1-924	chr8	13548905	13549065	GGCAGCAAACTCGGGAGGATCAGCCAGCCAGTCCTCAGAGGACCCGAGTGGGAGGCGAGGCAGGCAGGCTTGTGGAGAGAGCAGCTCTGGGAGAGCTGCATGCAGGCATGTCTCAGCATGCCTGGGCCTGCCCCACAACCTGGTTCTGCAGAGCCGCT	1700029H14Rik	13463				+	31	46	5.93e-06	Lib1-924	1327.03
925	Lib1-925	chr8	12992894	12993054	GACATGTGCCTGCAGCGTATAGGAAGGCTGTGGGCGGAGGCATGCCCTAGCAACCTCGCCATGGCAGGGCAGGGGCATGCCAGGCCACTGGGGCAAGAGTATGAACTGGAGGGTGCTGTCTGCAACAGGACCTCAGTCGTTCCCAGCACCTTGCCTCT	NONE					-	73	88	5.54e-06	Lib1-925	1313.49
926	Lib1-926	chr8	3299566	3299726	ACCCATCAACTGCACCCCTCCCACATCCCATAAGCAGATTCACAGTTTTCCAAGCTCAGTTCCAGGAACGGTAACCTGCCCTGACCTCTTCTGCCTCAGACACACCCAGCTGGTGCCTCCTTTCCCATCTAAAGACAGGGAAAAAAGGCCATGAGATC	Insr	-20029				+	83	98	7.96e-05	Lib1-926	1313.49
927	Lib1-927	chr9	123244059	123244219	ACACTCTGCGAGAACCTTCATTACACTGGGTGGGCGGACAGGGAGGGCTGAGGGAGAAGCTAGGATATAACCGGAAGATAAATAGACAAAGGATTTTCCCAGTCTGCAGGCACCTAAGGACACTCCCGCGTGGCCGGTGAGTCAGCACCAGTCACCAC	Cdcp1	-28101	Tmem158	16625	-1	.	.	.	.	Lib1-927	1340.57
928	Lib1-928	chr9	123213518	123213678	CAAATAACTCCGAGGCCTCACCAGTTCCTTGGAGCCGAGTTCAGGAAAACTAGGGCACTCCTCAGGCGACCTGTTACGTGACCTCATGGAGCCCTGCAGCTGAGGTCACAGAAAGGAAAGTGAGTTGGTTAAATTCCTGTTATTTGCACAACTCAGCT	Cdcp1	2440			111923596	+	58	73	1.57e-05	Lib1-928	1354.11
929	Lib1-929	chr9	121857064	121857224	TCTGCACCCCGTTCCCTTGTCAGGGGCATTCGCATTCCGCCACAGCCTTCCCTCCTCCATCCGGTGACACAGGGTCACGTAAGGTCTGCGCAAACCCCGGGTGGCGCCCGGGAAGGCCAGGCCGAGGTGCCCGAGCGCTGCGCCCTGCCTCACCTCCC	Ccdc13	-17683	Higd1a	1218	119544083	-	73	88	1.42e-06	Lib1-929	1381.2
930	Lib1-930	chr9	121838813	121838973	TGCCACTTTCTAGCTCACCCACGCAGCCCATCCCACCTCCCCATCCTGTATGTTTTTACAAGCCAGAATGAGGGTCAAGTCAGGGCAGCAGCCACGTGCTGAGTGGCAGCTGCAGAAGACCTGCTTTCTAGTCATGCCCACGCAGGTCGCTGGGTCGT	Ccdc13	568			119948297	-	73	88	2.54e-06	Lib1-930	1299.95
931	Lib1-931	chr9	121718724	121718884	GTTTTGCTTCGGGGTTTTGTTGTTGCCTTGATTTTTGTTTCCTTTCGTTGTATTTCTGAGAAAGCCTCAAGTGACCCAGGCTGGCCTCGAGCCGGCGGCCAGCCTCGTCTCACCCTGGCGGGCAAGGGAGGCACATCTGGCTCCATCTGGTCCTCGAT	Nktr	-372	Ss18l2	8475	120577982	+	63	78	1.49e-05	Lib1-931	1408.28
932	Lib1-932	chr9	120134954	120135114	GAGGTTCCTGGAGCTGGGAGAAGAGCACTTGCTCTTGTGTAGATCAAtagctccagctccagggaatctgatggcctctactggcctgggcgtgcgcgcgcgcacacacacacacacacccctacctaacaCTCACTGAGCACCACAGGCCTAGGCCA	Mobp	-14673	Rpsa	7345	126014435	+	73	88	1.55e-05	Lib1-932	1327.03
933	Lib1-933	chr9	119005678	119005838	acacaaGAACAAAACGGAAAAAAAGGAGGGGATGAAGAAATCGAATTCCTCTCTGTCTTGAGCTCCAGCAGTGCCCTGAACTGACCCATCAAGGCACAGCACTTTCTGTAACTAGATTTTGTATTCACATTCAAATGTCTCTCATTAGCTGGGACACA	NONE				126208535	+	73	88	1.84e-06	Lib1-933	1313.49
934	Lib1-934	chr9	118686180	118686340	TTTGATGTCTCTGCCATTGTAAAGCACTCTAGTTACCTGCTTCTTTGAAGTCTTAAAAGCACCCCTGGCTCTGTCCTCAGGTGCCCCCTCTCTGCCTCTGTTATCTCTGGGGCTGGTGAGTGGCAGATAGGGTTCACCCTAGGAGATGGAGCAGCTCC	NONE				126960769	-	132	147	2.46e-05	Lib1-934	1327.03
935	Lib1-935	chr9	118506254	118506414	GCCCGGGGCGCGTTCACctgctgccgttgtcgccgccgccgccgccgctgacgGGGCTGGATGGGGGGCCGAGGCCAGCCAGGGGCACCCAGAAAGAAGAGACGCGGCGGCGGCGACGCCGACACCCGCACGACGAGCGCCCCGAGGTGCCCGCCAGC	Golga4	67			127608032	-	73	88	2.4e-05	Lib1-935	1286.41
936	Lib1-936	chr9	114892351	114892511	TTCCCTCTTTAGCCCCCTCTGTCCTCTTAGGCTagcggttctcaacctgtgggtcgagaccgctttctcaggggtcatctaaggtcatcggaaaacacagatatttaaattatgattcaacagtagcaagattatagctatgaagtagcagtgaaaat	NONE				4376431	-	73	88	1.56e-08	Lib1-936	1259.33
937	Lib1-937	chr9	109832651	109832811	CCGGCGCCGCAACAGATCTCTCTAGCCCACCAGGCGTGCAGCGCCAGACTGCAGGATCCGGAGGGCTGCCCTGCCGCGTGCCTGAAGGACCCCAAAGGACCCGTGGGCTATCTTGCTCAGTGCCTGGTGACCAGGAGGATTGGCGGGAGTACCAGGTG	Nme6	-27	Spink8	16187	7176853	+	88	103	2.44e-05	Lib1-937	1381.2
938	Lib1-938	chr9	108991880	108992040	GGCCTGCGAGAAGATTGACAAGAGTTGGAGCCGCTAGAGGGTGGGCGGGGCCGGAGGGGCGGGACCTCGGGTGGCCCGAGGTGGCCCGGTTGCTGGGTGAGTAGCAGCGCAGTCCGATTCATCCCAGCCCAGGGATGGCGTCTCCACGGGAACTGACC	Pfkfb4	182			8133764	+	63	78	4.87e-06	Lib1-938	1286.41
939	Lib1-939	chr9	108991880	108992040	GGCCTGCGAGAAGATTGACAAGAGTTGGAGCCGCTAGAGGGTGGGCGGGGCCGGAGGGGCGGGACCTCGGGTGGCCCGAGGTGGCCCGGTTGCTGGGTGAGTAGCAGCGCAGTCCGATTCATCCCAGCCCAGGGATGGCGTCTCCACGGGAACTGACC	Pfkfb4	182			15305694	+	63	78	4.87e-06	Lib1-939	1286.41
940	Lib1-940	chr9	107823787	107823947	tctGTTTTGTTTTTTGTTTTTTTCCAATATCCATCTGAGCTAGTCAGGTTCTGTCAACTTGACATAACCTGGGGTCAcctgaggacaagtctgtgggaaattttcttgatagtgcactttcatccaagtgatccttggttatataaaaaagcaaactg	NONE				20677739	+	66	81	2.18e-05	Lib1-940	1354.11
941	Lib1-941	chr9	107313207	107313367	TGGATGAGGACACCAAGGACCTTTCAGAAGTAGGTGGCCCAGATTCAGTGGCTGTGACAGAAGCTGGGTGGAGGTGACCCCAGGACAGGACAGTTGAGGGGGCTAGAAGCTTCAGGAACAGAACAGCCAATATAGAAAATGCCCTCATGCCCTGCCCA	Cish	17261	Hemk1	25063	21917816	-	73	88	1.95e-06	Lib1-941	1340.57
942	Lib1-942	chr9	106411022	106411182	TTCCACACAGAAGTAAAGAGAACAAGATTGATGGACAGCCTGTGTTCAGGGGAGGTACAAGGAGAGGGCTATGTTCGGAAGTTCTGGAACCCTACCAAAAATGGAATGATCAGGCTGAGTCAGGTAAGGACAGCTTAACAGCACATTTGGGGACCTGG	Rpl29	-18352			32375742	-	118	133	3.01e-06	Lib1-942	0
943	Lib1-943	chr9	106235170	106235330	TCTTGCAACCTTAAAGTGAGTCGCTCGCTACCGTCTAATTTTAGAGTTCCATTGTGTGGCATCTGAGGGCACAGTGAGATACTCGGAACAAGAAGAAACCAATCTTGTCTGAATGCATTAGGGTAAATACCACCAAGAACTTTGCGGGAGCCTCGTGT	Tlr9	12652	Alas1	13404	37430506	-	57	72	3.07e-05	Lib1-943	0
944	Lib1-944	chr9	97813358	97813518	GGCAGCAACTGAGCCAGGGACTCAGATCCTCCCCCAAGATGCATCATGAGACTGAGTTAGATCTCCTCCCATGTCCTCCCACGACCTCTGGTGATCTCCAGTATAACATGGATTGCACTGTATGCAAATCACCCTTTGTGTCTTTCCTTTACCAGATG	NONE				37545814	+	83	98	2.6e-05	Lib1-944	1299.95
945	Lib1-945	chr9	96718556	96718716	taacacccctcagctgtagggaacagttccccattttacagctgcaaacagtgccgtgaacctgtttctggaggtcaccctgggtgagtgtcgggattcaaacccaggtTAACATCAGCACAAACCCAGTCTGATTTGGGTGCAAAATCCCCACCACA	NONE				37567400	-	73	88	9.84e-06	Lib1-945	1232.24
946	Lib1-946	chr9	95405564	95405724	GCGCCCCCCACTGCCTGCGGGGCTATACAGCTGGAAAACCGAAAGATCGCAGCGGTAGAGAGCGCTCAGCATGTCCCGCGCTGCCCCCTGCAGGGAAACGGCGTCCCCGGGGTACAGTTTTTGCCACACGTGCCACACAGGCTCATAGAGGAAGAACA	Chst2	1078			37572510	+	73	88	2.23e-05	Lib1-946	1340.57
947	Lib1-947	chr9	95227790	95227950	TAACCCTCACACAACAGATCTGATTTAAATAGCTCTCAGATGCCCCTAGAGTAAGCTAAAGGTGGGAACCCTGTCCTAAGGTGACCCTCACTGTGCAGTGATTTGGTGTCATCTTCTCTAATCAGTAGGAGAGCTTCAGGGGAACCTCTAGATGAGGT	NONE				41700679	+	73	88	6.9e-08	Lib1-947	1259.33
948	Lib1-948	chr9	88327435	88327595	AGGCGAACAACCTCCTCTCTGTTCCCTGCGGGCTGCGTGTGCTGGGCCAGAGGCTCCCGGGTGCCTCGGGTGCCAGGGTCGCATCGGGTGACTCGGGGAGTGTGTCTGCAAGCGGGAGGGCCTGGGGCTGGAAGAGGCGGGTCTGTCCCCGCCCCGCC	Nt5e	318			42471805	+	145	160	6.11e-05	Lib1-948	0
949	Lib1-949	chr9	87021985	87022145	CGCCCCCGCCCCGCCTCTCGTGAGCGTGATTGCGTCACGACGCGCCTGACCCCTGGCGACCCCGGAAGTGGGTCGGGGGCTTGGCCTCGGCCGGGCCAAGGAGCCCGCACGGACGGTGGTGGGCGCTGGGGTCCCACCAGGGCAGCCTGTCCGGTGGC	Cyb5r4	51			44396871	-	130	145	4.92e-05	Lib1-949	1313.49
950	Lib1-950	chr9	86880630	86880790	CGGGCGACGGCGGAGGAGGGGGTGGGACCGGAGGGGCGCCGCGGCTCTATGGCTTGCGTTCTTGCGCGCGCCCTGCGTCCCCGCGCGCACCCGCTGCGTCCCCGGGCGGACCTGGTGCGCGCGCGCCGCGCATACCTGCCGGGCAACTGCAGGATGCT	Snap91	-271			45121639	+	98	113	9.52e-05	Lib1-950	0
951	Lib1-951	chr9	86857754	86857914	ccactgtgggtgataccacctctgggtagcaggccccgagtgctagaagaaaacaggctgagtaagcctgtaacagcactcctccacagtctttgcatcagctcctgccttgagttcctgccctaacttaactccagtgacagtggtgtgactgtaga	Snap91	22605			46098302	.	.	.	.	Lib1-951	1313.49
952	Lib1-952	chr9	86764169	86764329	GCACACACttatgcatatgtatgtgtgcttgcacgagtttctgttcaccaggtgctctcagccacccccagaggtcagaagagggcaatggattccttgatattcaatttgcaattggaacaaaatgtaggtagttgagagcagccatgagtgtgctg	Prss35	20600			-1	-	73	88	1.34e-05	Lib1-952	1245.79
953	Lib1-953	chr9	77986189	77986349	GTTGGAGTAACACCGCTCACTGAAAAGACCAATTGTTGAGCCACAGTCAGGAGCTCTCCCTAGCTAACGAGTGTCCTGGGCTGAACTTAGGGTTGGCATCACCACGGGAGTGGTGACAGGTTTCTTGGGCCTTGGCTGAACTGCCACTACAACATTTG	NONE				49273632	+	128	143	7.96e-05	Lib1-953	1259.33
954	Lib1-954	chr9	75366378	75366538	CACTGTCTTAACTAGGTCACAGACTAATTGTGCAACCCTAACAGGTACAGTCATCCGCTAGGAGCTGGGAAAACCTTGGAGCAGCTGACTCAAAAGCAACGAAAATGCTAACCTGAGCTGCACCCACATTGAAAATGCAATTAAGGATAATAAACCAG	Bcl2l10	18700			53667030	+	110	125	3.94e-05	Lib1-954	0
955	Lib1-955	chr9	75019660	75019820	TGGGTGATACAAGCCTTAGCCTGCGGAAGTGCCTCTGAACACTGGAGTATGTATAAACACACCTTCAAAATGCAAAGGAGCGGTCTGTAGTGACGCTGTAAAGTGCAGAGTCACAGTCAGCCTCACTGTGAGAAGCAGATGCACACAGGCCTAGACCT	Arpp19	-17874			57520579	.	.	.	.	Lib1-955	1381.2
956	Lib1-956	chr9	75018660	75018820	AGAGTCCAGTGGTATCTGAGTGGGTGAGAGGAGGCATTGGGTAGGATCTAGTAGAAGCTGGTTGGAGGCAGAGGTGAGTTCAGGTCAGATAAGAAACACGTCTCCTGTAATAACCAGCATTTCTCAAGTTGAGCCATGGTTTCTGTGTCACTCAGACT	Arpp19	-18874			57775009	-	73	88	1.93e-06	Lib1-956	0
957	Lib1-957	chr9	71831843	71832003	acgttgtgggcctgggcactatgtcCTGAGGCCTCCTTGCGCAAGTTTTACCCCCCAGTTTGCCTATGAATGGGGCAGCTAAGGTCAAGGCCTGCAGTTTCGGACAGCAGGGGGCGCCCCGGAGCTGCGGGCCGACCCTGGGAGAAAGGGCCAAGTGA	NONE				58116092	-	73	88	3.07e-07	Lib1-957	1313.49
958	Lib1-958	chr9	65474525	65474685	CATATagcagtcattccccatctttactcctagctctgtaaccaaatctgccttgtgtctatgaccttatctgctctgcacattttacctaagtataattatgtaagaaatggctctttgtaacagtctctttctgcttagcataacgtgtctgaggt	Spg21	13658			-1	+	63	78	7.82e-06	Lib1-958	0
959	Lib1-959	chr9	65010769	65010929	CTATATGAGGTGAATGAGGGAACAGACAGATCTCGAAGGCTGCATCCCTGTGCACCCAGCGGAACAGATGACTCACTTCCTGTGAGAAGGTAGCAAGGACGCAGACAGAGAGCACAGACTGGCGTCAAGGGTTATTCAAGTTGAGAAGAGAACGAGCA	Hacd3	10844			58489743	.	.	.	.	Lib1-959	1327.03
960	Lib1-960	chr9	63556451	63556611	CTGTGATGGCCCCTGTCCTGCCCATTGGCATGTGTGATCTGAGATGACCCAGTCCTGCCCACTGGCATGTGTGACCTGAGATGACCCTGCCCTGCCCCCTGGCATGTGTTCCACTTACTCCCTGGGGCTGCTGAGTGAAACCCATTGAAAATTTGCTT	NONE				58494837	+	73	88	2.64e-08	Lib1-960	1340.57
961	Lib1-961	chr9	63399381	63399541	GTGCGCACAGGACGGGACGGGAGGGCGGAGCGACTGCGCAGATCAGGAAAATTGTCACCTCTGGCCTCAGGTAACCTCGGAGCAGGGAGACAATGTTAAAACAATCCTCCACAGCGACAAACCCGGTCTGGCTGTCAGGCGCTGGGCTCCAGGGAAAT	2300009A05Rik	-220			58546362	+	63	78	1.8e-07	Lib1-961	1259.33
962	Lib1-962	chr9	62524704	62524864	TGAAGGACACACTCACAAAGAGAGGCAGGCTTCTGGGTCTGGGAACTCAGGGCAGGGAGGAAGATAAACAAAGGCCACATCAGGACAGCCTCAGGGCTCAGTCACTCCTGAACCCAGTCGCACCAGGAGATATTATCCTGAGACAGCTGAGTCCTGGA	Coro2b	12260			59589176	-	73	88	5.22e-07	Lib1-962	1299.95
963	Lib1-963	chr9	61371143	61371303	GGACCCGAGGACACCTGGGCGGCCCACTCGGCGTTGGTTCTCCGAGGCCGGCGGACCTAGGGTGGGCAGTGTGCCCTGACGTGACCCTTGTCTGCGAGCAGATGGGCCCCAGAGTCGAATATCTACGCCTCCTTGGGTGTCTATGCTGGTGACCAGGG	Tle3	-2162			59617031	+	73	88	1.01e-06	Lib1-963	1286.41
964	Lib1-964	chr9	59617249	59617409	GAGCGCCCCGGCGTGCCCGAGACCGCACGCTGAGGCGTGTGGTGCGCGACCTCACCCGCCCGCCTCGGTCCCCGCCCCTTGGCCTGCCGCTccgcccccgcggggcgtcccgggccgctcgtcccctccgcggcggccgcgcgcggcccggggTCGCC	Parp6	45			61370814	.	.	.	.	Lib1-964	0
965	Lib1-965	chr9	59589442	59589602	gctcttggcagtttactaagaccttctgcacccccattacctcatgtgatccccacaacacctatgagagaggaaggTGAGATGGGGATTCAATCATGAATTCACTTAGGGTGGTTGGGGGATGGGAAGGTGGGGGTATATATTAAATCACCTAGGAG	Parp6	-27762	Celf6	11185	62524523	+	38	53	6.75e-06	Lib1-965	1245.79
966	Lib1-966	chr9	58546609	58546769	GCATATTCTGGGAAGACGGCGCCCTGGGAGAGAGATGCTGTGGGAAGATGAGGCAGAGGTCACTTAAGGATTCCAGGTTGCTTCTGTGCAGCGGGGAGCTGGGATGCTGTGGCCCACACCTCCACCCCCTCTCCTCGTTCTACCCCAGACTGTCTTGA	Cd276	8748			63398428	-	58	73	1.6e-05	Lib1-966	1313.49
967	Lib1-967	chr9	58495186	58495346	GTAACTGTGACCAATATCGCCCTCAGCTGGGGACCAGCAGGCTTCCTCCAGGAAGTGAGGATGATGGTGGGAGGGAGGGCACACCAGGTGAATCTAGTGGCAGCTGGAGCTCCAGCTCTGGGAGATGTGCAGAGAGATGAGGGGGAGGCCACTTGCTG	6030419C18Rik	6663			63555456	-	77	92	1.65e-05	Lib1-967	1299.95
968	Lib1-968	chr9	58489904	58490064	AAGATCAGCTCTGTACACCATAGGCACTTCAAGTCCTGGAAGCTGTTCTTGGGCCCTAAGGCCCCTCCCCTTGCCCTCCTGTGTCCTCACCTTGACCCCCCTCCCACCCTGTCAGACTCTGTCTCCCTCTGGGTGCTCCATCCCCCACCCAGAGGCGA	6030419C18Rik	1381			65010412	+	83	98	2.16e-05	Lib1-968	1232.24
969	Lib1-969	chr9	58312985	58313145	CTCTAGCTTTGTCCATCCTGGCCTTGTCCCGAGCGGGACGGCTCCTCCGATGACAGCATTTCGAGGCCAAGGGGTCAGGGCAGGGCAGGGGCGGTGCCCAGGGCTGCACGAGGCTTTCCGTAGGGCACGGGACGGGCAGGACCTCCTGGGGCCCTTAC	Loxl1	121			65474136	-	73	88	3.05e-05	Lib1-969	1381.2
970	Lib1-970	chr9	58116115	58116275	AGAACGGATTGGGGCTGAGCACAGGAGTAGGTCAGAAAGGTGTGTTCATTGATTGAGAAATGAATGGACAAAGGTCAGAGTGGGCCATGTTAGAGGCCTGGATGAGAGCATTGCTTCTGGGTCCCTGTCACATGCTGCCTGCTTACTTTGCATACAAT	Ccdc33	2628			71831704	-	73	88	4.95e-05	Lib1-970	1259.33
971	Lib1-971	chr9	57775270	57775430	ATTTGTCTCCTTACATGACCCGGGGAGGATGGTGGGGGGCACTGCTCAGGATACCCTCCTCCTCAGCCATGAGGGCAGGCGAGGCCAGGCTGCAGAGTAGGGCCCTTTGCAGTGGGGCCCTGCTCAACCTCAAGGGAGAGATGTGGGCCTGGGATGAG	Clk3	-9490			75018534	-	73	88	1.91e-06	Lib1-971	0
972	Lib1-972	chr9	57520687	57520847	GTAATTTTTGAGTCGGTTTCCTAATGGGTAAAAGTAAATAATTGGGCTTTAGTGGGTGGGGGAGGATCatgtgacccaggctgtccttgaatcccctttccccctgcctccaaaatgttgattattgtcttgagtcactactcccagTATGATTTTTT	Cox5a	-512	Rpp25	16741	-1	+	73	88	5.86e-05	Lib1-972	1299.95
973	Lib1-973	chr9	53667436	53667596	CTTTATCTCGGCTTAGGGCCCGCACCTCAGGGTCCGTGGCGGCGTCACGTGACGCGGCGGGCGGGGGCGTGCTCGGGAGCAACCCAGGCGACAGCAAGCCACTGGGTCCCGAGGCCCGCGCGGAGGGTGCGAGCGCGCCCTCTGCTGGCTGGAGCCGG	Cul5	-5			75366217	.	.	.	.	Lib1-973	1299.95
974	Lib1-974	chr9	49273754	49273914	AAAGGAGCATTGTCACATTTGAGTAGTGTCGACACTCAGCCAGGAACAAAGGCGCTTGTTATGCAATAGGAAGGCCAACCCAGGGCAGCAGCTACAGATCCTGACACTGTGCCACTAGGCTTTTGCCAAATGGACATAAAACCAAACAAACATCAGTT	Gm4894	23303			77986051	-	73	88	1.86e-05	Lib1-974	0
975	Lib1-975	chr9	46214495	46214655	GACTCAAGACATCGGTTCCTTTTCACACCCACCCTCGGAAGTGTGTGTCAAGGTACCATTTTGGTAGGAGCTGCCCTGGCCTGACCTGACATGCCTGTGAAGCCTTCAGTTGTCCTTTTCCTCTCTCCCCCTCCCTCTCCCCtctttttaaggacagg	Apoa1	-14005			86764050	+	78	93	2.72e-05	Lib1-975	1259.33
976	Lib1-976	chr9	46098744	46098904	TGGGCTACCTGCGAGGTGCGCACATTGTTGGATCTCAGGAGACACAGAGCTTCTGTTTCATTTCACGACAGAGGTCATGTGGGGACACAGAATTCTGCTAAGTCTTCACGTGGAAGATATTGTCAGGTGACACGCACTCCTCCTACATGCTCTCCATG	NONE				-1	-	73	88	2.36e-08	Lib1-976	1299.95
977	Lib1-977	chr9	45122156	45122316	CTTTACCGAGCCAACTAGTTTCACAGAGCACTTGTGTGGGGAGGGGTGGCCCTGGGAAGGTGGAAGCCCTTTCAGGGGGAGGGGCTGGATAGGTCGGAATGCCCGGTATAGAAGGTAAACTGAGGACAAGCCTCCATCAGTTCTTTCCCTCAAATTCC	Scn4b	-16159	Scn2b	4454	86880481	-	114	129	4.69e-07	Lib1-977	1327.03
978	Lib1-978	chr9	44397191	44397351	CTCTCTTGCTCCTGTCCCCAGGACCCGCAGTTCCCAGCCAGGAGTCGGGTGTCCCGGGTGGCTTGAGGACACGGGGTGCTCGGCAGGTGGCAAGCGGCGCCGCCTGCCCATCCTGACTGGCAGAGCCTAGGCTGCCAGAGCGAGGGGCCTCCCGAGGC	Rps25	-9868	Slc37a4	172	87021841	-	57	72	1.38e-06	Lib1-978	1218.7
979	Lib1-979	chr9	42472138	42472298	CGGCCTGCTCCAGGCCGGCCCCGGACCGGCTCCACTTCACCTCGACCCCTTCTCCGGCCGCCAGAGCCCAGTGTCCTGCATTGACCCGGAAGCAGCTTTCCGGGGACCCCAACAACAACACGTGACCCCGCCGCACGTGTCACGTCCGCTGCGTGATT	Tbcel	40			88327274	+	73	88	4.69e-06	Lib1-979	1367.66
980	Lib1-980	chr9	41700918	41701078	TCAGAAGAGAGCAACTGGCTTCTGTTGGCAACCTTACTTGTCAACTGGCAGCCCCAAGAAACAGGCTCTCTGGGTCATATAAGGACAGGCAGGGGCTGACAAGTTTGATAGAAGAAGAAGAAGCAAGGAAAGGGTTGACTACGACATCAGAGCCTGAC	NONE				95227445	-	73	88	4.63e-08	Lib1-980	0
981	Lib1-981	chr9	37573134	37573294	AGGATAGGAAACTGACTGCAAAGACTCTCTAAGGcatctggtttaaccccctgctgtgaacgaagaaactgaggtcaagagaggtaagtgaatttcccaggacacaaaagtaattagtagcggaggaggaattggaaaccagggttccaggctGAGAC	Nrgn	-20310			95405476	-	73	88	3.09e-05	Lib1-981	1394.74
982	Lib1-982	chr9	37567628	37567788	CAGGAAGGAGGGTGGAGGCGCAGCCTATGTGGAGCCTCTGATCTTGTCGGGAGGCAAGAGAACCATGGCAATTAGGGAGCCTCTCCAGGACAACATGCAATAAGTTTCTCCATCTGAGCTCCGGTGCTCCGTGGGGGAAATCTAGGGTCTCTTTAGGT	Nrgn	-14804			96718400	.	.	.	.	Lib1-982	1408.28
983	Lib1-983	chr9	37545878	37546038	CCAGCTTTTTCCAAGCAGGCCTGGAAGATGAGAACCTCCCGCCTGCGAAGCACTCCAGGCAGCCTCACCTGGCCTAGTCTCCGCTggggccgccgcccgcgcctccccgggcgcccccAGCTCCGCCTGGTCCCCCGGGGCCCGGTCCCTTCCGGCCA	Vsig2	6703	Nrgn	6946	97813238	+	61	76	4.68e-05	Lib1-983	1259.33
984	Lib1-984	chr9	37430718	37430878	CTATTCGCTTCTGCCAGTAGGCGGCGCTGAAGCCTTGCACAATCTGGTGTCCTTAAATAACCAGTGACTCTTGGGCGCATCTGTTCTGCGGCTCTCTCTCGCCCCCACCCCGCCTACCCTGTTCCAATATCCTCAGAGACCTCTTGGTTCTAGGCCCA	Robo3	2448	Robo4	28901	106234953	+	49	64	2.46e-05	Lib1-984	1367.66
985	Lib1-985	chr9	32375786	32375946	TCCTGCTTTTCTTCCACCCTCACATCTAGGCCTAGATCTGTCTTTTCAGATAAGATCATCCCCTCCTGATGggttgagaagaggtagcacagactgtgggaagtcaagggaggatcctactagtctgttctgccTCCCAGAACATGCATGATTCACGA	Kcnj1	-18119			106410463	.	.	.	.	Lib1-985	0
986	Lib1-986	chr9	21918057	21918217	AGTTGCTACGGCCCCGCACAGGGCTGCGACCCTCGCCCCACAGCTGCCGGCGCTGCCAACACTGACACCCGGATCCCGCGCCGGCTCCGCCCAGGCGGAGGGGGCGAGGCCGCAGAAGACTAGGCGAGGTGAGCGGGTGGGGCCTAGAAGGGGCGGGG	Rab3d	2			-1	.	.	.	.	Lib1-986	1286.41
987	Lib1-987	chr9	20678093	20678253	CCACTCAATACATTCTTTTATTGAAATGTGAGCAAATGAGCTAACTACACAGTGAGCTCCACACCTCCACTAATTTATAAGAAAAATAATCCATTCACAGACGACAGCGGAGACCGTGGTAATGACTCAGGCTGTGCCTCTTACATCCTACCTAAGCC	Pin1	26078			107823610	.	.	.	.	Lib1-987	1286.41
988	Lib1-988	chr9	15305965	15306125	ATGCCACCCTTAGTCTGACAGAGAGCTTGGCACACTGCGGGCTCAGTCACCACAACAAATCGACGCTCACCTGGCCCGCAGTGTCCTCCCACTTGCAGGAAGGCCTTCTTTCCACTCAGGTTCGAACACAGGTTTAGTCTCCTGCCAGTCTTTTCTGA	Med17	-26114	Taf1d	-169	108991770	.	.	.	.	Lib1-988	1313.49
989	Lib1-989	chr9	8134463	8134623	ACGGAAACTAGGCGGAACGCGGGGCGGGGCTGCGAGGGGGAAGCGGCCAATGAGGGGCCGGCTCGCTCAAAGGGGCGGCCGAGGCGAGCTGAGGTAAACTGCGGCGAGCCGAGGTTAAACCAAGTTAAATGGAAGCAAGCTAAGGAAAGCAAGCTAAG	Cep126	-249			108991770	-	73	88	4.95e-05	Lib1-989	1286.41
990	Lib1-990	chr9	7177005	7177165	ACACTCAGCAGTTGCCAAGCTCCGTCGCTATGGCGACCGCTTCACGCCTACTGAGCGCGCACCGGAAGTAGGACATCTGAGGCCTGCAAGGTAGGCTGAGGATTCCTGCACTCATCGATTGGATGTGCTGCGAGCTCCTTCTATCCCTACATCTTCCA	Dync2h1	7361			109832646	-	71	86	3.51e-05	Lib1-990	1394.74
991	Lib1-991	chr9	4376570	4376730	TCTTTTCCAGCACCCTCAGGGGCGATCCGACAGAGGTGCCCCGGGGTCGCAGGTGAGTGTTGGGTTGCAGCGGAGCAACGGGGACTGGGGAGCTCGAGGGAGCAGAGGAGACTTGGCAGGGTGGGTCTCTGTGGGGTGTCGCCTCGGTGAGCTTTGGT	Msantd4	88			114892087	-	35	50	8.69e-05	Lib1-991	1327.03

## Sheet: Results Exp.1
Fragment number	Fragment name	TRalpha noT3	Tralpha+T3	Trbeta noT3	Trbeta+T3	Min read	rpm TRalpha noT3	rpm Tralpha+T3	rpmTrbeta noT3	rpm Trbeta+T3	Fold-change TRalpha	Fold-change TRbeta
1	Lib1-1	9	9	12	27	9	8.4173	8.28508	10.8335	23.7622
2	Lib1-2	251	192	105	239	105	234.749	176.748	94.7928	210.339	0.752925	2.21894
3	Lib1-3	281	92	176	124	92	262.807	84.6919	158.891	109.13	0.322259	0.686824
4	Lib1-4	0	0	0	0	0	0	0	0	0
5	Lib1-5	3695	1733	3806	1940	1733	3455.77	1595.34	3436.01	1707.36	0.461645	0.496901
6	Lib1-6	189	193	245	381	189	176.763	177.669	221.183	335.311	1.00512	1.51599
7	Lib1-7	162	119	83	209	83	151.511	109.547	74.9315	183.937	0.72303	2.45474
8	Lib1-8	16749	5155	10793	7609	5155	15664.6	4745.51	9743.8	6696.54	0.302945	0.687261
9	Lib1-9	1592	973	1548	1503	973	1488.93	895.709	1397.52	1322.76	0.601581	0.946509
10	Lib1-10	0	0	0	0	0	0	0	0	0
11	Lib1-11	370	215	456	336	215	346.044	197.921	411.672	295.707	0.571954	0.718309
12	Lib1-12	489	982	408	1037	408	457.34	903.994	368.338	912.644	1.97664	2.47774
13	Lib1-13	0	0	0	0	0	0	0	0	0
14	Lib1-14	268	444	391	338	268	250.648	408.731	352.99	297.467	1.63069	0.842707
15	Lib1-15	0	0	0	0	0	0	0	0	0
16	Lib1-16	114	34	210	187	34	106.619	31.2992	189.586	164.575	0.293561	0.868078
17	Lib1-17	333	294	93	145	93	311.44	270.646	83.9593	127.612	0.869015	1.51992
18	Lib1-18	4	21	1	51	1	3.74102	19.3319	0.902789	44.8841
19	Lib1-19	205	7167	542	7413	205	191.727	6597.69	489.311	6524.04	34.4118	13.3331
20	Lib1-20	1449	1328	1412	1373	1328	1355.18	1222.51	1274.74	1208.35	0.902098	0.947922
21	Lib1-21	21	98	23	58	21	19.6404	90.2153	20.7641	51.0447	4.59336	2.45831
22	Lib1-22	22	0	3	12	0	20.5756	0	2.70837	10.561
23	Lib1-23	0	0	0	0	0	0	0	0	0
24	Lib1-24	5	9	2	9	2	4.67628	8.28508	1.80558	7.92073
25	Lib1-25	3607	10837	2272	11939	2272	3373.47	9976.16	2051.14	10507.3	2.95724	5.12267
26	Lib1-26	0	0	0	0	0	0	0	0	0
27	Lib1-27	2219	1177	1326	1296	1177	2075.33	1083.5	1197.1	1140.59	0.522088	0.952792
28	Lib1-28	100	205	143	340	100	93.5255	188.716	129.099	299.228	2.0178	2.31782
29	Lib1-29	3057	2418	2738	2606	2418	2859.07	2225.92	2471.84	2293.49	0.778547	0.92785
30	Lib1-30	1283	883	1293	714	714	1199.93	812.858	1167.31	628.378	0.67742	0.538315
31	Lib1-31	659	365	1019	549	365	616.333	336.006	919.942	483.164	0.54517	0.525212
32	Lib1-32	429	208	303	244	208	401.224	191.477	273.545	214.74	0.477233	0.785026
33	Lib1-33	176	68	155	263	68	164.605	62.5984	139.932	231.461	0.380295	1.6541
34	Lib1-34	39	61	22	38	22	36.4749	56.1544	19.8613	33.4431	1.53953	1.68383
35	Lib1-35	1137	410	1169	545	410	1063.39	377.431	1055.36	479.644	0.354934	0.454484
36	Lib1-36	197	95	52	71	52	184.245	87.4536	46.945	62.4858	0.474659	1.33104
37	Lib1-37	2	74	19	25	2	1.87051	68.1218	17.153	22.002
38	Lib1-38	186	275	41	182	41	173.957	253.155	37.0143	160.175	1.45527	4.32737
39	Lib1-39	1329	906	1201	875	875	1242.95	834.031	1084.25	770.071	0.671007	0.710234
40	Lib1-40	1821	1358	1557	2069	1358	1703.1	1250.13	1405.64	1820.89	0.73403	1.29541
41	Lib1-41	1206	714	1140	582	582	1127.92	657.283	1029.18	512.207	0.58274	0.497685
42	Lib1-42	843	715	912	826	715	788.42	658.204	823.343	726.947	0.834839	0.882921
43	Lib1-43	964	336	651	449	336	901.586	309.31	587.715	395.156	0.343073	0.67236
44	Lib1-44	2055	970	2074	696	696	1921.95	892.948	1872.38	612.536	0.464605	0.327143
45	Lib1-45	738	445	1004	902	445	690.218	409.651	906.4	793.833	0.59351	0.875809
46	Lib1-46	0	0	0	0	0	0	0	0	0
47	Lib1-47	449	281	475	162	162	419.93	258.679	428.825	142.573	0.616005	0.332474
48	Lib1-48	2783	7489	1518	7908	1518	2602.81	6894.11	1370.43	6959.68	2.64871	5.07845
49	Lib1-49	231	39	61	40	39	216.044	35.902	55.0701	35.2032	0.166179	0.639244
50	Lib1-50	4333	1537	5711	2313	1537	4052.46	1414.91	5155.83	2035.63	0.349148	0.394821
51	Lib1-51	303	387	257	364	257	283.382	356.258	232.017	320.349	1.25717	1.38072
52	Lib1-52	135	142	97	214	97	126.259	130.72	87.5705	188.337	1.03533	2.15069
53	Lib1-53	325	201	845	454	201	303.958	185.033	762.856	399.557	0.608747	0.523764
54	Lib1-54	2513	1242	2386	1537	1242	2350.3	1143.34	2154.05	1352.68	0.486467	0.627972
55	Lib1-55	1102	1951	1108	2040	1102	1030.65	1796.02	1000.29	1795.37	1.74261	1.79485
56	Lib1-56	0	0	0	0	0	0	0	0	0
57	Lib1-57	4198	2216	1958	1318	1318	3926.2	2039.97	1767.66	1159.95	0.519579	0.656205
58	Lib1-58	1729	3697	1761	3300	1729	1617.06	3403.33	1589.81	2904.27	2.10464	1.8268
59	Lib1-59	409	252	240	352	240	382.519	231.982	216.669	309.789	0.606459	1.42978
60	Lib1-60	393	165	208	142	142	367.555	151.893	187.78	124.972	0.413253	0.665521
61	Lib1-61	2141	2217	2003	1699	1699	2002.38	2040.89	1808.29	1495.26	1.01923	0.826892
62	Lib1-62	681	210	559	170	170	636.909	193.319	504.659	149.614	0.303526	0.296465
63	Lib1-63	236	683	563	542	236	220.72	628.746	508.27	477.004	2.84861	0.938485
64	Lib1-64	65	18	14	13	13	60.7916	16.5702	12.639	11.4411	0.272573	0.905215
65	Lib1-65	647	895	305	1267	305	605.11	823.905	275.351	1115.06	1.36158	4.04961
66	Lib1-66	4633	4217	4915	4145	4145	4333.04	3882.02	4437.21	3647.94	0.895912	0.822125
67	Lib1-67	1508	1394	2280	1103	1103	1410.36	1283.27	2058.36	970.729	0.909883	0.471604
68	Lib1-68	5176	3181	3803	2751	2751	4840.88	2928.32	3433.31	2421.1	0.604914	0.705181
69	Lib1-69	4101	2233	4800	2222	2222	3835.48	2055.62	4333.39	1955.54	0.535949	0.451273
70	Lib1-70	814	378	994	494	378	761.298	347.973	897.372	434.76	0.457079	0.484481
71	Lib1-71	0	0	0	0	0	0	0	0	0
72	Lib1-72	74	34	43	29	29	69.2089	31.2992	38.8199	25.5224	0.452242	0.657455
73	Lib1-73	0	0	0	0	0	0	0	0	0
74	Lib1-74	325	234	461	195	195	303.958	215.412	416.186	171.616	0.708691	0.412354
75	Lib1-75	534	575	643	562	534	499.426	529.325	580.493	494.606	1.05987	0.852044
76	Lib1-76	796	221	795	353	221	744.463	203.445	717.717	310.669	0.273277	0.432857
77	Lib1-77	44	69	22	39	22	41.1512	63.5189	19.8613	34.3232	1.54355	1.72814
78	Lib1-78	197	80	216	116	80	184.245	73.6452	195.002	102.089	0.399713	0.523529
79	Lib1-79	10343	7198	5362	4304	4304	9673.34	6626.22	4840.75	3787.87	0.684998	0.782496
80	Lib1-80	40	96	40	119	40	37.4102	88.3742	36.1115	104.73	2.3623	2.90017
81	Lib1-81	0	0	0	0	0	0	0	0	0
82	Lib1-82	7128	4829	5555	4645	4645	6666.5	4445.41	5014.99	4087.98	0.666828	0.815151
83	Lib1-83	1037	715	1409	846	715	969.86	658.204	1272.03	744.549	0.678659	0.585323
84	Lib1-84	157	639	154	421	154	146.835	588.241	139.029	370.514	4.00613	2.665
85	Lib1-85	4708	3578	5563	3916	3578	4403.18	3293.78	5022.21	3446.4	0.748046	0.686231
86	Lib1-86	481	560	184	316	184	449.858	515.516	166.113	278.106	1.14595	1.67419
87	Lib1-87	376	148	339	176	148	351.656	136.244	306.045	154.894	0.387434	0.506115
88	Lib1-88	384	544	661	390	384	359.138	500.787	596.743	343.232	1.39441	0.575175
89	Lib1-89	81	48	143	115	48	75.7557	44.1871	129.099	101.209	0.583284	0.783968
90	Lib1-90	24	51	182	69	24	22.4461	46.9488	164.308	60.7256	2.09162	0.369585
91	Lib1-91	850	831	1011	664	664	794.967	764.989	912.719	584.374	0.962291	0.640256
92	Lib1-92	302	366	238	211	211	282.447	336.927	214.864	185.697	1.19288	0.864255
93	Lib1-93	0	0	0	0	0	0	0	0	0
94	Lib1-94	2898	3643	2272	3235	2272	2710.37	3353.62	2051.14	2847.06	1.23733	1.38804
95	Lib1-95	2408	1186	2498	1558	1186	2252.09	1091.79	2255.17	1371.17	0.484789	0.608011
96	Lib1-96	79	26	93	74	26	73.8852	23.9347	83.9593	65.126	0.323944	0.775685
97	Lib1-97	79	56	189	90	56	73.8852	51.5516	170.627	79.2073	0.697726	0.464213
98	Lib1-98	0	0	0	0	0	0	0	0	0
99	Lib1-99	468	168	409	193	168	437.699	154.655	369.241	169.856	0.353336	0.460014
100	Lib1-100	147	230	417	256	147	137.482	211.73	376.463	225.301	1.54005	0.598467
101	Lib1-101	1781	1731	2506	2121	1731	1665.69	1593.5	2262.39	1866.65	0.956659	0.82508
102	Lib1-102	26	106	18	63	18	24.3166	97.5798	16.2502	55.4451	4.01288	3.41197
103	Lib1-103	4	4	10	24	4	3.74102	3.68226	9.02789	21.1219
104	Lib1-104	16	85	29	48	16	14.9641	78.248	26.1809	42.2439	5.22905	1.61354
105	Lib1-105	4400	2728	3665	1907	1907	4115.12	2511.3	3308.72	1678.31	0.610261	0.50724
106	Lib1-106	0	1	0	2	0	0	0.920564	0	1.76016
107	Lib1-107	443	657	445	441	441	414.318	604.811	401.741	388.116	1.45977	0.966085
108	Lib1-108	5623	2670	6668	4558	2670	5258.94	2457.91	6019.79	4011.41	0.467377	0.66637
109	Lib1-109	1	0	0	1	0	0.935255	0	0	0.880081
110	Lib1-110	63	143	70	213	63	58.9211	131.641	63.1952	187.457	2.23419	2.96632
111	Lib1-111	742	331	796	395	331	693.959	304.707	718.62	347.632	0.439085	0.48375
112	Lib1-112	1297	37667	1268	32566	1268	1213.03	34674.9	1144.74	28660.7	28.5855	25.037
113	Lib1-113	844	271	846	329	271	789.355	249.473	763.759	289.547	0.316046	0.379107
114	Lib1-114	206	136	126	164	126	192.663	125.197	113.751	144.333	0.649824	1.26885
115	Lib1-115	339	101	274	241	101	317.051	92.977	247.364	212.1	0.293255	0.857439
116	Lib1-116	3570	9119	4699	16081	3570	3338.86	8394.63	4242.2	14152.6	2.51422	3.33614
117	Lib1-117	25	15	41	71	15	23.3814	13.8085	37.0143	62.4858	0.590575	1.68815
118	Lib1-118	179	210	260	248	179	167.411	193.319	234.725	218.26	1.15476	0.929854
119	Lib1-119	0	0	0	0	0	0	0	0	0
120	Lib1-120	767	294	803	430	294	717.341	270.646	724.939	378.435	0.377291	0.522023
121	Lib1-121	74	321	355	450	74	69.2089	295.501	320.49	396.036	4.2697	1.23572
122	Lib1-122	474	409	442	203	203	443.311	376.511	399.033	178.656	0.849316	0.447724
123	Lib1-123	426	423	193	401	193	398.419	389.399	174.238	352.912	0.977361	2.02546
124	Lib1-124	101	124	264	87	87	94.4608	114.15	238.336	76.5671	1.20844	0.321256
125	Lib1-125	864	1294	1350	1382	864	808.06	1191.21	1218.76	1216.27	1.47416	0.997955
126	Lib1-126	577	604	139	885	139	539.642	556.021	125.488	778.872	1.03035	6.20676
127	Lib1-127	3252	1314	1866	2187	1314	3041.45	1209.62	1684.6	1924.74	0.397712	1.14255
128	Lib1-128	345	80	176	153	80	322.663	73.6452	158.891	134.652	0.228242	0.847452
129	Lib1-129	53	9	35	53	9	49.5685	8.28508	31.5976	46.6443
130	Lib1-130	1955	2181	701	473	473	1828.42	2007.75	632.855	416.278	1.09808	0.657779
131	Lib1-131	211	164	400	741	164	197.339	150.973	361.115	652.14	0.765042	1.8059
132	Lib1-132	527	280	336	187	187	492.879	257.758	303.337	164.575	0.522964	0.542549
133	Lib1-133	474	855	617	1015	474	443.311	787.083	557.021	893.282	1.77546	1.60368
134	Lib1-134	1233	436	982	752	436	1153.17	401.366	886.538	661.821	0.348055	0.746523
135	Lib1-135	530	358	892	457	358	495.685	329.562	805.287	402.197	0.664862	0.499445
136	Lib1-136	70	184	290	236	70	65.4679	169.384	261.809	207.699	2.58728	0.793324
137	Lib1-137	714	635	363	699	363	667.772	584.558	327.712	615.177	0.875386	1.87719
138	Lib1-138	6	62	16	47	6	5.61153	57.075	14.4446	41.3638
139	Lib1-139	8	58	21	59	8	7.48204	53.3927	18.9586	51.9248
140	Lib1-140	1218	893	1135	613	613	1139.14	822.064	1024.67	539.49	0.721653	0.526503
141	Lib1-141	1349	455	922	408	408	1261.66	418.857	832.371	359.073	0.331989	0.431386
142	Lib1-142	0	0	0	0	0	0	0	0	0
143	Lib1-143	233	153	166	148	148	217.914	140.846	149.863	130.252	0.646338	0.869141
144	Lib1-144	929	3549	372	4677	372	868.852	3267.08	335.837	4116.14	3.76023	12.2563
145	Lib1-145	1896	1001	1865	1723	1001	1773.24	921.485	1683.7	1516.38	0.519661	0.900623
146	Lib1-146	15	41	8	40	8	14.0288	37.7431	7.22231	35.2032
147	Lib1-147	532	138	409	314	138	497.556	127.038	369.241	276.345	0.255324	0.748416
148	Lib1-148	326	341	513	465	326	304.893	313.912	463.131	409.238	1.02958	0.883634
149	Lib1-149	1231	1963	1165	2175	1165	1151.3	1807.07	1051.75	1914.18	1.56959	1.81999
150	Lib1-150	1	1	4	40	1	0.935255	0.920564	3.61115	35.2032
151	Lib1-151	52	136	28	13	13	48.6333	125.197	25.2781	11.4411	2.5743	0.452608
152	Lib1-152	385	258	609	224	224	360.073	237.506	549.798	197.138	0.659604	0.358565
153	Lib1-153	987	644	1659	1236	644	923.097	592.844	1497.73	1087.78	0.642233	0.726288
154	Lib1-154	120	196	592	255	120	112.231	180.431	534.451	224.421	1.60768	0.419909
155	Lib1-155	1	17	55	52	1	0.935255	15.6496	49.6534	45.7642
156	Lib1-156	203	32	161	52	32	189.857	29.4581	145.349	45.7642	0.155159	0.314858
157	Lib1-157	382	272	332	400	272	357.267	250.394	299.726	352.032	0.700857	1.17451
158	Lib1-158	2578	1170	2742	1747	1170	2411.09	1077.06	2475.45	1537.5	0.446711	0.621101
159	Lib1-159	1516	2251	1254	2058	1254	1417.85	2072.19	1132.1	1811.21	1.46151	1.59987
160	Lib1-160	1824	467	961	840	467	1705.91	429.904	867.58	739.268	0.252009	0.852104
161	Lib1-161	1853	998	1712	1501	998	1733.03	918.723	1545.57	1321	0.530126	0.8547
162	Lib1-162	63	7	35	31	7	58.9211	6.44395	31.5976	27.2825
163	Lib1-163	123	326	329	241	123	115.036	300.104	297.017	212.1	2.60878	0.714098
164	Lib1-164	84	325	280	636	84	78.5614	299.183	252.781	559.732	3.80827	2.2143
165	Lib1-165	998	868	501	866	501	933.385	799.05	452.297	762.15	0.856078	1.68507
166	Lib1-166	445	261	538	237	237	416.189	240.267	485.7	208.579	0.577304	0.42944
167	Lib1-167	1065	639	1537	543	543	996.047	588.241	1387.59	477.884	0.590575	0.3444
168	Lib1-168	202	108	153	160	108	188.922	99.421	138.127	140.813	0.526255	1.01945
169	Lib1-169	118	99	268	131	99	110.36	91.1359	241.947	115.291	0.825805	0.476511
170	Lib1-170	1743	1967	1336	3122	1336	1630.15	1810.75	1206.13	2747.61	1.11079	2.27805
171	Lib1-171	10	41	5	5	5	9.35255	37.7431	4.51394	4.40041
172	Lib1-172	126	291	253	226	126	117.842	267.884	228.406	198.898	2.27325	0.870812
173	Lib1-173	0	0	0	19	0	0	0	0	16.7215
174	Lib1-174	417	2514	635	2073	417	390.001	2314.3	573.271	1824.41	5.93408	3.18245
175	Lib1-175	244	78	233	89	78	228.202	71.804	210.35	78.3272	0.314651	0.372367
176	Lib1-176	1361	2264	900	3485	900	1272.88	2084.16	812.51	3067.08	1.63735	3.77483
177	Lib1-177	2082	879	2353	1055	879	1947.2	809.176	2124.26	928.485	0.415559	0.437086
178	Lib1-178	41	31	108	24	24	38.3455	28.5375	97.5012	21.1219	0.744221	0.216633
179	Lib1-179	88	30	79	57	30	82.3024	27.6169	71.3203	50.1646	0.335554	0.703371
180	Lib1-180	0	7	1	6	0	0	6.44395	0.902789	5.28049
181	Lib1-181	1	34	0	11	0	0.935255	31.2992	0	9.68089
182	Lib1-182	294	1268	338	1052	294	274.965	1167.28	305.143	925.845	4.24518	3.03414
183	Lib1-183	1378	1966	1491	1273	1273	1288.78	1809.83	1346.06	1120.34	1.4043	0.832314
184	Lib1-184	1747	527	1446	703	527	1633.89	485.137	1305.43	618.697	0.296922	0.47394
185	Lib1-185	1229	495	1254	1088	495	1149.43	455.679	1132.1	957.528	0.39644	0.845801
186	Lib1-186	1960	1245	2174	1601	1245	1833.1	1146.1	1962.66	1409.01	0.625227	0.717907
187	Lib1-187	852	655	646	481	481	796.837	602.97	583.201	423.319	0.756704	0.725854
188	Lib1-188	324	404	175	315	175	303.023	371.908	157.988	277.226	1.22733	1.75473
189	Lib1-189	85	19	124	74	19	79.4967	17.4907	111.946	65.126	0.220018	0.581764
190	Lib1-190	429	668	740	744	429	401.224	614.937	668.064	654.78	1.53265	0.980117
191	Lib1-191	2340	4011	2166	7487	2166	2188.5	3692.38	1955.44	6589.17	1.68718	3.36966
192	Lib1-192	2119	1389	1345	1146	1146	1981.81	1278.66	1214.25	1008.57	0.645202	0.830613
193	Lib1-193	44	118	133	245	44	41.1512	108.627	120.071	215.62	2.63969	1.79577
194	Lib1-194	0	0	0	0	0	0	0	0	0
195	Lib1-195	78	11	120	19	11	72.9499	10.1262	108.335	16.7215	0.13881	0.154351
196	Lib1-196	6	49	56	31	6	5.61153	45.1077	50.5562	27.2825
197	Lib1-197	47	27	48	2	2	43.957	24.8552	43.3339	1.76016
198	Lib1-198	1341	607	1680	935	607	1254.18	558.783	1516.68	822.876	0.445537	0.542549
199	Lib1-199	0	1	0	0	0	0	0.920564	0	0
200	Lib1-200	442	658	316	819	316	413.383	605.731	285.281	720.786	1.4653	2.52658
201	Lib1-201	159	44	78	62	44	148.706	40.5048	70.4175	54.565	0.272383	0.774879
202	Lib1-202	1472	591	1505	709	591	1376.7	544.054	1358.7	623.977	0.395188	0.459247
203	Lib1-203	3084	2044	2222	1280	1280	2884.33	1881.63	2006	1126.5	0.652365	0.561568
204	Lib1-204	3314	9639	2723	7296	2723	3099.44	8873.32	2458.29	6421.07	2.86288	2.612
205	Lib1-205	2882	1623	2794	1996	1623	2695.41	1494.08	2522.39	1756.64	0.554305	0.696419
206	Lib1-206	11999	12384	11143	14634	11143	11222.1	11400.3	10059.8	12879.1	1.01587	1.28026
207	Lib1-207	633	397	720	607	397	592.016	365.464	650.008	534.209	0.617321	0.82185
208	Lib1-208	11999	12384	11143	14634	11143	11222.1	11400.3	10059.8	12879.1	1.01587	1.28026
209	Lib1-209	867	775	492	559	492	810.866	713.437	444.172	491.965	0.879846	1.1076
210	Lib1-210	566	1124	90	2631	90	529.354	1034.71	81.251	2315.49	1.95467	28.498
211	Lib1-211	0	0	0	0	0	0	0	0	0
212	Lib1-212	16	2	8	10	2	14.9641	1.84113	7.22231	8.80081
213	Lib1-213	1160	2048	1125	3051	1125	1084.9	1885.32	1015.64	2685.13	1.73779	2.64379
214	Lib1-214	2689	2019	2315	1853	1853	2514.9	1858.62	2089.96	1630.79	0.739043	0.780299
215	Lib1-215	191	61	63	132	61	178.634	56.1544	56.8757	116.171	0.314355	2.04254
216	Lib1-216	0	1	0	0	0	0	0.920564	0	0
217	Lib1-217	420	554	701	752	420	392.807	509.993	632.855	661.821	1.29833	1.04577
218	Lib1-218	49	140	211	250	49	45.8275	128.879	190.488	220.02	2.81226	1.15503
219	Lib1-219	26	3	24	34	3	24.3166	2.76169	21.6669	29.9228
220	Lib1-220	215	92	302	204	92	201.08	84.6919	272.642	179.537	0.421186	0.658506
221	Lib1-221	5	0	41	20	0	4.67628	0	37.0143	17.6016
222	Lib1-222	21	3	5	27	3	19.6404	2.76169	4.51394	23.7622
223	Lib1-223	660	473	706	760	473	617.268	435.427	637.369	668.862	0.70541	1.04941
224	Lib1-224	1	0	0	0	0	0.935255	0	0	0
225	Lib1-225	429	1008	400	674	400	401.224	927.929	361.115	593.175	2.31274	1.64262
226	Lib1-226	2390	1657	2701	2793	1657	2235.26	1525.38	2438.43	2458.07	0.682415	1.00805
227	Lib1-227	1667	8102	4240	8968	1667	1559.07	7458.41	3827.82	7892.57	4.78389	2.06189
228	Lib1-228	8347	14369	9183	11167	8347	7806.57	13227.6	8290.31	9827.86	1.69442	1.18546
229	Lib1-229	644	887	1349	636	636	602.304	816.541	1217.86	559.732	1.35569	0.459602
230	Lib1-230	236	592	396	661	236	220.72	544.974	357.504	581.734	2.46907	1.62721
231	Lib1-231	1	0	3	0	0	0.935255	0	2.70837	0
232	Lib1-232	219	418	317	703	219	204.821	384.796	286.184	618.697	1.8787	2.16189
233	Lib1-233	14	0	6	12	0	13.0936	0	5.41673	10.561
234	Lib1-234	1364	1703	962	3126	962	1275.69	1567.72	868.483	2751.13	1.22892	3.16775
235	Lib1-235	2652	2546	3725	3013	2546	2480.3	2343.76	3362.89	2651.68	0.94495	0.788514
236	Lib1-236	184	361	276	378	184	172.087	332.324	249.17	332.671	1.93114	1.33512
237	Lib1-237	2652	2546	3725	3013	2546	2480.3	2343.76	3362.89	2651.68	0.94495	0.788514
238	Lib1-238	466	435	594	362	362	435.829	400.446	536.256	318.589	0.918814	0.594099
239	Lib1-239	551	1402	934	1267	551	515.326	1290.63	843.205	1115.06	2.5045	1.32241
240	Lib1-240	1855	320	610	197	197	1734.9	294.581	550.701	173.376	0.169797	0.314828
241	Lib1-241	28	15	28	12	12	26.1871	13.8085	25.2781	10.561	0.5273	0.417792
242	Lib1-242	194	52	252	143	52	181.439	47.8694	227.503	125.852	0.263831	0.553187
243	Lib1-243	1851	635	2122	1391	635	1731.16	584.558	1915.72	1224.19	0.337669	0.639026
244	Lib1-244	969	693	1051	761	693	906.262	637.951	948.831	669.742	0.703937	0.70586
245	Lib1-245	410	50	160	213	50	383.455	46.0282	144.446	187.457	0.120036	1.29777
246	Lib1-246	1441	1303	760	804	760	1347.7	1199.5	686.119	707.585	0.89003	1.03129
247	Lib1-247	3	77	1	16	1	2.80577	70.8835	0.902789	14.0813
248	Lib1-248	294	185	493	196	185	274.965	170.304	445.075	172.496	0.619368	0.387566
249	Lib1-249	292	94	72	194	72	273.094	86.5331	65.0008	170.736	0.316861	2.62667
250	Lib1-250	674	467	529	624	467	630.362	429.904	477.575	549.171	0.681995	1.14991
251	Lib1-251	1407	677	1968	599	599	1315.9	623.222	1776.69	527.169	0.473608	0.296714
252	Lib1-252	81	144	14	55	14	75.7557	132.561	12.639	48.4045	1.74985	3.82976
253	Lib1-253	0	0	0	0	0	0	0	0	0
254	Lib1-254	8	14	2	104	2	7.48204	12.8879	1.80558	91.5284
255	Lib1-255	142	559	301	908	142	132.806	514.596	271.739	799.114	3.87478	2.94074
256	Lib1-256	30	21	6	87	6	28.0577	19.3319	5.41673	76.5671
257	Lib1-257	761	383	340	660	340	711.729	352.576	306.948	580.853	0.49538	1.89235
258	Lib1-258	276	218	313	296	218	258.13	200.683	282.573	260.504	0.777448	0.9219
259	Lib1-259	1383	3839	1476	4497	1383	1293.46	3534.05	1332.52	3957.72	2.73225	2.97011
260	Lib1-260	326	107	667	174	107	304.893	98.5004	602.16	153.134	0.323065	0.254308
261	Lib1-261	251	127	214	128	127	234.749	116.912	193.197	112.65	0.498028	0.583086
262	Lib1-262	19	181	12	143	12	17.7698	166.622	10.8335	125.852	9.37668	11.6169
263	Lib1-263	517	616	493	256	256	483.527	567.068	445.075	225.301	1.17277	0.506209
264	Lib1-264	249	353	302	487	249	232.879	324.959	272.642	428.599	1.3954	1.57202
265	Lib1-265	994	979	1111	1241	979	929.644	901.233	1003	1092.18	0.969439	1.08892
266	Lib1-266	607	867	655	1983	607	567.7	798.129	591.327	1745.2	1.4059	2.95133
267	Lib1-267	1275	335	1045	487	335	1192.45	308.389	943.414	428.599	0.258618	0.454307
268	Lib1-268	481	88	222	58	58	449.858	81.0097	200.419	51.0447	0.180078	0.25469
269	Lib1-269	4993	3834	4792	3797	3797	4669.73	3529.44	4326.16	3341.67	0.755814	0.772432
270	Lib1-270	42	5	58	7	5	39.2807	4.60282	52.3617	6.16057
271	Lib1-271	116	228	305	161	116	108.49	209.889	275.351	141.693	1.93464	0.514592
272	Lib1-272	43	65	40	21	21	40.216	59.8367	36.1115	18.4817	1.48788	0.511795
273	Lib1-273	575	210	918	379	210	537.772	193.319	828.76	333.551	0.359481	0.40247
274	Lib1-274	1604	1102	2289	1548	1102	1500.15	1014.46	2066.48	1362.37	0.676241	0.659268
275	Lib1-275	12	8	4	23	4	11.2231	7.36452	3.61115	20.2419
276	Lib1-276	1127	631	993	1045	631	1054.03	580.876	896.469	919.685	0.551099	1.0259
277	Lib1-277	2066	2346	1814	2075	1814	1932.24	2159.64	1637.66	1826.17	1.11769	1.11511
278	Lib1-278	804	699	914	494	494	751.945	643.475	825.149	434.76	0.855747	0.526887
279	Lib1-279	524	292	132	235	132	490.074	268.805	119.168	206.819	0.548499	1.73552
280	Lib1-280	3071	2070	3209	3268	2070	2872.17	1905.57	2897.05	2876.1	0.66346	0.992771
281	Lib1-281	1	0	0	0	0	0.935255	0	0	0
282	Lib1-282	2	0	1	25	0	1.87051	0	0.902789	22.002
283	Lib1-283	1179	626	983	579	579	1102.67	576.273	887.441	509.567	0.522618	0.574198
284	Lib1-284	82	23	25	143	23	76.6909	21.173	22.5697	125.852	0.276082	5.57613
285	Lib1-285	78	160	93	92	78	72.9499	147.29	83.9593	80.9675	2.01906	0.964365
286	Lib1-286	13	68	231	56	13	12.1583	62.5984	208.544	49.2845	5.14861	0.236327
287	Lib1-287	295	72	346	175	72	275.9	66.2806	312.365	154.014	0.240234	0.493059
288	Lib1-288	103	297	99	228	99	96.3313	273.408	89.3761	200.658	2.8382	2.2451
289	Lib1-289	3980	2712	2883	2785	2712	3722.32	2496.57	2602.74	2451.03	0.670704	0.94171
290	Lib1-290	467	429	425	574	425	436.764	394.922	383.685	505.167	0.9042	1.31662
291	Lib1-291	2430	2847	3530	3729	2430	2272.67	2620.85	3186.84	3281.82	1.1532	1.0298
292	Lib1-292	1173	143	661	426	143	1097.05	131.641	596.743	374.915	0.119995	0.628268
293	Lib1-293	2647	1349	4025	2401	1349	2475.62	1241.84	3633.72	2113.07	0.501628	0.581518
294	Lib1-294	40	22	198	11	11	37.4102	20.2524	178.752	9.68089	0.541361	0.0541582
295	Lib1-295	661	245	520	416	245	618.204	225.538	469.45	366.114	0.364829	0.779878
296	Lib1-296	1054	694	1413	1417	694	985.759	638.872	1275.64	1247.07	0.648101	0.977607
297	Lib1-297	398	563	310	459	310	372.232	518.278	279.864	403.957	1.39235	1.4434
298	Lib1-298	0	0	0	0	0	0	0	0	0
299	Lib1-299	0	0	0	0	0	0	0	0	0
300	Lib1-300	976	642	718	645	642	912.809	591.002	648.202	567.652	0.647455	0.875733
301	Lib1-301	3034	1624	2390	979	979	2837.56	1495	2157.66	861.599	0.526859	0.39932
302	Lib1-302	65	25	115	88	25	60.7916	23.0141	103.821	77.4471	0.378574	0.74597
303	Lib1-303	0	0	0	0	0	0	0	0	0
304	Lib1-304	2887	990	2239	958	958	2700.08	911.359	2021.34	843.118	0.33753	0.417108
305	Lib1-305	0	0	0	0	0	0	0	0	0
306	Lib1-306	2166	1941	1424	909	909	2025.76	1786.82	1285.57	799.994	0.882046	0.622287
307	Lib1-307	122	69	20	83	20	114.101	63.5189	18.0558	73.0467	0.55669	4.04562
308	Lib1-308	1120	2742	1402	3556	1120	1047.49	2524.19	1265.71	3129.57	2.40976	2.47258
309	Lib1-309	938	2328	1023	1593	938	877.269	2143.07	923.553	1401.97	2.44289	1.51802
310	Lib1-310	2	2	6	0	0	1.87051	1.84113	5.41673	0
311	Lib1-311	335	156	141	72	72	313.31	143.608	127.293	63.3658	0.458357	0.497794
312	Lib1-312	0	0	5	5	0	0	0	4.51394	4.40041
313	Lib1-313	767	821	980	212	212	717.341	755.783	884.733	186.577	1.05359	0.210885
314	Lib1-314	317	254	420	596	254	296.476	233.823	379.171	524.528	0.788676	1.38335
315	Lib1-315	910	1751	1361	1853	910	851.082	1611.91	1228.7	1630.79	1.89395	1.32725
316	Lib1-316	332	113	266	205	113	310.505	104.024	240.142	180.417	0.335015	0.751292
317	Lib1-317	1945	2932	2340	2699	1945	1819.07	2699.1	2112.53	2375.34	1.48378	1.12441
318	Lib1-318	915	590	1206	442	442	855.758	543.133	1088.76	388.996	0.63468	0.357282
319	Lib1-319	3333	3032	3000	1382	1382	3117.21	2791.15	2708.37	1216.27	0.895402	0.44908
320	Lib1-320	257	2826	382	2362	257	240.361	2601.52	344.865	2078.75	10.8234	6.02772
321	Lib1-321	1723	1646	1382	1872	1382	1611.44	1515.25	1247.65	1647.51	0.940305	1.32049
322	Lib1-322	1723	1646	1382	1872	1382	1611.44	1515.25	1247.65	1647.51	0.940305	1.32049
323	Lib1-323	55	0	16	27	0	51.439	0	14.4446	23.7622
324	Lib1-324	126	194	77	297	77	117.842	178.59	69.5147	261.384	1.5155	3.76013
325	Lib1-325	44	81	114	126	44	41.1512	74.5657	102.918	110.89	1.81199	1.07746
326	Lib1-326	57	18	188	47	18	53.3095	16.5702	169.724	41.3638	0.310829	0.243712
327	Lib1-327	4	8	9	2	2	3.74102	7.36452	8.1251	1.76016
328	Lib1-328	396	1759	401	2436	396	370.361	1619.27	362.018	2143.88	4.37215	5.92201
329	Lib1-329	61	44	56	99	44	57.0506	40.5048	50.5562	87.128	0.709981	1.72339
330	Lib1-330	791	351	917	365	351	739.787	323.118	827.857	321.23	0.436772	0.388025
331	Lib1-331	812	1155	748	1002	748	759.427	1063.25	675.286	881.841	1.40007	1.30588
332	Lib1-332	122	29	113	45	29	114.101	26.6964	102.015	39.6036	0.233971	0.388214
333	Lib1-333	443	118	217	127	118	414.318	108.627	195.905	111.77	0.262182	0.570533
334	Lib1-334	320	310	500	488	310	299.282	285.375	451.394	429.48	0.953533	0.951451
335	Lib1-335	109	352	299	365	109	101.943	324.039	269.934	321.23	3.17863	1.19003
336	Lib1-336	223	143	268	191	143	208.562	131.641	241.947	168.095	0.631183	0.694761
337	Lib1-337	64	35	274	21	21	59.8563	32.2198	247.364	18.4817	0.538285	0.0747146
338	Lib1-338	420	1256	311	1373	311	392.807	1156.23	280.767	1208.35	2.9435	4.30375
339	Lib1-339	2145	21319	1242	15066	1242	2006.12	19625.5	1121.26	13259.3	9.78281	11.8253
340	Lib1-340	858	455	4198	1372	455	802.449	418.857	3789.91	1207.47	0.521973	0.318602
341	Lib1-341	321	280	200	94	94	300.217	257.758	180.558	82.7276	0.858573	0.458178
342	Lib1-342	269	172	413	103	103	251.584	158.337	372.852	90.6483	0.629362	0.243122
343	Lib1-343	768	1312	771	1067	768	718.276	1207.78	696.05	939.046	1.6815	1.34911
344	Lib1-344	2384	662	1709	929	662	2229.65	609.414	1542.87	817.595	0.273323	0.52992
345	Lib1-345	0	0	0	0	0	0	0	0	0
346	Lib1-346	410	178	334	255	178	383.455	163.86	301.531	224.421	0.427327	0.74427
347	Lib1-347	538	410	545	676	410	503.167	377.431	492.02	594.935	0.750111	1.20917
348	Lib1-348	1922	1077	1646	1363	1077	1797.56	991.448	1485.99	1199.55	0.551552	0.80724
349	Lib1-349	2113	1104	1622	1505	1104	1976.19	1016.3	1464.32	1324.52	0.514273	0.904528
350	Lib1-350	829	652	891	808	652	775.326	600.208	804.385	711.105	0.774136	0.884037
351	Lib1-351	10	0	12	2	0	9.35255	0	10.8335	1.76016
352	Lib1-352	2215	1025	2174	1052	1025	2071.59	943.579	1962.66	925.845	0.455485	0.471729
353	Lib1-353	2299	4017	2434	2871	2299	2150.15	3697.91	2197.39	2526.71	1.71984	1.14987
354	Lib1-354	2	4	2	4	2	1.87051	3.68226	1.80558	3.52032
355	Lib1-355	0	0	0	0	0	0	0	0	0
356	Lib1-356	1005	484	1362	444	444	939.931	445.553	1229.6	390.756	0.474027	0.317792
357	Lib1-357	1508	1456	1214	1166	1166	1410.36	1340.34	1095.99	1026.17	0.950351	0.936303
358	Lib1-358	488	419	631	502	419	456.404	385.717	569.66	441.801	0.84512	0.775552
359	Lib1-359	147	142	117	56	56	137.482	130.72	105.626	49.2845	0.950813	0.466594
360	Lib1-360	833	458	799	640	458	779.067	421.619	721.328	563.252	0.541184	0.780854
361	Lib1-361	424	1809	819	2008	424	396.548	1665.3	739.384	1767.2	4.19949	2.3901
362	Lib1-362	492	333	294	235	235	460.146	306.548	265.42	206.819	0.666198	0.779215
363	Lib1-363	1142	630	1316	1077	630	1068.06	579.956	1188.07	947.847	0.542998	0.797804
364	Lib1-364	267	441	449	275	267	249.713	405.969	405.352	242.022	1.62574	0.597067
365	Lib1-365	4	0	2	10	0	3.74102	0	1.80558	8.80081
366	Lib1-366	54	13	44	163	13	50.5038	11.9673	39.7227	143.453	0.236959	3.61137
367	Lib1-367	949	629	476	1136	476	887.557	579.035	429.727	999.772	0.652392	2.32653
368	Lib1-368	698	32141	526	29956	526	652.808	29587.9	474.867	26363.7	45.324	55.5181
369	Lib1-369	123	169	103	165	103	115.036	155.575	92.9872	145.213	1.3524	1.56165
370	Lib1-370	334	4122	339	3801	334	312.375	3794.57	306.045	3345.19	12.1475	10.9304
371	Lib1-371	429	214	627	310	214	401.224	197.001	566.048	272.825	0.490999	0.481982
372	Lib1-372	0	0	0	0	0	0	0	0	0
373	Lib1-373	626	326	662	330	326	585.47	300.104	597.646	290.427	0.512587	0.485951
374	Lib1-374	271	92	108	92	92	253.454	84.6919	97.5012	80.9675	0.334151	0.830425
375	Lib1-375	381	646	250	249	249	356.332	594.685	225.697	219.14	1.66891	0.970948
376	Lib1-376	5	92	19	42	5	4.67628	84.6919	17.153	36.9634
377	Lib1-377	0	0	0	4	0	0	0	0	3.52032
378	Lib1-378	2028	3113	2024	1827	1827	1896.7	2865.72	1827.24	1607.91	1.5109	0.879963
379	Lib1-379	4	7	112	2	2	3.74102	6.44395	101.112	1.76016
380	Lib1-380	901	329	357	278	278	842.665	302.866	322.296	244.663	0.359414	0.759125
381	Lib1-381	362	236	382	241	236	338.562	217.253	344.865	212.1	0.641693	0.615021
382	Lib1-382	0	1	1	1	0	0	0.920564	0.902789	0.880081
383	Lib1-383	508	309	281	311	281	475.11	284.454	253.684	273.705	0.598713	1.07892
384	Lib1-384	74	7	59	25	7	69.2089	6.44395	53.2645	22.002
385	Lib1-385	568	881	813	829	568	531.225	811.017	733.967	729.587	1.52669	0.994032
386	Lib1-386	591	526	701	316	316	552.736	484.217	632.855	278.106	0.876037	0.439446
387	Lib1-387	2024	1870	2857	2107	1870	1892.96	1721.46	2579.27	1854.33	0.909401	0.718937
388	Lib1-388	89	26	112	9	9	83.2377	23.9347	101.112	7.92073
389	Lib1-389	8136	8914	12448	11940	8136	7609.24	8205.91	11237.9	10508.2	1.07841	0.935064
390	Lib1-390	4	118	33	54	4	3.74102	108.627	29.792	47.5244
391	Lib1-391	849	664	1215	1121	664	794.032	611.255	1096.89	986.571	0.769812	0.899427
392	Lib1-392	159	40	31	129	31	148.706	36.8226	27.9864	113.53	0.247621	4.05662
393	Lib1-393	485	1091	819	1390	485	453.599	1004.34	739.384	1223.31	2.21415	1.6545
394	Lib1-394	2292	1030	2377	1619	1030	2143.6	948.181	2145.93	1424.85	0.44233	0.663979
395	Lib1-395	75	23	143	67	23	70.1441	21.173	129.099	58.9654	0.30185	0.456747
396	Lib1-396	0	1	6	0	0	0	0.920564	5.41673	0
397	Lib1-397	47	76	20	25	20	43.957	69.9629	18.0558	22.002	1.59162	1.21856
398	Lib1-398	204	46	40	44	40	190.792	42.346	36.1115	38.7236	0.221948	1.07233
399	Lib1-399	22	0	15	14	0	20.5756	0	13.5418	12.3211
400	Lib1-400	0	0	35	8	0	0	0	31.5976	7.04065
401	Lib1-401	231	509	241	475	231	216.044	468.567	217.572	418.038	2.16885	1.92138
402	Lib1-402	67	36	29	36	29	62.6621	33.1403	26.1809	31.6829	0.528874	1.21016
403	Lib1-403	757	2250	971	1030	757	707.988	2071.27	876.608	906.483	2.92557	1.03408
404	Lib1-404	1303	796	1405	909	796	1218.64	732.769	1268.42	799.994	0.601302	0.630702
405	Lib1-405	1476	865	1762	1158	865	1380.44	796.288	1590.71	1019.13	0.576838	0.640677
406	Lib1-406	28	22	57	3	3	26.1871	20.2524	51.459	2.64024
407	Lib1-407	0	0	0	0	0	0	0	0	0
408	Lib1-408	2079	5927	1859	2740	1859	1944.4	5456.19	1678.28	2411.42	2.80611	1.43684
409	Lib1-409	1574	757	2792	1153	757	1472.09	696.867	2520.59	1014.73	0.473386	0.402578
410	Lib1-410	0	0	0	0	0	0	0	0	0
411	Lib1-411	2	134	45	429	2	1.87051	123.356	40.6255	377.555
412	Lib1-412	616	636	315	413	315	576.117	585.479	284.378	363.473	1.01625	1.27813
413	Lib1-413	0	0	0	0	0	0	0	0	0
414	Lib1-414	4805	2914	3883	3374	2914	4493.9	2682.52	3505.53	2969.39	0.596926	0.84706
415	Lib1-415	276	689	198	507	198	258.13	634.269	178.752	446.201	2.45716	2.4962
416	Lib1-416	116	1834	229	2477	116	108.49	1688.32	206.739	2179.96	15.562	10.5445
417	Lib1-417	1358	1037	1256	719	719	1270.08	954.625	1133.9	632.778	0.751628	0.558054
418	Lib1-418	200	153	443	119	119	187.051	140.846	399.935	104.73	0.752984	0.261866
419	Lib1-419	0	0	0	0	0	0	0	0	0
420	Lib1-420	814	4523	1015	2675	814	761.298	4163.71	916.33	2354.22	5.46923	2.56918
421	Lib1-421	1186	1993	1803	1643	1186	1109.21	1834.69	1627.73	1445.97	1.65404	0.888338
422	Lib1-422	0	0	0	0	0	0	0	0	0
423	Lib1-423	560	425	659	571	425	523.743	391.24	594.938	502.526	0.747008	0.84467
424	Lib1-424	2423	5194	1576	3234	1576	2266.12	4781.41	1422.79	2846.18	2.10995	2.00042
425	Lib1-425	80	10	23	21	10	74.8204	9.20564	20.7641	18.4817	0.123037	0.890078
426	Lib1-426	11	155	36	61	11	10.2878	142.687	32.5004	53.6849	13.8696	1.65182
427	Lib1-427	11	154	36	49	11	10.2878	141.767	32.5004	43.124	13.7801	1.32688
428	Lib1-428	929	436	1239	478	436	868.852	401.366	1118.56	420.679	0.46195	0.376091
429	Lib1-429	4278	6481	4970	10792	4278	4001.02	5966.18	4486.86	9497.83	1.49116	2.11681
430	Lib1-430	63	13	140	29	13	58.9211	11.9673	126.39	25.5224	0.203108	0.201933
431	Lib1-431	10	2	176	32	2	9.35255	1.84113	158.891	28.1626
432	Lib1-432	820	398	877	600	398	766.909	366.385	791.746	528.049	0.477742	0.666942
433	Lib1-433	80	505	50	450	50	74.8204	464.885	45.1394	396.036	6.21335	8.77363
434	Lib1-434	411	173	154	107	107	384.39	159.258	139.029	94.1687	0.414313	0.677329
435	Lib1-435	521	275	464	306	275	487.268	253.155	418.894	269.305	0.51954	0.642895
436	Lib1-436	64	10	23	3	3	59.8563	9.20564	20.7641	2.64024
437	Lib1-437	250	174	550	156	156	233.814	160.178	496.534	137.293	0.685068	0.276502
438	Lib1-438	185	165	278	126	126	173.022	151.893	250.975	110.89	0.877882	0.441837
439	Lib1-439	4278	6481	4970	10792	4278	4001.02	5966.18	4486.86	9497.83	1.49116	2.11681
440	Lib1-440	1285	1532	628	821	628	1201.8	1410.3	566.951	722.547	1.17349	1.27444
441	Lib1-441	445	1515	620	1426	445	416.189	1394.66	559.729	1255	3.35102	2.24215
442	Lib1-442	387	271	535	343	271	361.944	249.473	482.992	301.868	0.689259	0.624996
443	Lib1-443	479	239	591	537	239	447.987	220.015	533.548	472.604	0.491119	0.885775
444	Lib1-444	577	118	426	174	118	539.642	108.627	384.588	153.134	0.201294	0.398177
445	Lib1-445	601	215	432	240	215	562.088	197.921	390.005	211.219	0.352118	0.541582
446	Lib1-446	1528	357	738	290	290	1429.07	328.642	666.258	255.224	0.229969	0.38307
447	Lib1-447	1687	784	3502	1229	784	1577.78	721.723	3161.57	1081.62	0.45743	0.342115
448	Lib1-448	571	215	436	241	215	534.031	197.921	393.616	212.1	0.370618	0.538849
449	Lib1-449	97	275	32	167	32	90.7197	253.155	28.8892	146.974	2.79052	5.08748
450	Lib1-450	2	55	121	0	0	1.87051	50.631	109.237	0
451	Lib1-451	539	1002	284	791	284	504.102	922.406	256.392	696.144	1.8298	2.71516
452	Lib1-452	604	236	737	281	236	564.894	217.253	665.355	247.303	0.384591	0.371685
453	Lib1-453	1642	688	1731	916	688	1535.69	633.348	1562.73	806.154	0.41242	0.515864
454	Lib1-454	952	860	1025	1308	860	890.363	791.685	925.358	1151.15	0.889172	1.244
455	Lib1-455	514	293	511	427	293	480.721	269.725	461.325	375.795	0.561085	0.814598
456	Lib1-456	907	742	1020	587	587	848.276	683.059	920.844	516.608	0.805231	0.561015
457	Lib1-457	3477	3838	5260	3414	3414	3251.88	3533.13	4748.67	3004.6	1.08649	0.632724
458	Lib1-458	0	0	0	4	0	0	0	0	3.52032
459	Lib1-459	408	197	302	135	135	381.584	181.351	272.642	118.811	0.475259	0.435776
460	Lib1-460	174	254	167	108	108	162.734	233.823	150.766	95.0488	1.43684	0.63044
461	Lib1-461	2266	1021	1298	894	894	2119.29	939.896	1171.82	786.792	0.443496	0.671428
462	Lib1-462	1582	969	1364	759	759	1479.57	892.027	1231.4	667.982	0.602895	0.542455
463	Lib1-463	391	189	501	231	189	365.685	173.987	452.297	203.299	0.475783	0.44948
464	Lib1-464	343	323	366	512	323	320.792	297.342	330.421	450.601	0.926899	1.36372
465	Lib1-465	167	70	296	196	70	156.188	64.4395	267.225	172.496	0.412578	0.645507
466	Lib1-466	313	71	497	294	71	292.735	65.3601	448.686	258.744	0.223274	0.57667
467	Lib1-467	181	77	229	89	77	169.281	70.8835	206.739	78.3272	0.418732	0.378871
468	Lib1-468	249	148	460	240	148	232.879	136.244	415.283	211.219	0.585041	0.508616
469	Lib1-469	546	648	764	435	435	510.649	596.526	689.731	382.835	1.16817	0.55505
470	Lib1-470	1886	2168	1878	1106	1106	1763.89	1995.78	1695.44	973.37	1.13147	0.574111
471	Lib1-471	713	1772	888	1068	713	666.837	1631.24	801.676	939.927	2.44624	1.17245
472	Lib1-472	310	115	813	230	115	289.929	105.865	733.967	202.419	0.365141	0.275787
473	Lib1-473	334	190	681	162	162	312.375	174.907	614.799	142.573	0.559927	0.231902
474	Lib1-474	39	48	28	3	3	36.4749	44.1871	25.2781	2.64024
475	Lib1-475	2491	1007	2491	1546	1007	2329.72	927.008	2248.85	1360.61	0.397905	0.605024
476	Lib1-476	50	4	35	6	4	46.7628	3.68226	31.5976	5.28049
477	Lib1-477	37	19	5	55	5	34.6044	17.4907	4.51394	48.4045
478	Lib1-478	91	41	231	65	41	85.1082	37.7431	208.544	57.2053	0.443472	0.274308
479	Lib1-479	313	479	319	475	313	292.735	440.95	287.99	418.038	1.50631	1.45158
480	Lib1-480	546	648	764	435	435	510.649	596.526	689.731	382.835	1.16817	0.55505
481	Lib1-481	440	4803	367	4853	367	411.512	4421.47	331.323	4271.03	10.7444	12.8908
482	Lib1-482	446	763	820	373	373	417.124	702.391	740.287	328.27	1.68389	0.443437
483	Lib1-483	796	246	306	218	218	744.463	226.459	276.253	191.858	0.304191	0.694499
484	Lib1-484	447	238	379	305	238	418.059	219.094	342.157	268.425	0.524075	0.784508
485	Lib1-485	323	260	261	344	260	302.087	239.347	235.628	302.748	0.79231	1.28486
486	Lib1-486	0	0	4	1	0	0	0	3.61115	0.880081
487	Lib1-487	77	20	17	13	13	72.0146	18.4113	15.3474	11.4411	0.25566	0.745471
488	Lib1-488	0	0	0	0	0	0	0	0	0
489	Lib1-489	243	4919	497	2630	243	227.267	4528.26	448.686	2314.61	19.9248	5.15865
490	Lib1-490	530	436	270	254	254	495.685	401.366	243.753	223.541	0.80972	0.917079
491	Lib1-491	1914	693	1679	1128	693	1790.08	637.951	1515.78	992.731	0.356382	0.65493
492	Lib1-492	211	197	125	104	104	197.339	181.351	112.849	91.5284	0.918984	0.811073
493	Lib1-493	5	30	4	19	4	4.67628	27.6169	3.61115	16.7215
494	Lib1-494	229	137	147	82	82	214.173	126.117	132.71	72.1666	0.588856	0.543792
495	Lib1-495	222	138	182	196	138	207.627	127.038	164.308	172.496	0.611857	1.04984
496	Lib1-496	279	130	242	318	130	260.936	119.673	218.475	279.866	0.458631	1.281
497	Lib1-497	14	0	0	0	0	13.0936	0	0	0
498	Lib1-498	1627	2869	1191	3488	1191	1521.66	2641.1	1075.22	3069.72	1.73567	2.85497
499	Lib1-499	62	113	28	105	28	57.9858	104.024	25.2781	92.4085	1.79395	3.65568
500	Lib1-500	397	313	280	436	280	371.296	288.137	252.781	383.715	0.776029	1.51798
501	Lib1-501	2	1	2	12	1	1.87051	0.920564	1.80558	10.561
502	Lib1-502	574	407	1045	757	407	536.836	374.67	943.414	666.221	0.697922	0.706181
503	Lib1-503	126	40	380	67	40	117.842	36.8226	343.06	58.9654	0.312474	0.171881
504	Lib1-504	1319	511	1886	641	511	1233.6	470.408	1702.66	564.132	0.381329	0.331324
505	Lib1-505	109	467	93	388	93	101.943	429.904	83.9593	341.471	4.21711	4.0671
506	Lib1-506	89	205	75	265	75	83.2377	188.716	67.7091	233.221	2.26719	3.44446
507	Lib1-507	45	18	75	10	10	42.0865	16.5702	67.7091	8.80081	0.393717	0.12998
508	Lib1-508	2766	3139	2304	1312	1312	2586.92	2889.65	2080.02	1154.67	1.11703	0.555121
509	Lib1-509	969	1408	926	727	727	906.262	1296.15	835.982	639.819	1.43022	0.76535
510	Lib1-510	43	9	25	28	9	40.216	8.28508	22.5697	24.6423
511	Lib1-511	149	1316	154	957	149	139.353	1211.46	139.029	842.238	8.69348	6.05798
512	Lib1-512	15	8	6	2	2	14.0288	7.36452	5.41673	1.76016
513	Lib1-513	34	8	4	6	4	31.7987	7.36452	3.61115	5.28049
514	Lib1-514	356	141	87	132	87	332.951	129.8	78.5426	116.171	0.389846	1.47908
515	Lib1-515	1	53	10	48	1	0.935255	48.7899	9.02789	42.2439
516	Lib1-516	3	24	18	3	3	2.80577	22.0935	16.2502	2.64024
517	Lib1-517	135	131	67	97	67	126.259	120.594	60.4868	85.3679	0.955128	1.41135
518	Lib1-518	342	410	314	293	293	319.857	377.431	283.476	257.864	1.18	0.90965
519	Lib1-519	214	763	28	786	28	200.145	702.391	25.2781	691.744	3.50942	27.3654
520	Lib1-520	6	6	17	47	6	5.61153	5.52339	15.3474	41.3638
521	Lib1-521	629	489	761	654	489	588.275	450.156	687.022	575.573	0.765213	0.837779
522	Lib1-522	412	113	474	212	113	385.325	104.024	427.922	186.577	0.269964	0.436008
523	Lib1-523	370	115	484	236	115	346.044	105.865	436.95	207.699	0.305929	0.475339
524	Lib1-524	1695	3038	2113	3507	1695	1585.26	2796.67	1907.59	3086.44	1.76418	1.61798
525	Lib1-525	1226	292	1364	465	292	1146.62	268.805	1231.4	409.238	0.234432	0.332334
526	Lib1-526	126	33	11	45	11	117.842	30.3786	9.93067	39.6036	0.257791	3.98801
527	Lib1-527	120	149	89	58	58	112.231	137.164	80.3482	51.0447	1.22216	0.635294
528	Lib1-528	33	28	0	2	0	30.8634	25.7758	0	1.76016
529	Lib1-529	1289	762	1973	949	762	1205.54	701.47	1781.2	835.197	0.58187	0.468895
530	Lib1-530	1688	26053	1461	14016	1461	1578.71	23983.5	1318.97	12335.2	15.1918	9.35213
531	Lib1-531	0	0	0	0	0	0	0	0	0
532	Lib1-532	263	692	155	840	155	245.972	637.031	139.932	739.268	2.58985	5.28304
533	Lib1-533	344	114	469	119	114	321.728	104.944	423.408	104.73	0.32619	0.247349
534	Lib1-534	484	301	495	426	301	452.663	277.09	446.88	374.915	0.612132	0.838959
535	Lib1-535	1760	448	1698	508	448	1646.05	412.413	1532.94	447.081	0.250547	0.29165
536	Lib1-536	2364	2323	2969	1788	1788	2210.94	2138.47	2680.38	1573.58	0.967221	0.587075
537	Lib1-537	2364	2323	2969	1788	1788	2210.94	2138.47	2680.38	1573.58	0.967221	0.587075
538	Lib1-538	671	334	1088	772	334	627.556	307.469	982.234	679.423	0.489946	0.691711
539	Lib1-539	0	0	0	0	0	0	0	0	0
540	Lib1-540	347	99	163	273	99	324.534	91.1359	147.155	240.262	0.280821	1.63272
541	Lib1-541	2177	2834	1174	2388	1174	2036.05	2608.88	1059.87	2101.63	1.28134	1.98291
542	Lib1-542	195	110	415	199	110	182.375	101.262	374.657	175.136	0.555242	0.467457
543	Lib1-543	0	0	0	0	0	0	0	0	0
544	Lib1-544	171	74	228	133	74	159.929	68.1218	205.836	117.051	0.425951	0.568661
545	Lib1-545	834	268	681	341	268	780.003	246.711	614.799	300.108	0.316295	0.488139
546	Lib1-546	7356	9971	5203	6744	5203	6879.74	9178.95	4697.21	5935.27	1.3342	1.26357
547	Lib1-547	345	271	385	364	271	322.663	249.473	347.574	320.349	0.773169	0.921674
548	Lib1-548	26	15	2	48	2	24.3166	13.8085	1.80558	42.2439
549	Lib1-549	539	847	529	703	529	504.102	779.718	477.575	618.697	1.54675	1.2955
550	Lib1-550	1368	6034	737	6290	737	1279.43	5554.69	665.355	5535.71	4.34154	8.31993
551	Lib1-551	0	0	0	0	0	0	0	0	0
552	Lib1-552	0	0	0	0	0	0	0	0	0
553	Lib1-553	155	16	54	72	16	144.965	14.729	48.7506	63.3658	0.101604	1.2998
554	Lib1-554	259	221	118	209	118	242.231	203.445	106.529	183.937	0.839879	1.72664
555	Lib1-555	298	335	299	634	298	278.706	308.389	269.934	557.971	1.1065	2.06707
556	Lib1-556	525	115	299	168	115	491.009	105.865	269.934	147.854	0.215607	0.54774
557	Lib1-557	0	0	0	0	0	0	0	0	0
558	Lib1-558	120	129	11	71	11	112.231	118.753	9.93067	62.4858	1.05811	6.2922
559	Lib1-559	0	2	0	0	0	0	1.84113	0	0
560	Lib1-560	115	14	354	18	14	107.554	12.8879	319.587	15.8415	0.119827	0.0495685
561	Lib1-561	756	558	290	415	290	707.053	513.675	261.809	365.234	0.726502	1.39504
562	Lib1-562	2444	860	2414	1195	860	2285.76	791.685	2179.33	1051.7	0.346355	0.482578
563	Lib1-563	12	31	34	17	12	11.2231	28.5375	30.6948	14.9614	2.54276	0.487424
564	Lib1-564	1060	333	888	422	333	991.37	306.548	801.676	371.394	0.309216	0.463272
565	Lib1-565	549	176	714	280	176	513.455	162.019	644.591	246.423	0.315547	0.382293
566	Lib1-566	71	6	87	44	6	66.4031	5.52339	78.5426	38.7236
567	Lib1-567	85	76	95	146	76	79.4967	69.9629	85.7649	128.492	0.880073	1.49819
568	Lib1-568	93	73	141	35	35	86.9787	67.2012	127.293	30.8028	0.772617	0.241983
569	Lib1-569	0	12	15	11	0	0	11.0468	13.5418	9.68089
570	Lib1-570	4212	3364	4423	4847	3364	3939.29	3096.78	3993.03	4265.75	0.786125	1.0683
571	Lib1-571	606	1208	742	1065	606	566.765	1112.04	669.869	937.286	1.96209	1.39921
572	Lib1-572	568	1214	757	998	568	531.225	1117.57	683.411	878.321	2.10375	1.2852
573	Lib1-573	2398	25028	1248	13883	1248	2242.74	23039.9	1126.68	12218.2	10.2731	10.8444
574	Lib1-574	151	20	189	122	20	141.224	18.4113	170.627	107.37	0.13037	0.629267
575	Lib1-575	256	242	644	514	242	239.425	222.777	581.396	452.362	0.930464	0.778061
576	Lib1-576	20	38	12	2	2	18.7051	34.9815	10.8335	1.76016
577	Lib1-577	392	299	463	650	299	366.62	275.249	417.991	572.053	0.750774	1.36858
578	Lib1-578	93	161	175	270	93	86.9787	148.211	157.988	237.622	1.70399	1.50405
579	Lib1-579	1159	630	668	614	614	1083.96	579.956	603.063	540.37	0.535034	0.896042
580	Lib1-580	29	29	75	61	29	27.1224	26.6964	67.7091	53.6849	0.984292	0.792876
581	Lib1-581	365	60	105	85	60	341.368	55.2339	94.7928	74.8069	0.161801	0.789162
582	Lib1-582	5	6	0	2	0	4.67628	5.52339	0	1.76016
583	Lib1-583	486	171	241	141	141	454.534	157.417	217.572	124.091	0.346325	0.570346
584	Lib1-584	168	89	355	193	89	157.123	81.9302	320.49	169.856	0.521441	0.529987
585	Lib1-585	50	82	29	34	29	46.7628	75.4863	26.1809	29.9228	1.61424	1.14292
586	Lib1-586	2739	2362	2254	2246	2246	2561.66	2174.37	2034.89	1976.66	0.848813	0.971387
587	Lib1-587	844	446	487	885	446	789.355	410.572	439.658	778.872	0.520136	1.77154
588	Lib1-588	3	2	0	0	0	2.80577	1.84113	0	0
589	Lib1-589	0	0	0	0	0	0	0	0	0
590	Lib1-590	283	865	225	661	225	264.677	796.288	203.127	581.734	3.00853	2.86388
591	Lib1-591	1789	812	1904	1158	812	1673.17	747.498	1718.91	1019.13	0.446755	0.592896
592	Lib1-592	341	373	150	131	131	318.922	343.371	135.418	115.291	1.07666	0.851367
593	Lib1-593	1530	1122	1550	1437	1122	1430.94	1032.87	1399.32	1264.68	0.721814	0.903778
594	Lib1-594	0	0	0	0	0	0	0	0	0
595	Lib1-595	949	932	882	895	882	887.557	857.966	796.26	787.673	0.96666	0.989216
596	Lib1-596	0	0	1	0	0	0	0	0.902789	0
597	Lib1-597	1241	423	1292	757	423	1160.65	389.399	1166.4	666.221	0.3355	0.571176
598	Lib1-598	40	40	200	73	40	37.4102	36.8226	180.558	64.2459	0.984292	0.355819
599	Lib1-599	379	88	91	164	88	354.462	81.0097	82.1538	144.333	0.228543	1.75687
600	Lib1-600	2256	967	1559	1018	967	2109.94	890.186	1407.45	895.922	0.421902	0.636558
601	Lib1-601	1204	3134	997	7940	997	1126.05	2885.05	900.08	6987.84	2.5621	7.76358
602	Lib1-602	1893	655	1678	439	439	1770.44	602.97	1514.88	386.356	0.340577	0.25504
603	Lib1-603	0	1	0	0	0	0	0.920564	0	0
604	Lib1-604	0	0	0	1	0	0	0	0	0.880081
605	Lib1-605	255	169	322	297	169	238.49	155.575	290.698	261.384	0.652335	0.89916
606	Lib1-606	383	186	518	368	186	358.203	171.225	467.645	323.87	0.478011	0.692556
607	Lib1-607	132	90	60	21	21	123.454	82.8508	54.1673	18.4817	0.671108	0.341197
608	Lib1-608	1796	1068	1459	1926	1068	1679.72	983.163	1317.17	1695.04	0.585314	1.28688
609	Lib1-609	1071	1225	1048	1285	1048	1001.66	1127.69	946.122	1130.9	1.12582	1.1953
610	Lib1-610	703	8999	1393	5895	703	657.484	8284.16	1257.58	5188.08	12.5998	4.12543
611	Lib1-611	216	626	381	747	216	202.015	576.273	343.962	657.421	2.85263	1.91131
612	Lib1-612	459	306	487	239	239	429.282	281.693	439.658	210.339	0.656195	0.478416
613	Lib1-613	46	89	28	167	28	43.0217	81.9302	25.2781	146.974	1.90439	5.81427
614	Lib1-614	99	144	471	231	99	92.5903	132.561	425.213	203.299	1.4317	0.47811
615	Lib1-615	82	143	302	255	82	76.6909	131.641	272.642	224.421	1.71651	0.823133
616	Lib1-616	0	0	0	0	0	0	0	0	0
617	Lib1-617	637	1640	746	1508	637	595.757	1509.73	673.48	1327.16	2.53413	1.9706
618	Lib1-618	4	3	19	2	2	3.74102	2.76169	17.153	1.76016
619	Lib1-619	1102	2246	1649	2729	1102	1030.65	2067.59	1488.7	2401.74	2.0061	1.61332
620	Lib1-620	46	122	107	84	46	43.0217	112.309	96.5984	73.9268	2.61051	0.765301
621	Lib1-621	2206	1629	2618	1874	1629	2063.17	1499.6	2363.5	1649.27	0.726841	0.697809
622	Lib1-622	1926	817	1399	1072	817	1801.3	752.101	1263	943.447	0.417532	0.746988
623	Lib1-623	204	739	563	951	204	190.792	680.297	508.27	836.957	3.56565	1.64668
624	Lib1-624	23	6	5	1	1	21.5109	5.52339	4.51394	0.880081
625	Lib1-625	313	799	357	1181	313	292.735	735.531	322.296	1039.38	2.51262	3.22491
626	Lib1-626	12	1	0	1	0	11.2231	0.920564	0	0.880081
627	Lib1-627	313	799	357	1181	313	292.735	735.531	322.296	1039.38	2.51262	3.22491
628	Lib1-628	505	601	380	315	315	472.304	553.259	343.06	277.226	1.17141	0.808097
629	Lib1-629	0	0	0	0	0	0	0	0	0
630	Lib1-630	2436	1264	2256	1139	1139	2278.28	1163.59	2036.69	1002.41	0.510733	0.492177
631	Lib1-631	1667	706	1609	1061	706	1559.07	649.919	1452.59	933.766	0.416863	0.64283
632	Lib1-632	0	0	0	0	0	0	0	0	0
633	Lib1-633	569	345	380	363	345	532.16	317.595	343.06	319.469	0.596803	0.931236
634	Lib1-634	442	1215	932	858	442	413.383	1118.49	841.399	755.11	2.70569	0.897445
635	Lib1-635	219	140	178	69	69	204.821	128.879	160.696	60.7256	0.629228	0.37789
636	Lib1-636	90	104	54	62	54	84.173	95.7387	48.7506	54.565	1.1374	1.11927
637	Lib1-637	177	181	304	142	142	165.54	166.622	274.448	124.972	1.00654	0.455356
638	Lib1-638	727	1389	742	976	727	679.93	1278.66	669.869	858.959	1.88058	1.28228
639	Lib1-639	569	685	810	1195	569	532.16	630.587	731.259	1051.7	1.18496	1.4382
640	Lib1-640	565	369	860	578	369	528.419	339.688	776.398	508.687	0.642839	0.655188
641	Lib1-641	12937	9207	15822	8990	8990	12099.4	8475.64	14283.9	7911.93	0.700501	0.553905
642	Lib1-642	1364	626	844	708	626	1275.69	576.273	761.954	623.097	0.451735	0.817763
643	Lib1-643	5267	3721	5077	3689	3689	4925.99	3425.42	4583.46	3246.62	0.695377	0.708334
644	Lib1-644	102	178	257	201	102	95.396	163.86	232.017	176.896	1.71769	0.762429
645	Lib1-645	847	561	904	758	561	792.161	516.437	816.121	667.101	0.651934	0.817405
646	Lib1-646	270	187	291	192	187	252.519	172.146	262.711	168.976	0.681714	0.643198
647	Lib1-647	132	45	56	130	45	123.454	41.4254	50.5562	114.411	0.335554	2.26304
648	Lib1-648	1520	536	1160	745	536	1421.59	493.423	1047.23	655.66	0.347093	0.626087
649	Lib1-649	253	398	103	553	103	236.62	366.385	92.9872	486.685	1.54841	5.23389
650	Lib1-650	24	9	11	1	1	22.4461	8.28508	9.93067	0.880081
651	Lib1-651	157	511	254	998	157	146.835	470.408	229.308	878.321	3.20365	3.83031
652	Lib1-652	107	6	13	0	0	100.072	5.52339	11.7363	0
653	Lib1-653	0	0	0	0	0	0	0	0	0
654	Lib1-654	257	46	294	117	46	240.361	42.346	265.42	102.969	0.176177	0.387949
655	Lib1-655	4933	9629	4665	10105	4665	4613.61	8864.12	4211.51	8893.22	1.9213	2.11165
656	Lib1-656	2459	2426	2447	2610	2426	2299.79	2233.29	2209.12	2297.01	0.971083	1.03978
657	Lib1-657	240	186	98	102	98	224.461	171.225	88.4733	89.7683	0.762827	1.01464
658	Lib1-658	73	19	57	22	19	68.2736	17.4907	51.459	19.3618	0.256186	0.376257
659	Lib1-659	319	177	564	334	177	298.346	162.94	509.173	293.947	0.546143	0.577303
660	Lib1-660	696	563	1111	1321	563	650.938	518.278	1003	1162.59	0.796202	1.15911
661	Lib1-661	641	309	612	494	309	599.499	284.454	552.507	434.76	0.474487	0.786887
662	Lib1-662	146	47	199	318	47	136.547	43.2665	179.655	279.866	0.316861	1.5578
663	Lib1-663	129	83	27	65	27	120.648	76.4069	24.3753	57.2053	0.633304	2.34685
664	Lib1-664	400	179	144	315	144	374.102	164.781	130.002	277.226	0.440471	2.13248
665	Lib1-665	23025	11747	20887	11873	11747	21534.2	10813.9	18856.5	10449.2	0.502171	0.554142
666	Lib1-666	127	14	28	34	14	118.777	12.8879	25.2781	29.9228	0.108505	1.18374
667	Lib1-667	853	497	861	1148	497	797.773	457.521	777.301	1010.33	0.573497	1.2998
668	Lib1-668	342	116	171	160	116	319.857	106.785	154.377	140.813	0.333854	0.912138
669	Lib1-669	164	169	166	190	164	153.382	155.575	149.863	167.215	1.0143	1.11579
670	Lib1-670	4	1	0	8	0	3.74102	0.920564	0	7.04065
671	Lib1-671	261	313	189	319	189	244.102	288.137	170.627	280.746	1.1804	1.64538
672	Lib1-672	182	70	252	171	70	170.216	64.4395	227.503	150.494	0.378574	0.661504
673	Lib1-673	1710	1563	1292	1131	1131	1599.29	1438.84	1166.4	995.372	0.899678	0.853369
674	Lib1-674	1185	488	633	868	488	1108.28	449.235	571.465	763.91	0.405346	1.33676
675	Lib1-675	29	218	21	87	21	27.1224	200.683	18.9586	76.5671	7.39916	4.03865
676	Lib1-676	396	1178	453	1407	396	370.361	1084.42	408.963	1238.27	2.92802	3.02784
677	Lib1-677	227	3397	82	2540	82	212.303	3127.16	74.0287	2235.41	14.7297	30.1965
678	Lib1-678	2374	3636	1946	2909	1946	2220.3	3347.17	1756.83	2560.16	1.50753	1.45726
679	Lib1-679	0	17	0	7	0	0	15.6496	0	6.16057
680	Lib1-680	78	260	307	247	78	72.9499	239.347	277.156	217.38	3.28097	0.784323
681	Lib1-681	663	373	859	296	296	620.074	343.371	775.495	260.504	0.553757	0.335919
682	Lib1-682	1057	501	839	892	501	988.565	461.203	757.44	785.032	0.466538	1.03643
683	Lib1-683	433	643	513	1175	433	404.965	591.923	463.131	1034.1	1.46166	2.23284
684	Lib1-684	369	743	515	548	369	345.109	683.979	464.936	482.284	1.98192	1.03731
685	Lib1-685	0	0	0	0	0	0	0	0	0
686	Lib1-686	1552	1452	1001	1441	1001	1451.52	1336.66	903.691	1268.2	0.920872	1.40335
687	Lib1-687	319	1286	714	2750	319	298.346	1183.85	644.591	2420.22	3.96803	3.75466
688	Lib1-688	523	294	238	387	238	489.138	270.646	214.864	340.591	0.553312	1.58515
689	Lib1-689	1333	727	1216	750	727	1246.7	669.25	1097.79	660.061	0.53682	0.601263
690	Lib1-690	50	108	65	221	50	46.7628	99.421	58.6813	194.498	2.12607	3.31448
691	Lib1-691	555	309	255	147	147	519.067	284.454	230.211	129.372	0.548011	0.561971
692	Lib1-692	1123	2599	3640	4510	1123	1050.29	2392.55	3286.15	3969.17	2.27798	1.20785
693	Lib1-693	3	6	17	45	3	2.80577	5.52339	15.3474	39.6036
694	Lib1-694	256	225	173	399	173	239.425	207.127	156.182	351.152	0.865101	2.24835
695	Lib1-695	0	0	0	0	0	0	0	0	0
696	Lib1-696	1556	2906	1880	1811	1556	1455.26	2675.16	1697.24	1593.83	1.83827	0.939068
697	Lib1-697	35	13	39	18	13	32.7339	11.9673	35.2088	15.8415	0.365594	0.44993
698	Lib1-698	2044	756	3164	2523	756	1911.66	695.947	2856.42	2220.44	0.364053	0.777351
699	Lib1-699	1253	750	1655	903	750	1171.87	690.423	1494.12	794.713	0.589161	0.531896
700	Lib1-700	400	132	460	218	132	374.102	121.515	415.283	191.858	0.324816	0.461993
701	Lib1-701	963	1014	1195	920	920	900.651	933.452	1078.83	809.675	1.03642	0.75051
702	Lib1-702	0	6	48	54	0	0	5.52339	43.3339	47.5244
703	Lib1-703	0	1	2	16	0	0	0.920564	1.80558	14.0813
704	Lib1-704	2179	1908	1702	1013	1013	2037.92	1756.44	1536.55	891.522	0.861877	0.580212
705	Lib1-705	573	212	793	243	212	535.901	195.16	715.911	213.86	0.364171	0.298724
706	Lib1-706	194	234	580	518	194	181.439	215.412	523.617	455.882	1.18724	0.870639
707	Lib1-707	5097	2390	4786	2867	2390	4767	2200.15	4320.75	2523.19	0.461538	0.583971
708	Lib1-708	239	309	204	241	204	223.526	284.454	184.169	212.1	1.27258	1.15166
709	Lib1-709	91	212	117	150	91	85.1082	195.16	105.626	132.012	2.29308	1.2498
710	Lib1-710	6	1366	7	996	6	5.61153	1257.49	6.31952	876.561
711	Lib1-711	1260	1184	2177	1027	1027	1178.42	1089.95	1965.37	903.843	0.924922	0.459884
712	Lib1-712	288	605	247	673	247	269.353	556.942	222.989	592.295	2.0677	2.65616
713	Lib1-713	103	570	169	594	103	96.3313	524.722	152.571	522.768	5.44706	3.42639
714	Lib1-714	201	67	72	29	29	187.986	61.6778	65.0008	25.5224	0.328097	0.392647
715	Lib1-715	2643	1532	2067	1708	1532	2471.88	1410.3	1866.06	1503.18	0.57054	0.805534
716	Lib1-716	1141	450	1422	705	450	1067.13	414.254	1283.77	620.457	0.388196	0.48331
717	Lib1-717	1386	476	1147	551	476	1296.26	438.189	1035.5	484.925	0.33804	0.468301
718	Lib1-718	147	74	129	54	54	137.482	68.1218	116.46	47.5244	0.495494	0.408076
719	Lib1-719	398	244	228	195	195	372.232	224.618	205.836	171.616	0.603436	0.833751
720	Lib1-720	2129	1529	2353	2100	1529	1991.16	1407.54	2124.26	1848.17	0.706897	0.870029
721	Lib1-721	429	217	117	176	117	401.224	199.762	105.626	154.894	0.497882	1.46644
722	Lib1-722	127	4	36	22	4	118.777	3.68226	32.5004	19.3618
723	Lib1-723	1071	820	765	761	761	1001.66	754.863	690.633	669.742	0.753613	0.96975
724	Lib1-724	323	183	446	298	183	302.087	168.463	402.644	262.264	0.557664	0.651355
725	Lib1-725	6	74	21	34	6	5.61153	68.1218	18.9586	29.9228
726	Lib1-726	0	0	0	0	0	0	0	0	0
727	Lib1-727	2431	1786	2671	1340	1340	2273.61	1644.13	2411.35	1179.31	0.723137	0.489066
728	Lib1-728	121	98	83	77	77	113.166	90.2153	74.9315	67.7662	0.797196	0.904376
729	Lib1-729	978	301	1096	303	301	914.679	277.09	989.456	266.665	0.302937	0.269506
730	Lib1-730	411	601	477	503	411	384.39	553.259	430.63	442.681	1.43932	1.02798
731	Lib1-731	347	247	223	62	62	324.534	227.379	201.322	54.565	0.700635	0.271034
732	Lib1-732	1685	1174	1189	1967	1174	1575.9	1080.74	1073.42	1731.12	0.685792	1.61272
733	Lib1-733	430	829	732	561	430	402.16	763.148	660.841	493.725	1.89762	0.747117
734	Lib1-734	1317	704	1571	774	704	1231.73	648.077	1418.28	681.183	0.526152	0.480288
735	Lib1-735	2074	560	1955	1486	560	1939.72	515.516	1764.95	1307.8	0.265768	0.740984
736	Lib1-736	1819	1514	1747	2670	1514	1701.23	1393.73	1577.17	2349.82	0.819252	1.48989
737	Lib1-737	0	0	0	0	0	0	0	0	0
738	Lib1-738	81	97	51	74	51	75.7557	89.2948	46.0422	65.126	1.17872	1.41448
739	Lib1-739	0	0	0	0	0	0	0	0	0
740	Lib1-740	46	7	11	2	2	43.0217	6.44395	9.93067	1.76016
741	Lib1-741	711	170	457	317	170	664.966	156.496	412.574	278.986	0.235344	0.676207
742	Lib1-742	35	7	145	11	7	32.7339	6.44395	130.904	9.68089
743	Lib1-743	183	5	128	28	5	171.152	4.60282	115.557	24.6423
744	Lib1-744	131	115	144	118	115	122.518	105.865	130.002	103.85	0.864073	0.798833
745	Lib1-745	18	1	77	3	1	16.8346	0.920564	69.5147	2.64024
746	Lib1-746	63	22	212	238	22	58.9211	20.2524	191.391	209.459	0.343721	1.0944
747	Lib1-747	56	53	27	42	27	52.3743	48.7899	24.3753	36.9634	0.931562	1.51643
748	Lib1-748	46	4	12	4	4	43.0217	3.68226	10.8335	3.52032
749	Lib1-749	2775	2114	1350	2442	1350	2595.33	1946.07	1218.76	2149.16	0.749836	1.76339
750	Lib1-750	454	87	335	121	87	424.606	80.0891	302.434	106.49	0.18862	0.352109
751	Lib1-751	189	159	391	327	159	176.763	146.37	352.99	287.786	0.828056	0.815281
752	Lib1-752	941	719	1172	971	719	880.075	661.886	1058.07	854.559	0.752079	0.807659
753	Lib1-753	2405	896	1651	857	857	2249.29	824.826	1490.5	754.229	0.366705	0.506023
754	Lib1-754	2209	1187	2801	1159	1159	2065.98	1092.71	2528.71	1020.01	0.528907	0.403373
755	Lib1-755	185	80	110	55	55	173.022	73.6452	99.3067	48.4045	0.42564	0.487424
756	Lib1-756	365	271	232	306	232	341.368	249.473	209.447	269.305	0.730803	1.28579
757	Lib1-757	0	0	0	0	0	0	0	0	0
758	Lib1-758	9	9	14	62	9	8.4173	8.28508	12.639	54.565
759	Lib1-759	792	225	835	269	225	740.722	207.127	753.829	236.742	0.279629	0.314053
760	Lib1-760	2484	2534	2137	2636	2137	2323.17	2332.71	1929.26	2319.89	1.00411	1.20248
761	Lib1-761	94	142	69	199	69	87.914	130.72	62.2924	175.136	1.48691	2.81152
762	Lib1-762	113	11	57	20	11	105.684	10.1262	51.459	17.6016	0.0958161	0.342052
763	Lib1-763	21074	13466	21526	14430	13466	19709.6	12396.3	19433.4	12699.6	0.628949	0.653491
764	Lib1-764	48	53	8	0	0	44.8922	48.7899	7.22231	0
765	Lib1-765	2028	1059	2050	974	974	1896.7	974.878	1850.72	857.199	0.513987	0.463171
766	Lib1-766	3574	5306	3816	4261	3574	3342.6	4884.52	3445.04	3750.03	1.46129	1.08853
767	Lib1-767	493	330	376	158	158	461.081	303.786	339.449	139.053	0.658857	0.409643
768	Lib1-768	788	1478	663	1247	663	736.981	1360.59	598.549	1097.46	1.84617	1.83354
769	Lib1-769	718	601	329	444	329	671.513	553.259	297.017	390.756	0.823899	1.3156
770	Lib1-770	58	62	29	60	29	54.2448	57.075	26.1809	52.8049	1.05217	2.01693
771	Lib1-771	66	28	29	50	28	61.7268	25.7758	26.1809	44.0041	0.417579	1.68077
772	Lib1-772	2	4	20	2	2	1.87051	3.68226	18.0558	1.76016
773	Lib1-773	0	1	1	5	0	0	0.920564	0.902789	4.40041
774	Lib1-774	198	100	411	235	100	185.181	92.0564	371.046	206.819	0.497117	0.557394
775	Lib1-775	179	135	211	51	51	167.411	124.276	190.488	44.8841	0.742343	0.235627
776	Lib1-776	629	112	328	536	112	588.275	103.103	296.115	471.723	0.175264	1.59304
777	Lib1-777	520	126	309	217	126	486.333	115.991	278.962	190.978	0.238502	0.684601
778	Lib1-778	655	250	765	353	250	612.592	230.141	690.633	310.669	0.375684	0.449831
779	Lib1-779	42	52	13	106	13	39.2807	47.8694	11.7363	93.2886	1.21865	7.94875
780	Lib1-780	1970	1872	1425	1792	1425	1842.45	1723.3	1286.47	1577.11	0.935328	1.22591
781	Lib1-781	14	10	12	10	10	13.0936	9.20564	10.8335	8.80081	0.703066	0.812373
782	Lib1-782	687	1317	1304	1588	687	642.52	1212.38	1177.24	1397.57	1.88692	1.18716
783	Lib1-783	1094	267	1068	297	267	1023.17	245.791	964.178	261.384	0.240225	0.271095
784	Lib1-784	0	0	0	0	0	0	0	0	0
785	Lib1-785	660	262	1096	218	218	617.268	241.188	989.456	191.858	0.390734	0.193902
786	Lib1-786	1150	447	1184	682	447	1075.54	411.492	1068.9	600.215	0.38259	0.561525
787	Lib1-787	310	254	202	197	197	289.929	233.823	182.363	173.376	0.806485	0.950717
788	Lib1-788	3456	2942	2501	3311	2501	3232.24	2708.3	2257.87	2913.95	0.837902	1.29057
789	Lib1-789	0	3	0	1	0	0	2.76169	0	0.880081
790	Lib1-790	21	1	18	4	1	19.6404	0.920564	16.2502	3.52032
791	Lib1-791	2291	856	1711	1247	856	2142.67	788.003	1544.67	1097.46	0.367767	0.710482
792	Lib1-792	62	84	86	50	50	57.9858	77.3274	77.6398	44.0041	1.33356	0.566772
793	Lib1-793	10	0	10	10	0	9.35255	0	9.02789	8.80081
794	Lib1-794	2324	1579	1499	1649	1499	2173.53	1453.57	1353.28	1451.25	0.66876	1.0724
795	Lib1-795	368	160	388	38	38	344.174	147.29	350.282	33.4431	0.427953	0.0954747
796	Lib1-796	318	797	251	556	251	297.411	733.69	226.6	489.325	2.46692	2.15942
797	Lib1-797	190	158	454	174	158	177.698	145.449	409.866	153.134	0.818517	0.37362
798	Lib1-798	1	0	10	9	0	0.935255	0	9.02789	7.92073
799	Lib1-799	221	152	308	47	47	206.691	139.926	278.059	41.3638	0.676979	0.148759
800	Lib1-800	9	14	18	4	4	8.4173	12.8879	16.2502	3.52032
801	Lib1-801	1356	1963	1484	1310	1310	1268.21	1807.07	1339.74	1152.91	1.4249	0.860546
802	Lib1-802	60	102	273	24	24	56.1153	93.8976	246.461	21.1219	1.6733	0.0857009
803	Lib1-803	2228	1802	1290	1555	1290	2083.75	1658.86	1164.6	1368.53	0.796093	1.17511
804	Lib1-804	137	421	95	190	95	128.13	387.558	85.7649	167.215	3.02472	1.94969
805	Lib1-805	4314	1991	4983	2150	1991	4034.69	1832.84	4498.6	1892.17	0.454271	0.420614
806	Lib1-806	7	1	2	4	1	6.54679	0.920564	1.80558	3.52032
807	Lib1-807	69	29	150	80	29	64.5326	26.6964	135.418	70.4065	0.413688	0.519919
808	Lib1-808	11	34	44	30	11	10.2878	31.2992	39.7227	26.4024	3.04236	0.664669
809	Lib1-809	215	34	305	51	34	201.08	31.2992	275.351	44.8841	0.155656	0.163007
810	Lib1-810	3	114	25	18	3	2.80577	104.944	22.5697	15.8415
811	Lib1-811	2	3	1	0	0	1.87051	2.76169	0.902789	0
812	Lib1-812	4724	2287	4297	2522	2287	4418.15	2105.33	3879.28	2219.56	0.476519	0.572158
813	Lib1-813	345	161	331	147	147	322.663	148.211	298.823	129.372	0.459336	0.432938
814	Lib1-814	1252	3501	1030	4585	1030	1170.94	3222.9	929.872	4035.17	2.7524	4.33949
815	Lib1-815	95	164	126	288	95	88.8492	150.973	113.751	253.463	1.6992	2.22822
816	Lib1-816	851	1534	522	3103	522	795.902	1412.15	471.256	2730.89	1.77427	5.79493
817	Lib1-817	559	467	868	683	467	522.808	429.904	783.621	601.095	0.822298	0.767075
818	Lib1-818	742	426	647	492	426	693.959	392.16	584.104	433	0.565106	0.741306
819	Lib1-819	1444	1968	1447	1739	1444	1350.51	1811.67	1306.34	1530.46	1.34147	1.17157
820	Lib1-820	552	2305	542	711	542	516.261	2121.9	489.311	625.738	4.11013	1.27881
821	Lib1-821	928	839	786	1034	786	867.917	772.354	709.592	910.004	0.889894	1.28243
822	Lib1-822	51	68	204	40	40	47.698	62.5984	184.169	35.2032	1.31239	0.191147
823	Lib1-823	887	411	724	785	411	829.571	378.352	653.619	690.864	0.456081	1.05698
824	Lib1-824	0	9	0	14	0	0	8.28508	0	12.3211
825	Lib1-825	1226	965	946	1291	946	1146.62	888.345	854.038	1136.18	0.774749	1.33037
826	Lib1-826	928	214	1353	473	214	867.917	197.001	1221.47	416.278	0.226981	0.3408
827	Lib1-827	490	132	504	398	132	458.275	121.515	455.005	350.272	0.265156	0.76982
828	Lib1-828	134	26	85	16	16	125.324	23.9347	76.737	14.0813	0.190982	0.183501
829	Lib1-829	70	42	209	107	42	65.4679	38.6637	188.683	94.1687	0.590575	0.499084
830	Lib1-830	1134	632	1783	694	632	1060.58	581.797	1609.67	610.776	0.548565	0.379441
831	Lib1-831	614	110	511	564	110	574.247	101.262	461.325	496.366	0.176339	1.07596
832	Lib1-832	2	7	2	4	2	1.87051	6.44395	1.80558	3.52032
833	Lib1-833	511	663	457	660	457	477.915	610.334	412.574	580.853	1.27708	1.40788
834	Lib1-834	0	0	0	0	0	0	0	0	0
835	Lib1-835	3002	5719	2061	4775	2061	2807.64	5264.71	1860.65	4202.39	1.87514	2.25856
836	Lib1-836	1	28	4	4	1	0.935255	25.7758	3.61115	3.52032
837	Lib1-837	594	334	991	565	334	555.542	307.469	894.664	497.246	0.553457	0.555791
838	Lib1-838	636	187	408	165	165	594.822	172.146	368.338	145.213	0.289407	0.39424
839	Lib1-839	1124	1106	1755	1496	1106	1051.23	1018.14	1584.39	1316.6	0.96853	0.830981
840	Lib1-840	278	374	391	292	278	260.001	344.291	352.99	256.984	1.32419	0.728019
841	Lib1-841	155	141	115	162	115	144.965	129.8	103.821	142.573	0.895389	1.37326
842	Lib1-842	110	75	138	98	75	102.878	69.0423	124.585	86.2479	0.671108	0.692283
843	Lib1-843	367	461	536	293	293	343.239	424.38	483.895	257.864	1.2364	0.532892
844	Lib1-844	1492	4378	890	4089	890	1395.4	4030.23	803.482	3598.65	2.88823	4.47882
845	Lib1-845	650	273	866	595	273	607.916	251.314	781.815	523.648	0.413403	0.669785
846	Lib1-846	188	146	140	48	48	175.828	134.402	126.39	42.2439	0.764397	0.334233
847	Lib1-847	2419	616	3169	1437	616	2262.38	567.068	2860.94	1264.68	0.250651	0.44205
848	Lib1-848	460	305	782	384	305	430.217	280.772	705.981	337.951	0.652629	0.478697
849	Lib1-849	203	68	253	61	61	189.857	62.5984	228.406	53.6849	0.329714	0.235042
850	Lib1-850	1270	546	1416	709	546	1187.77	502.628	1278.35	623.977	0.423168	0.488112
851	Lib1-851	1967	886	1713	1045	886	1839.65	815.62	1546.48	919.685	0.443357	0.594697
852	Lib1-852	14	20	23	10	10	13.0936	18.4113	20.7641	8.80081	1.40613	0.423847
853	Lib1-853	616	486	710	1041	486	576.117	447.394	640.98	916.164	0.776568	1.42932
854	Lib1-854	1907	789	2263	1174	789	1783.53	726.325	2043.01	1033.22	0.40724	0.505732
855	Lib1-855	158	186	259	74	74	147.77	171.225	233.822	65.126	1.15872	0.278528
856	Lib1-856	1401	873	1836	1144	873	1310.29	803.653	1657.52	1006.81	0.613339	0.607421
857	Lib1-857	0	0	1	0	0	0	0	0.902789	0
858	Lib1-858	0	0	0	0	0	0	0	0	0
859	Lib1-859	41	31	101	102	31	38.3455	28.5375	91.1817	89.7683	0.744221	0.984499
860	Lib1-860	81	22	12	21	12	75.7557	20.2524	10.8335	18.4817	0.267339	1.70598
861	Lib1-861	9	0	6	27	0	8.4173	0	5.41673	23.7622
862	Lib1-862	242	437	360	542	242	226.332	402.287	325.004	477.004	1.77742	1.46769
863	Lib1-863	274	55	136	247	55	256.26	50.631	122.779	217.38	0.197577	1.77049
864	Lib1-864	451	178	364	290	178	421.8	163.86	328.615	255.224	0.388479	0.776664
865	Lib1-865	37	58	86	87	37	34.6044	53.3927	77.6398	76.5671	1.54294	0.986183
866	Lib1-866	991	267	520	731	267	926.838	245.791	469.45	643.339	0.265193	1.37041
867	Lib1-867	824	428	924	776	428	770.65	394.002	834.177	682.943	0.511259	0.818703
868	Lib1-868	45	15	39	30	15	42.0865	13.8085	35.2088	26.4024	0.328097	0.749883
869	Lib1-869	1	42	13	61	1	0.935255	38.6637	11.7363	53.6849
870	Lib1-870	11526	8127	11739	6775	6775	10779.8	7481.43	10597.8	5962.55	0.694026	0.56262
871	Lib1-871	1444	668	2010	1312	668	1350.51	614.937	1814.61	1154.67	0.455337	0.636318
872	Lib1-872	907	1673	973	1244	907	848.276	1540.1	878.413	1094.82	1.81557	1.24636
873	Lib1-873	146	268	136	122	122	136.547	246.711	122.779	107.37	1.80678	0.874495
874	Lib1-874	1172	753	1194	696	696	1096.12	693.185	1077.93	612.536	0.632399	0.568253
875	Lib1-875	1396	611	1155	830	611	1305.62	562.465	1042.72	730.467	0.430804	0.70054
876	Lib1-876	77	117	154	43	43	72.0146	107.706	139.029	37.8435	1.49561	0.272198
877	Lib1-877	843	3296	492	1634	492	788.42	3034.18	444.172	1438.05	3.84843	3.2376
878	Lib1-878	74	41	62	149	41	69.2089	37.7431	55.9729	131.132	0.545351	2.34278
879	Lib1-879	1322	802	1144	1204	802	1236.41	738.293	1032.79	1059.62	0.597127	1.02598
880	Lib1-880	78	21	5	42	5	72.9499	19.3319	4.51394	36.9634
881	Lib1-881	0	0	0	0	0	0	0	0	0
882	Lib1-882	1431	564	1680	489	489	1338.35	519.198	1516.68	430.36	0.387939	0.28375
883	Lib1-883	1881	6748	1246	4083	1246	1759.21	6211.97	1124.87	3593.37	3.5311	3.19446
884	Lib1-884	633	302	444	414	302	592.016	278.01	400.838	364.354	0.469599	0.908979
885	Lib1-885	2034	705	1736	971	705	1902.31	648.998	1567.24	854.559	0.341163	0.545263
886	Lib1-886	1617	3333	1822	3013	1617	1512.31	3068.24	1644.88	2651.68	2.02885	1.61208
887	Lib1-887	43	85	134	79	43	40.216	78.248	120.974	69.5264	1.94569	0.574723
888	Lib1-888	2182	3784	3070	6181	2182	2040.73	3483.42	2771.56	5439.78	1.70695	1.96271
889	Lib1-889	4	0	6	8	0	3.74102	0	5.41673	7.04065
890	Lib1-890	3	103	38	181	3	2.80577	94.8181	34.306	159.295
891	Lib1-891	698	208	471	277	208	652.808	191.477	425.213	243.782	0.293313	0.573318
892	Lib1-892	504	171	422	383	171	471.369	157.417	380.977	337.071	0.333956	0.884755
893	Lib1-893	467	307	641	294	294	436.764	282.613	578.688	258.744	0.647062	0.447122
894	Lib1-894	2339	737	4137	1770	737	2187.56	678.456	3734.84	1557.74	0.310143	0.417085
895	Lib1-895	34	600	79	638	34	31.7987	552.339	71.3203	561.492	17.3699	7.87282
896	Lib1-896	251	304	346	289	251	234.749	279.852	312.365	254.343	1.19213	0.814251
897	Lib1-897	916	419	884	528	419	856.694	385.717	798.065	464.683	0.450239	0.582262
898	Lib1-898	833	264	889	364	264	779.067	243.029	802.579	320.349	0.311949	0.39915
899	Lib1-899	270	171	697	331	171	252.519	157.417	629.244	291.307	0.623385	0.462948
900	Lib1-900	128	51	121	46	46	119.713	46.9488	109.237	40.4837	0.392179	0.370603
901	Lib1-901	393	255	176	124	124	367.555	234.744	158.891	109.13	0.638663	0.686824
902	Lib1-902	13	1	87	0	0	12.1583	0.920564	78.5426	0
903	Lib1-903	3	12	1	19	1	2.80577	11.0468	0.902789	16.7215
904	Lib1-904	0	0	0	0	0	0	0	0	0
905	Lib1-905	409	401	438	262	262	382.519	369.146	395.421	230.581	0.96504	0.583128
906	Lib1-906	260	197	350	395	197	243.166	181.351	315.976	347.632	0.745791	1.10018
907	Lib1-907	471	307	412	337	307	440.505	282.613	371.949	296.587	0.641566	0.797387
908	Lib1-908	0	0	20	0	0	0	0	18.0558	0
909	Lib1-909	371	166	929	249	166	346.98	152.814	838.691	219.14	0.440411	0.261288
910	Lib1-910	341	347	410	283	283	318.922	319.436	370.143	249.063	1.00161	0.672882
911	Lib1-911	32	79	91	49	32	29.9282	72.7246	82.1538	43.124	2.42997	0.524918
912	Lib1-912	59	19	295	15	15	55.1801	17.4907	266.323	13.2012	0.316976	0.0495685
913	Lib1-913	927	321	1047	407	321	866.981	295.501	945.22	358.193	0.340839	0.378952
914	Lib1-914	782	260	730	411	260	731.369	239.347	659.036	361.713	0.327258	0.548852
915	Lib1-915	1292	155	1055	657	155	1208.35	142.687	952.442	578.213	0.118085	0.607085
916	Lib1-916	677	3264	644	1498	644	633.168	3004.72	581.396	1318.36	4.74554	2.26758
917	Lib1-917	6236	5339	5820	5780	5339	5832.25	4914.89	5254.23	5086.87	0.84271	0.968147
918	Lib1-918	206113	126675	239661	146165	126675	192768	116613	216363	128637	0.604936	0.594542
919	Lib1-919	877	517	818	235	235	820.219	475.932	738.481	206.819	0.58025	0.28006
920	Lib1-920	721	533	1065	820	533	674.319	490.661	961.47	721.666	0.727639	0.750587
921	Lib1-921	151	206	181	152	151	141.224	189.636	163.405	133.772	1.34281	0.818656
922	Lib1-922	202	1022	113	656	113	188.922	940.817	102.015	577.333	4.97993	5.65929
923	Lib1-923	2559	3208	3048	4832	2559	2393.32	2953.17	2751.7	4252.55	1.23392	1.54543
924	Lib1-924	305	361	189	212	189	285.253	332.324	170.627	186.577	1.16501	1.09348
925	Lib1-925	2647	2244	2701	3618	2244	2475.62	2065.75	2438.43	3184.13	0.834436	1.30581
926	Lib1-926	1142	1141	1363	1173	1141	1068.06	1050.36	1230.5	1032.34	0.983431	0.838955
927	Lib1-927	360	137	454	252	137	336.692	126.117	409.866	221.78	0.374578	0.541105
928	Lib1-928	39	22	2	0	0	36.4749	20.2524	1.80558	0
929	Lib1-929	781	859	515	1477	515	730.434	790.765	464.936	1299.88	1.0826	2.79582
930	Lib1-930	4	0	2	2	0	3.74102	0	1.80558	1.76016
931	Lib1-931	22	15	21	4	4	20.5756	13.8085	18.9586	3.52032
932	Lib1-932	12578	7560	15499	8043	7560	11763.6	6959.47	13992.3	7078.49	0.591608	0.505884
933	Lib1-933	44	75	73	79	44	41.1512	69.0423	65.9036	69.5264	1.67777	1.05497
934	Lib1-934	44	75	73	79	44	41.1512	69.0423	65.9036	69.5264	1.67777	1.05497
935	Lib1-935	224	96	228	123	96	209.497	88.3742	205.836	108.25	0.42184	0.525904
936	Lib1-936	33	133	56	117	33	30.8634	122.435	50.5562	102.969	3.967	2.03673
937	Lib1-937	670	187	716	229	187	626.621	172.146	646.397	201.539	0.27472	0.311788
938	Lib1-938	38	6	21	37	6	35.5397	5.52339	18.9586	32.563
939	Lib1-939	46	0	29	50	0	43.0217	0	26.1809	44.0041
940	Lib1-940	725	1215	1101	2147	725	678.06	1118.49	993.97	1889.53	1.64954	1.901
941	Lib1-941	456	373	768	426	373	426.476	343.371	693.342	374.915	0.805134	0.540736
942	Lib1-942	480	340	564	402	340	448.922	312.992	509.173	353.793	0.697207	0.694838
943	Lib1-943	778	403	677	285	285	727.628	370.987	611.188	250.823	0.509858	0.410386
944	Lib1-944	111	154	82	217	82	103.813	141.767	74.0287	190.978	1.36559	2.57978
945	Lib1-945	1577	2316	2452	1956	1577	1474.9	2132.03	2213.64	1721.44	1.44554	0.777651
946	Lib1-946	123	183	92	375	92	115.036	168.463	83.0566	330.03	1.46444	3.97356
947	Lib1-947	8	1	0	0	0	7.48204	0.920564	0	0
948	Lib1-948	1079	639	1189	644	639	1009.14	588.241	1073.42	566.772	0.582913	0.528008
949	Lib1-949	938	502	729	812	502	877.269	462.123	658.133	714.626	0.526775	1.08584
950	Lib1-950	527	298	523	378	298	492.879	274.328	472.158	332.671	0.556583	0.704574
951	Lib1-951	27	10	67	82	10	25.2519	9.20564	60.4868	72.1666	0.364553	1.1931
952	Lib1-952	649	257	652	528	257	606.981	236.585	588.618	464.683	0.389774	0.789447
953	Lib1-953	152	47	109	36	36	142.159	43.2665	98.404	31.6829	0.304354	0.321968
954	Lib1-954	652	754	442	462	442	609.786	694.106	399.033	406.597	1.13828	1.01896
955	Lib1-955	14	29	53	3	3	13.0936	26.6964	47.8478	2.64024
956	Lib1-956	248	384	354	262	248	231.943	353.497	319.587	230.581	1.52407	0.721497
957	Lib1-957	94	6	125	9	6	87.914	5.52339	112.849	7.92073
958	Lib1-958	1877	1405	2892	1856	1405	1755.47	1293.39	2610.86	1633.43	0.736777	0.625628
959	Lib1-959	37	99	221	210	37	34.6044	91.1359	199.516	184.817	2.63365	0.926325
960	Lib1-960	372	1227	389	868	372	347.915	1129.53	351.185	763.91	3.24658	2.17524
961	Lib1-961	646	387	598	330	330	604.175	356.258	539.868	290.427	0.589661	0.537959
962	Lib1-962	0	0	0	0	0	0	0	0	0
963	Lib1-963	53	31	56	98	31	49.5685	28.5375	50.5562	86.2479	0.575718	1.70598
964	Lib1-964	190	547	311	338	190	177.698	503.549	280.767	297.467	2.83373	1.05948
965	Lib1-965	332	333	194	283	194	310.505	306.548	175.141	249.063	0.987257	1.42207
966	Lib1-966	420	551	478	505	420	392.807	507.231	431.533	444.441	1.2913	1.02991
967	Lib1-967	756	920	872	582	582	707.053	846.919	787.232	512.207	1.19782	0.650643
968	Lib1-968	1217	1040	1451	1172	1040	1138.21	957.387	1309.95	1031.45	0.841137	0.787402
969	Lib1-969	167	158	263	84	84	156.188	145.449	237.433	73.9268	0.931247	0.311358
970	Lib1-970	386	488	363	335	335	361.008	449.235	327.712	294.827	1.24439	0.899652
971	Lib1-971	117	56	51	94	51	109.425	51.5516	46.0422	82.7276	0.471114	1.79678
972	Lib1-972	468	222	151	134	134	437.699	204.365	136.321	117.931	0.466908	0.865096
973	Lib1-973	0	0	0	0	0	0	0	0	0
974	Lib1-974	1879	1777	3664	8013	1777	1757.34	1635.84	3307.82	7052.09	0.930861	2.13195
975	Lib1-975	625	658	759	456	456	584.534	605.731	685.217	401.317	1.03626	0.585679
976	Lib1-976	62	16	216	38	16	57.9858	14.729	195.002	33.4431	0.254011	0.171501
977	Lib1-977	207	128	202	199	128	193.598	117.832	182.363	175.136	0.608645	0.960369
978	Lib1-978	2238	2949	2414	3258	2238	2093.1	2714.74	2179.33	2867.3	1.297	1.31568
979	Lib1-979	210	148	463	300	148	196.404	136.244	417.991	264.024	0.693692	0.631651
980	Lib1-980	142	86	93	60	60	132.806	79.1685	83.9593	52.8049	0.596121	0.628934
981	Lib1-981	53	38	10	76	10	49.5685	34.9815	9.02789	66.8862	0.705719	7.40884
982	Lib1-982	230	50	196	116	50	215.109	46.0282	176.947	102.089	0.213977	0.57695
983	Lib1-983	1054	440	816	446	440	985.759	405.048	736.676	392.516	0.4109	0.532821
984	Lib1-984	2202	3673	1399	3910	1399	2059.43	3381.23	1263	3441.12	1.64183	2.72456
985	Lib1-985	679	222	350	221	221	635.038	204.365	315.976	194.498	0.321816	0.615546
986	Lib1-986	12	6	19	1	1	11.2231	5.52339	17.153	0.880081
987	Lib1-987	413	171	360	135	135	386.26	157.417	325.004	118.811	0.40754	0.365568
988	Lib1-988	4015	1977	2502	1649	1649	3755.05	1819.96	2258.78	1451.25	0.484669	0.642495
989	Lib1-989	123	830	185	731	123	115.036	764.069	167.016	643.339	6.64197	3.85196
990	Lib1-990	54	27	18	19	18	50.5038	24.8552	16.2502	16.7215	0.492146	1.02901
991	Lib1-991	3525	4424	6777	4916	3525	3296.77	4072.58	6118.2	4326.48	1.23532	0.707149

## Sheet: Results Exp.2
Fragment number	Fragment name	TRalpha noT3	Tralpha+T3	Trbeta noT3	Trbeta+T3	Min read	rpm TRalpha noT3	rpm Tralpha+T3	rpmTrbeta noT3	rpm Trbeta+T3	Fold-change TRalpha	Fold-change TRbeta
1	Lib1-1	30	40	34	38	30	14.8026	21.3017	17.5674	19.9952	1.43906	1.1382
10	Lib1-10	115	236	115	222	115	56.7432	125.68	59.4191	116.814	2.21489	1.96593
100	Lib1-100	1065	241	737	418	241	525.491	128.343	380.799	219.947	0.244234	0.577593
101	Lib1-101	9123	1736	9050	3410	1736	4501.46	924.495	4676.02	1794.3	0.205377	0.383724
102	Lib1-102	444	915	647	674	444	219.078	487.277	334.297	354.651	2.22422	1.06089
103	Lib1-103	342	444	425	419	342	168.749	236.449	219.592	220.473	1.40119	1.00401
104	Lib1-104	8916	2813	10293	5272	2813	4399.32	1498.04	5318.27	2774.07	0.340517	0.521611
105	Lib1-105	4193	2392	4166	3211	2392	2068.91	1273.84	2152.52	1689.59	0.615709	0.784936
106	Lib1-106	0	0	0	0	0	0	0	0	0
107	Lib1-107	980	618	864	682	618	483.551	329.112	446.418	358.86	0.680615	0.803866
108	Lib1-108	1476	1848	1355	1936	1355	728.286	984.14	700.112	1018.7	1.35131	1.45505
109	Lib1-109	0	0	0	0	0	0	0	0	0
11	Lib1-11	664	862	1175	714	664	327.63	459.052	607.108	375.699	1.40113	0.618833
110	Lib1-110	0	0	0	0	0	0	0	0	0
111	Lib1-111	222	442	443	266	222	109.539	235.384	228.893	139.966	2.14886	0.611492
112	Lib1-112	200	531	204	273	200	98.6838	282.78	105.404	143.649	2.86552	1.36284
113	Lib1-113	113	95	83	73	73	55.7563	50.5916	42.8851	38.4118	0.907369	0.89569
114	Lib1-114	264	22969	1500	15070	264	130.263	12232	775.032	7929.66	93.9025	10.2314
115	Lib1-115	1994	1605	1914	1958	1605	983.878	854.732	988.94	1030.28	0.868738	1.0418
116	Lib1-116	92	36	56	66	36	45.3946	19.1716	28.9345	34.7284	0.422332	1.20024
117	Lib1-117	0	10	8	14	0	0	5.32543	4.1335	7.36664
118	Lib1-118	0	0	0	0	0	0	0	0	0
119	Lib1-119	2	33	14	29	2	0.986838	17.5739	7.23363	15.2595
12	Lib1-12	4914	22398	5436	22753	4914	2424.66	11927.9	2808.71	11972.4	4.91941	4.26258
120	Lib1-120	0	0	0	0	0	0	0	0	0
121	Lib1-121	4505	1514	4602	2399	1514	2222.85	806.27	2377.8	1262.33	0.362719	0.53088
122	Lib1-122	347	287	505	323	287	171.216	152.84	260.927	169.959	0.892671	0.651365
123	Lib1-123	10619	4981	8823	5035	4981	5239.62	2652.6	4558.74	2649.36	0.506258	0.581161
124	Lib1-124	3129	929	2419	1236	929	1543.91	494.733	1249.87	650.369	0.320442	0.52035
125	Lib1-125	2431	1200	2053	1590	1200	1199.5	639.052	1060.76	836.64	0.532764	0.788717
126	Lib1-126	2159	440	1689	820	440	1065.29	234.319	872.686	431.474	0.219958	0.494421
127	Lib1-127	419	326	528	444	326	206.743	173.609	272.811	233.628	0.839736	0.856371
128	Lib1-128	124	412	140	333	124	61.184	219.408	72.3363	175.221	3.58603	2.42231
129	Lib1-129	4983	1041	3643	1720	1041	2458.71	554.377	1882.29	905.044	0.225475	0.48082
13	Lib1-13	288	113	357	120	113	142.105	60.1774	184.458	63.1426	0.423472	0.342315
130	Lib1-130	26	28	48	50	26	12.8289	14.9112	24.801	26.3094	1.16231	1.06082
131	Lib1-131	373	892	246	809	246	184.045	475.029	127.105	425.686	2.58104	3.34909
132	Lib1-132	4392	1423	4369	2362	1423	2167.1	757.809	2257.41	1242.86	0.349689	0.550568
133	Lib1-133	1673	2514	1689	2411	1673	825.49	1338.81	872.686	1268.64	1.62184	1.45372
134	Lib1-134	3789	1303	3395	1722	1303	1869.56	693.904	1754.15	906.096	0.371158	0.516543
135	Lib1-135	1054	1096	1235	1236	1054	520.064	583.667	638.109	650.369	1.1223	1.01921
136	Lib1-136	2729	538	1802	1043	538	1346.54	286.508	931.071	548.814	0.212774	0.589444
137	Lib1-137	2267	555	1910	930	555	1118.58	295.561	986.874	489.355	0.264229	0.495864
138	Lib1-138	3421	1274	2891	1510	1274	1687.99	678.46	1493.74	794.544	0.401935	0.531915
139	Lib1-139	0	0	0	0	0	0	0	0	0
14	Lib1-14	1398	417	976	490	417	689.8	222.071	504.287	257.832	0.321935	0.511281
140	Lib1-140	3206	16356	4409	11479	3206	1581.9	8710.28	2278.08	6040.12	5.50621	2.65141
141	Lib1-141	111	145	136	71	71	54.7695	77.2188	70.2695	37.3594	1.40989	0.531658
142	Lib1-142	22413	3926	18494	6072	3926	11059	2090.76	9555.62	3195.02	0.189055	0.33436
143	Lib1-143	521	817	514	892	514	257.071	435.088	265.577	469.36	1.69248	1.76732
144	Lib1-144	367	108	254	134	108	181.085	57.5147	131.239	70.5092	0.317612	0.53726
145	Lib1-145	771	529	1145	524	524	380.426	281.715	591.607	275.723	0.740526	0.466057
146	Lib1-146	3855	1190	4135	1900	1190	1902.13	633.726	2136.5	999.758	0.333167	0.467941
147	Lib1-147	4016	8171	3884	5843	3884	1981.57	4351.41	2006.82	3074.52	2.19594	1.53204
148	Lib1-148	11	10	5	16	5	5.42761	5.32543	2.58344	8.41901
149	Lib1-149	4614	1934	3238	1881	1881	2276.64	1029.94	1673.03	989.76	0.452395	0.591596
15	Lib1-15	2800	8017	3518	7845	2800	1381.57	4269.4	1817.71	4127.95	3.09024	2.27096
150	Lib1-150	1394	284	854	538	284	687.826	151.242	441.251	283.089	0.219884	0.64156
151	Lib1-151	410	191	391	227	191	202.302	101.716	202.025	119.445	0.502792	0.591238
152	Lib1-152	4413	1688	2944	1925	1688	2177.46	898.933	1521.13	1012.91	0.412836	0.665895
153	Lib1-153	3295	560	2422	1099	560	1625.82	298.224	1251.42	578.281	0.18343	0.462101
154	Lib1-154	643	302	609	527	302	317.268	160.828	314.663	277.301	0.506915	0.881265
155	Lib1-155	43	10	64	38	10	21.217	5.32543	33.068	19.9952	0.250998	0.604668
156	Lib1-156	1820	5315	1436	4667	1436	898.023	2830.47	741.964	2455.72	3.15189	3.30976
157	Lib1-157	11160	6481	10741	7968	6481	5506.56	3451.41	5549.74	4192.67	0.626782	0.755471
158	Lib1-158	3221	1417	2905	1791	1417	1589.3	754.614	1500.98	942.403	0.474808	0.62786
159	Lib1-159	4493	1731	3141	2236	1731	2216.93	921.832	1622.92	1176.56	0.415814	0.724965
16	Lib1-16	19200	4258	17831	6772	4258	9473.65	2267.57	9213.06	3563.35	0.239355	0.386771
160	Lib1-160	3394	910	3054	1055	910	1674.66	484.614	1577.96	555.129	0.28938	0.351801
161	Lib1-161	0	0	0	0	0	0	0	0	0
162	Lib1-162	50	16	83	23	16	24.671	8.52069	42.8851	12.1023	0.345373	0.282204
163	Lib1-163	0	0	0	0	0	0	0	0	0
164	Lib1-164	1360	495	1069	633	495	671.05	263.609	552.339	333.077	0.392831	0.60303
165	Lib1-165	1422	815	1099	877	815	701.642	434.023	567.84	461.467	0.618582	0.812671
166	Lib1-166	2544	762	1881	1100	762	1255.26	405.798	971.89	578.807	0.323278	0.595548
167	Lib1-167	338	132	408	267	132	166.776	70.2957	210.809	140.492	0.421499	0.666445
168	Lib1-168	714	226	618	351	226	352.301	120.355	319.313	184.692	0.341625	0.578405
169	Lib1-169	6969	3818	4245	4282	3818	3438.64	2033.25	2193.34	2253.14	0.591295	1.02726
17	Lib1-17	580	307	540	265	265	286.183	163.491	279.011	139.44	0.57128	0.499764
170	Lib1-170	0	0	0	0	0	0	0	0	0
171	Lib1-171	15930	10512	14678	11988	10512	7860.17	5598.09	7583.94	6307.95	0.712211	0.83175
172	Lib1-172	1925	741	1673	853	741	949.832	394.614	864.419	448.839	0.415457	0.519238
173	Lib1-173	281	1453	370	1059	281	138.651	773.785	191.174	557.234	5.58082	2.91479
174	Lib1-174	8194	4602	8344	5915	4602	4043.08	2450.76	4311.24	3112.4	0.606163	0.721927
175	Lib1-175	674	852	828	788	674	332.564	453.727	427.817	414.636	1.36433	0.96919
176	Lib1-176	1038	106	534	284	106	512.169	56.4496	275.911	149.438	0.110217	0.541614
177	Lib1-177	1608	844	1601	1090	844	793.418	449.466	827.217	573.545	0.566494	0.693343
178	Lib1-178	256	117	211	154	117	126.315	62.3076	109.021	81.033	0.49327	0.743278
179	Lib1-179	201	130	161	190	130	99.1772	69.2306	83.1867	99.9758	0.69805	1.20182
18	Lib1-18	2562	2003	2315	2449	2003	1264.14	1066.68	1196.13	1288.64	0.843802	1.07734
180	Lib1-180	795	630	621	564	564	392.268	335.502	320.863	296.77	0.855288	0.924912
181	Lib1-181	0	0	0	0	0	0	0	0	0
182	Lib1-182	4688	9674	4908	6347	4688	2313.15	5151.82	2535.9	3339.72	2.22719	1.31697
183	Lib1-183	5802	1728	4564	2103	1728	2862.82	920.235	2358.16	1106.57	0.321444	0.469253
184	Lib1-184	74	26	91	14	14	36.513	13.8461	47.0186	7.36664	0.379211	0.156675
185	Lib1-185	281	70	279	110	70	138.651	37.278	144.156	57.8807	0.268863	0.401515
186	Lib1-186	0	0	0	0	0	0	0	0	0
187	Lib1-187	1022	174	865	338	174	504.274	92.6625	446.935	177.852	0.183754	0.397936
188	Lib1-188	249	454	301	370	249	122.861	241.775	155.523	194.69	1.96787	1.25184
189	Lib1-189	2458	2361	3251	2582	2361	1212.82	1257.33	1679.75	1358.62	1.0367	0.808821
19	Lib1-19	66	633	215	247	66	32.5657	337.1	111.088	129.969	10.3514	1.16996
190	Lib1-190	10	86	40	78	10	4.93419	45.7987	20.6675	41.0427	9.28191	1.98586
191	Lib1-191	410	62	373	146	62	202.302	33.0177	192.725	76.8235	0.16321	0.398618
192	Lib1-192	8812	1955	6272	3436	1955	4348.01	1041.12	3240.67	1807.98	0.239448	0.557905
193	Lib1-193	0	0	0	0	0	0	0	0	0
194	Lib1-194	713	642	431	1142	431	351.808	341.893	222.692	600.907	0.971817	2.69837
195	Lib1-195	8242	3660	8673	4233	3660	4066.76	1949.11	4481.23	2227.36	0.479278	0.497041
196	Lib1-196	0	0	0	2	0	0	0	0	1.05238
197	Lib1-197	290	185	239	213	185	143.092	98.5205	123.488	112.078	0.688514	0.907601
198	Lib1-198	1796	547	2089	833	547	886.181	291.301	1079.36	438.315	0.328715	0.406088
199	Lib1-199	2293	129023	6676	75758	2293	1131.41	68710.3	3449.41	39863	60.7298	11.5565
2	Lib1-2	2973	658	2702	1530	658	1466.93	350.413	1396.09	805.068	0.238875	0.576659
20	Lib1-20	168	191	309	222	168	82.8944	101.716	159.657	116.814	1.22705	0.731657
200	Lib1-200	1069	379	1004	563	379	527.465	201.834	518.754	296.244	0.382649	0.571068
201	Lib1-201	3254	11167	3403	13112	3254	1605.59	5946.91	1758.29	6899.38	3.70389	3.92392
202	Lib1-202	418	86	167	166	86	206.249	45.7987	86.2868	87.3473	0.222055	1.01229
203	Lib1-203	1268	437	1062	520	437	625.655	232.721	548.722	273.618	0.371964	0.498646
204	Lib1-204	0	0	0	2	0	0	0	0	1.05238
205	Lib1-205	3112	791	2723	1295	791	1535.52	421.242	1406.94	681.414	0.274332	0.484323
206	Lib1-206	408	444	353	596	353	201.315	236.449	182.391	313.608	1.17452	1.71943
207	Lib1-207	917	293	880	270	270	452.465	156.035	454.685	142.071	0.344856	0.31246
208	Lib1-208	801	1335	728	1147	728	395.229	710.945	376.149	603.538	1.79882	1.60452
209	Lib1-209	391	208	175	286	175	192.927	110.769	90.4204	150.49	0.57415	1.66434
21	Lib1-21	2194	1417	1443	1531	1417	1082.56	754.614	745.58	805.594	0.697063	1.08049
210	Lib1-210	393	639	574	728	393	193.914	340.295	296.579	383.065	1.75488	1.29161
211	Lib1-211	7417	2213	5427	3405	2213	3659.69	1178.52	2804.06	1791.67	0.322027	0.638955
212	Lib1-212	965	266	662	216	216	476.149	141.656	342.047	113.657	0.297504	0.332284
213	Lib1-213	91	122	38	164	38	44.9011	64.9703	19.6341	86.2949	1.44696	4.39515
214	Lib1-214	1909	2141	2665	1397	1397	941.937	1140.17	1376.97	735.085	1.21046	0.533841
215	Lib1-215	1177	527	851	547	527	580.754	280.65	439.701	287.825	0.483251	0.654592
216	Lib1-216	1358	450	1371	615	450	670.063	239.644	708.379	323.606	0.357645	0.456826
217	Lib1-217	1519	2405	1418	3174	1418	749.503	1280.77	732.663	1670.12	1.70882	2.27952
218	Lib1-218	2140	508	2140	841	508	1055.92	270.532	1105.71	442.524	0.256206	0.400217
219	Lib1-219	1640	601	1434	786	601	809.207	320.058	740.93	413.584	0.395521	0.558196
22	Lib1-22	307	96	368	211	96	151.48	51.1241	190.141	111.026	0.337498	0.583912
220	Lib1-220	1084	1104	1449	1238	1084	534.866	587.928	748.681	651.421	1.09921	0.870092
221	Lib1-221	148	125	149	142	125	73.026	66.5679	76.9865	74.7188	0.911564	0.970544
222	Lib1-222	123	134	125	167	123	60.6905	71.3608	64.586	87.8735	1.17581	1.36057
223	Lib1-223	1861	578	1858	816	578	918.253	307.81	960.006	429.37	0.335213	0.447257
224	Lib1-224	1916	588	2116	763	588	945.391	313.135	1093.31	401.482	0.331223	0.367216
225	Lib1-225	0	9	0	0	0	0	4.79289	0	0
226	Lib1-226	919	203	898	407	203	453.452	108.106	463.986	214.159	0.238407	0.461563
227	Lib1-227	1184	5073	1242	6256	1184	584.208	2701.59	641.726	3291.83	4.62436	5.12966
228	Lib1-228	3477	1071	4225	2070	1071	1715.62	570.354	2183.01	1089.21	0.332448	0.49895
229	Lib1-229	47	28	6	10	6	23.1907	14.9112	3.10013	5.26188
23	Lib1-23	909	255	597	189	189	448.518	135.799	308.463	99.4496	0.302772	0.322404
230	Lib1-230	856	460	770	502	460	422.367	244.97	397.85	264.147	0.579993	0.663936
231	Lib1-231	2761	3022	2190	2909	2190	1362.33	1609.35	1131.55	1530.68	1.18132	1.35274
232	Lib1-232	90	74	68	56	56	44.4077	39.4082	35.1348	29.4666	0.887418	0.838672
233	Lib1-233	333	32	296	62	32	164.309	17.0414	152.94	32.6237	0.103716	0.213311
234	Lib1-234	880	120	943	308	120	434.209	63.9052	487.237	162.066	0.147176	0.332623
235	Lib1-235	2839	2260	2808	2485	2260	1400.82	1203.55	1450.86	1307.58	0.859176	0.901244
236	Lib1-236	872	229	327	294	229	430.261	121.952	168.957	154.699	0.283438	0.915615
237	Lib1-237	58	126	109	154	58	28.6183	67.1004	56.319	81.033	2.34467	1.43882
238	Lib1-238	136	160	144	66	66	67.105	85.2069	74.403	34.7284	1.26976	0.466761
239	Lib1-239	403	529	511	419	403	198.848	281.715	264.027	220.473	1.41674	0.835038
24	Lib1-24	3772	896	2802	1277	896	1861.18	477.159	1447.76	671.943	0.256375	0.464126
240	Lib1-240	2662	2970	2323	3156	2323	1313.48	1581.65	1200.27	1660.65	1.20417	1.38357
241	Lib1-241	3077	756	2299	1020	756	1518.25	402.603	1187.87	536.712	0.265175	0.451829
242	Lib1-242	4301	1793	3604	2581	1793	2122.2	954.85	1862.14	1358.09	0.449935	0.729317
243	Lib1-243	116	54	218	61	54	57.2366	28.7573	112.638	32.0975	0.502429	0.284962
244	Lib1-244	263	789	383	595	263	129.769	420.177	197.891	313.082	3.23788	1.58209
245	Lib1-245	555	1833	552	2085	552	273.848	976.152	285.212	1097.1	3.56458	3.84663
246	Lib1-246	1670	1357	1639	1572	1357	824.01	722.661	846.851	827.168	0.877005	0.976757
247	Lib1-247	739	280	524	361	280	364.637	149.112	270.744	189.954	0.408933	0.701599
248	Lib1-248	2761	869	1841	1287	869	1362.33	462.78	951.222	677.204	0.339697	0.711931
249	Lib1-249	358	144	396	199	144	176.644	76.6862	204.608	104.711	0.434129	0.511766
25	Lib1-25	500	403	468	377	377	246.71	214.615	241.81	198.373	0.869909	0.820368
250	Lib1-250	1738	3326	2362	5023	1738	857.562	1771.24	1220.42	2643.04	2.06543	2.16569
251	Lib1-251	8	39	22	17	8	3.94735	20.7692	11.3671	8.9452
252	Lib1-252	660	340	588	386	340	325.657	181.065	303.812	203.109	0.555999	0.668533
253	Lib1-253	0	2	18	0	0	0	1.06509	9.30038	0
254	Lib1-254	695	4163	1117	4673	695	342.926	2216.98	577.14	2458.88	6.46488	4.26045
255	Lib1-255	689	209	424	325	209	339.966	111.302	219.076	171.011	0.32739	0.780604
256	Lib1-256	1893	3538	1672	4532	1672	934.042	1884.14	863.902	2384.69	2.01719	2.76037
257	Lib1-257	4320	1202	3096	1459	1202	2131.57	640.117	1599.67	767.709	0.300303	0.479918
258	Lib1-258	299	134	216	108	108	147.532	71.3608	111.605	56.8283	0.483696	0.509194
259	Lib1-259	486	142	318	260	142	239.802	75.6211	164.307	136.809	0.315349	0.832644
26	Lib1-26	18	8	24	10	8	8.88154	4.26035	12.4005	5.26188
260	Lib1-260	17	196	4	54	4	8.38812	104.378	2.06675	28.4142
261	Lib1-261	908	2840	917	3072	908	448.024	1512.42	473.803	1616.45	3.37576	3.41165
262	Lib1-262	2198	1746	2264	2141	1746	1084.54	929.82	1169.78	1126.57	0.857345	0.96306
263	Lib1-263	1963	606	1638	949	606	968.582	322.721	846.334	499.353	0.333189	0.590018
264	Lib1-264	3088	1731	2949	2898	1731	1523.68	921.832	1523.71	1524.89	0.605005	1.00078
265	Lib1-265	3580	1655	3035	1709	1655	1766.44	881.359	1568.15	899.256	0.498946	0.573451
266	Lib1-266	1446	971	1332	1337	971	713.484	517.099	688.228	703.514	0.724753	1.02221
267	Lib1-267	976	855	1179	905	855	481.577	455.324	609.175	476.2	0.945486	0.781714
268	Lib1-268	142	75	220	96	75	70.0655	39.9407	113.671	50.5141	0.570049	0.444387
269	Lib1-269	564	1293	903	1012	564	278.288	688.578	466.569	532.503	2.47433	1.14132
27	Lib1-27	3810	16230	4323	23400	3810	1879.93	8643.18	2233.64	12312.8	4.59761	5.51244
270	Lib1-270	2478	1198	2886	1408	1198	1222.69	637.987	1491.16	740.873	0.521788	0.496843
271	Lib1-271	410	431	504	272	272	202.302	229.526	260.411	143.123	1.13457	0.549606
272	Lib1-272	0	0	0	0	0	0	0	0	0
273	Lib1-273	658	120	201	182	120	324.67	63.9052	103.854	95.7663	0.196831	0.922122
274	Lib1-274	303	18	135	76	18	149.506	9.58578	69.7528	39.9903	0.0641164	0.573315
275	Lib1-275	120	31	86	49	31	59.2103	16.5088	44.4351	25.7832	0.278817	0.580244
276	Lib1-276	2831	795	2278	1066	795	1396.87	423.372	1177.01	560.917	0.303086	0.476559
277	Lib1-277	12	2	20	0	0	5.92103	1.06509	10.3338	0
278	Lib1-278	1339	2922	1249	3489	1249	660.688	1556.09	645.343	1835.87	2.35526	2.8448
279	Lib1-279	498	140	586	237	140	245.723	74.556	302.779	124.707	0.303415	0.411874
28	Lib1-28	4912	1160	4020	1761	1160	2423.67	617.75	2077.08	926.618	0.254882	0.446115
280	Lib1-280	5901	2240	4968	2789	2240	2911.67	1192.9	2566.9	1467.54	0.409696	0.571716
281	Lib1-281	3551	10087	4870	9116	3551	1752.13	5371.76	2516.27	4796.73	3.06585	1.90629
282	Lib1-282	6517	1724	5640	2775	1724	3215.61	918.104	2914.12	1460.17	0.285515	0.501068
283	Lib1-283	13498	25834	13261	24708	13261	6660.17	13757.7	6851.8	13001.1	2.06567	1.89747
284	Lib1-284	1212	1069	1145	1608	1069	598.024	569.289	591.607	846.111	0.95195	1.43019
285	Lib1-285	13498	25834	13261	24708	13261	6660.17	13757.7	6851.8	13001.1	2.06567	1.89747
286	Lib1-286	1033	1540	895	1083	895	509.702	820.116	462.436	569.862	1.60901	1.23231
287	Lib1-287	352	3494	685	4026	352	173.683	1860.71	353.931	2118.43	10.7132	5.98544
288	Lib1-288	0	0	0	0	0	0	0	0	0
289	Lib1-289	22	24	32	38	22	10.8552	12.781	16.534	19.9952	1.17741	1.20934
29	Lib1-29	869	2024	674	2380	674	428.781	1077.87	348.248	1252.33	2.51379	3.59609
290	Lib1-290	19266	5059	16155	7790	5059	9506.21	2694.14	8347.09	4099.01	0.283408	0.49107
291	Lib1-291	169	193	304	214	169	83.3878	102.781	157.073	112.604	1.23256	0.716891
292	Lib1-292	0	0	0	0	0	0	0	0	0
293	Lib1-293	940	1178	931	990	931	463.814	627.336	481.036	520.927	1.35256	1.08293
294	Lib1-294	511	204	357	330	204	252.137	108.639	184.458	173.642	0.430872	0.941367
295	Lib1-295	181	30	103	74	30	89.3088	15.9763	53.2188	38.9379	0.178888	0.731657
296	Lib1-296	695	201	773	198	198	342.926	107.041	399.4	104.185	0.312141	0.260855
297	Lib1-297	185	53	113	36	36	91.2825	28.2248	58.3857	18.9428	0.309203	0.324442
298	Lib1-298	32	32	198	67	32	15.7894	17.0414	102.304	35.2546	1.07929	0.344606
299	Lib1-299	1191	840	1334	596	596	587.662	447.336	689.261	313.608	0.761213	0.454992
3	Lib1-3	0	0	0	0	0	0	0	0	0
30	Lib1-30	864	1717	1108	1789	864	426.314	914.377	572.49	941.351	2.14484	1.64431
300	Lib1-300	5494	2921	5116	4224	2921	2710.84	1555.56	2643.37	2222.62	0.573828	0.840827
301	Lib1-301	2786	57429	12299	23577	2786	1374.67	30583.4	6354.74	12405.9	22.2479	1.95223
302	Lib1-302	10643	8678	12509	10913	8678	5251.46	4621.41	6463.25	5742.29	0.880024	0.888453
303	Lib1-303	2634	656	2235	1024	656	1299.67	349.348	1154.8	538.817	0.268799	0.46659
304	Lib1-304	188	872	266	969	188	92.7628	464.378	137.439	509.877	5.00608	3.70984
305	Lib1-305	2	40	2	28	2	0.986838	21.3017	1.03338	14.7333
306	Lib1-306	751	649	848	694	649	370.558	345.621	438.151	365.175	0.932704	0.833445
307	Lib1-307	22	10	32	14	10	10.8552	5.32543	16.534	7.36664	0.490587	0.445545
308	Lib1-308	1540	4707	1753	5052	1540	759.865	2506.68	905.754	2658.3	3.29885	2.93491
309	Lib1-309	10954	5808	8512	5928	5808	5404.91	3093.01	4398.05	3119.24	0.572259	0.709234
31	Lib1-31	705	533	604	629	533	347.86	283.846	312.079	330.973	0.815975	1.06054
310	Lib1-310	10954	5808	8512	5928	5808	5404.91	3093.01	4398.05	3119.24	0.572259	0.709234
311	Lib1-311	1166	463	970	662	463	575.327	246.567	501.187	348.337	0.42857	0.695023
312	Lib1-312	826	710	1331	1070	710	407.564	378.106	687.711	563.022	0.927721	0.818689
313	Lib1-313	901	451	1363	836	451	444.571	240.177	704.245	439.893	0.540245	0.624631
314	Lib1-314	326	40	148	100	40	160.855	21.3017	76.4698	52.6188	0.132428	0.6881
315	Lib1-315	620	155	509	235	155	305.92	82.5442	262.994	123.654	0.269823	0.470179
316	Lib1-316	3279	704	4052	1504	704	1617.92	374.91	2093.62	791.387	0.231724	0.378
317	Lib1-317	3110	1197	2831	1785	1197	1534.53	637.454	1462.74	939.246	0.415406	0.642113
318	Lib1-318	1022	214	814	284	214	504.274	113.964	420.584	149.438	0.225997	0.35531
319	Lib1-319	1747	923	1296	1156	923	862.003	491.537	669.627	608.274	0.570227	0.908377
32	Lib1-32	92	195	86	162	86	45.3946	103.846	44.4351	85.2425	2.28763	1.91836
320	Lib1-320	1607	391	915	547	391	792.924	208.224	472.769	287.825	0.262603	0.608807
321	Lib1-321	581	214	451	278	214	286.676	113.964	233.026	146.28	0.397536	0.627742
322	Lib1-322	1225	510	667	601	510	604.438	271.597	344.631	316.239	0.449338	0.917618
323	Lib1-323	3349	764	2347	1170	764	1652.46	406.863	1212.67	615.64	0.246216	0.507675
324	Lib1-324	160	162	170	121	121	78.947	86.272	87.8369	63.6688	1.09278	0.724852
325	Lib1-325	0	0	0	0	0	0	0	0	0
326	Lib1-326	32	75	58	151	32	15.7894	39.9407	29.9679	79.4544	2.52959	2.65132
327	Lib1-327	426	1516	333	1102	333	210.197	807.335	172.057	579.86	3.84086	3.37016
328	Lib1-328	256	181	142	153	142	126.315	96.3903	73.3697	80.5068	0.763093	1.09728
329	Lib1-329	517	1061	615	1042	517	255.098	565.028	317.763	548.288	2.21495	1.72546
33	Lib1-33	1411	648	1469	1055	648	696.214	345.088	759.014	555.129	0.495663	0.731381
330	Lib1-330	3862	15447	3320	16479	3320	1905.58	8226.19	1715.4	8671.06	4.31689	5.05482
331	Lib1-331	860	798	1290	702	702	424.34	424.969	666.527	369.384	1.00148	0.554192
332	Lib1-332	986	204	711	222	204	486.511	108.639	367.365	116.814	0.223302	0.317978
333	Lib1-333	183	96	249	154	96	90.2957	51.1241	128.655	81.033	0.566186	0.629846
334	Lib1-334	1280	915	1811	783	783	631.576	487.277	935.721	412.006	0.771525	0.440308
335	Lib1-335	494	418	460	413	413	243.749	222.603	237.676	217.316	0.913247	0.914335
336	Lib1-336	2157	1805	1821	1807	1805	1064.3	961.24	940.888	950.822	0.903163	1.01056
337	Lib1-337	1818	3581	2124	3359	1818	897.036	1907.04	1097.44	1767.47	2.12593	1.61053
338	Lib1-338	1690	552	1281	727	552	833.878	293.964	661.877	382.539	0.352526	0.577961
339	Lib1-339	722	339	978	343	339	356.249	180.532	505.321	180.483	0.506759	0.357165
34	Lib1-34	12265	3988	9857	5304	3988	6051.78	2123.78	5092.99	2790.9	0.350935	0.547989
340	Lib1-340	0	60	48	20	0	0	31.9526	24.801	10.5238
341	Lib1-341	477	274	601	350	274	235.361	145.917	310.529	184.166	0.619971	0.593071
342	Lib1-342	220	98	250	262	98	108.552	52.1892	129.172	137.861	0.480776	1.06727
343	Lib1-343	3868	995	2846	1255	995	1908.54	529.88	1470.49	660.366	0.277636	0.449078
344	Lib1-344	3860	1143	2930	1759	1143	1904.6	608.697	1513.9	925.565	0.319593	0.61138
345	Lib1-345	82	56	24	0	0	40.4604	29.8224	12.4005	0
346	Lib1-346	2981	1978	2495	2400	1978	1470.88	1053.37	1289.14	1262.85	0.716149	0.979611
347	Lib1-347	3618	2135	4032	2718	2135	1785.19	1136.98	2083.28	1430.18	0.636896	0.686502
348	Lib1-348	1017	499	964	711	499	501.807	265.739	498.087	374.12	0.529564	0.751114
349	Lib1-349	1109	550	1057	701	550	547.202	292.899	546.139	368.858	0.535267	0.675392
35	Lib1-35	6765	4769	7135	6214	4769	3337.98	2539.7	3686.57	3269.73	0.760849	0.886932
350	Lib1-350	22	2	0	0	0	10.8552	1.06509	0	0
351	Lib1-351	55	56	20	8	8	27.138	29.8224	10.3338	4.20951
352	Lib1-352	3278	1197	2740	1433	1197	1617.43	637.454	1415.72	754.028	0.394116	0.532609
353	Lib1-353	230	286	191	152	152	113.486	152.307	98.6874	79.9806	1.34208	0.810445
354	Lib1-354	80	203	76	176	76	39.4735	108.106	39.2683	92.6092	2.7387	2.35837
355	Lib1-355	44	61	52	40	40	21.7104	32.4851	26.8678	21.0475	1.49629	0.783375
356	Lib1-356	1010	292	733	379	292	498.353	155.503	378.732	199.425	0.312033	0.526561
357	Lib1-357	264	768	368	446	264	130.263	408.993	190.141	234.68	3.13976	1.23424
358	Lib1-358	5225	4185	4897	3671	3671	2578.11	2228.69	2530.22	1931.64	0.864466	0.763427
359	Lib1-359	858	786	1064	1078	786	423.354	418.579	549.756	567.231	0.988722	1.03179
36	Lib1-36	2745	2276	2369	2783	2276	1354.44	1212.07	1224.03	1464.38	0.894888	1.19636
360	Lib1-360	1745	363	1388	615	363	861.016	193.313	717.163	323.606	0.224517	0.451231
361	Lib1-361	6603	1849	6031	2326	1849	3258.05	984.672	3116.14	1223.91	0.302228	0.392766
362	Lib1-362	98	70	130	126	70	48.3551	37.278	67.1694	66.2997	0.770923	0.987053
363	Lib1-363	1888	754	1481	1076	754	931.575	401.538	765.215	566.179	0.431031	0.739895
364	Lib1-364	2377	781	2300	1297	781	1172.86	415.916	1188.38	682.466	0.354618	0.574282
365	Lib1-365	334	1063	543	911	334	164.802	566.093	280.561	479.358	3.43499	1.70857
366	Lib1-366	0	0	0	0	0	0	0	0	0
367	Lib1-367	0	0	0	0	0	0	0	0	0
368	Lib1-368	1668	509	1395	1002	509	823.023	271.064	720.779	527.241	0.329352	0.731487
369	Lib1-369	2293	1312	2865	1846	1312	1131.41	698.697	1480.31	971.344	0.617545	0.656176
37	Lib1-37	170	96	112	142	96	83.8812	51.1241	57.869	74.7188	0.609483	1.29117
370	Lib1-370	0	0	0	0	0	0	0	0	0
371	Lib1-371	5637	1605	3955	1941	1605	2781.4	854.732	2043.5	1021.33	0.307302	0.499795
372	Lib1-372	0	0	0	0	0	0	0	0	0
373	Lib1-373	9727	2447	7990	2899	2447	4799.49	1303.13	4128.33	1525.42	0.271515	0.3695
374	Lib1-374	147	100	156	110	100	72.5326	53.2543	80.6033	57.8807	0.734212	0.718094
375	Lib1-375	2948	5389	2588	5505	2588	1454.6	2869.88	1337.19	2896.67	1.97297	2.16624
376	Lib1-376	3230	5959	2988	4795	2988	1593.74	3173.42	1543.86	2523.07	1.99118	1.63426
377	Lib1-377	2	4	0	0	0	0.986838	2.13017	0	0
378	Lib1-378	729	376	869	502	376	359.702	200.236	449.002	264.147	0.556672	0.588298
379	Lib1-379	44	16	34	4	4	21.7104	8.52069	17.5674	2.10475
38	Lib1-38	1166	682	714	546	546	575.327	363.194	368.915	287.299	0.631284	0.778767
380	Lib1-380	830	767	873	828	767	409.538	408.461	451.068	435.684	0.99737	0.965893
381	Lib1-381	3746	5813	3993	5361	3746	1848.35	3095.67	2063.13	2820.9	1.67483	1.36729
382	Lib1-382	857	282	797	332	282	422.86	150.177	411.8	174.695	0.355146	0.424222
383	Lib1-383	4148	4048	3082	3787	3082	2046.7	2155.73	1592.43	1992.68	1.05327	1.25134
384	Lib1-384	2714	599	1884	938	599	1339.14	318.993	973.44	493.565	0.238208	0.507032
385	Lib1-385	4460	1418	2907	1553	1418	2200.65	755.146	1502.01	817.171	0.343147	0.544051
386	Lib1-386	436	4747	634	2270	436	215.131	2527.98	327.58	1194.45	11.7509	3.64628
387	Lib1-387	4390	4295	3553	3994	3553	2166.11	2287.27	1835.79	2101.6	1.05594	1.14479
388	Lib1-388	4390	4295	3553	3994	3553	2166.11	2287.27	1835.79	2101.6	1.05594	1.14479
389	Lib1-389	52	22	42	8	8	25.6578	11.7159	21.7009	4.20951
39	Lib1-39	328	571	265	723	265	161.841	304.082	136.922	380.434	1.87889	2.77847
390	Lib1-390	470	220	460	182	182	231.907	117.159	237.676	95.7663	0.5052	0.402927
391	Lib1-391	463	179	400	159	159	228.453	95.3252	206.675	83.664	0.417264	0.404809
392	Lib1-392	20	8	22	6	6	9.86838	4.26035	11.3671	3.15713
393	Lib1-393	605	9441	1326	8103	605	298.519	5027.74	685.128	4263.7	16.8423	6.22322
394	Lib1-394	272	155	223	192	155	134.21	82.5442	115.221	101.028	0.615038	0.876818
395	Lib1-395	3751	949	2624	1463	949	1850.81	505.383	1355.79	769.814	0.27306	0.567798
396	Lib1-396	1453	2452	2154	2820	1453	716.938	1305.8	1112.95	1483.85	1.82135	1.33327
397	Lib1-397	543	207	399	201	201	267.927	110.236	206.158	105.764	0.411443	0.513022
398	Lib1-398	318	67	294	125	67	156.907	35.6804	151.906	65.7735	0.227398	0.432988
399	Lib1-399	945	490	1071	758	490	466.281	260.946	553.373	398.851	0.559633	0.720764
4	Lib1-4	92	1028	278	731	92	45.3946	547.454	143.639	384.644	12.0599	2.67785
40	Lib1-40	139	53	209	183	53	68.5852	28.2248	107.988	96.2925	0.411529	0.891698
400	Lib1-400	174	115	320	89	89	85.8549	61.2425	165.34	46.8308	0.713325	0.283239
401	Lib1-401	1060	2300	792	2213	792	523.024	1224.85	409.217	1164.45	2.34186	2.84557
402	Lib1-402	2143	60551	4725	51876	2143	1057.4	32246	2441.35	27296.5	30.4957	11.1809
403	Lib1-403	1435	2614	6108	2813	1435	708.056	1392.07	3155.93	1480.17	1.96604	0.469012
404	Lib1-404	2272	577	1744	894	577	1121.05	307.277	901.103	470.412	0.274098	0.52204
405	Lib1-405	1760	532	1131	468	468	868.417	283.313	584.374	246.256	0.326241	0.421402
406	Lib1-406	2709	4627	2062	2852	2062	1336.67	2464.08	1065.41	1500.69	1.84344	1.40856
407	Lib1-407	4230	921	3840	1403	921	2087.16	490.472	1984.08	738.242	0.234995	0.372083
408	Lib1-408	0	0	0	0	0	0	0	0	0
409	Lib1-409	807	191	584	248	191	398.189	101.716	301.746	130.495	0.255446	0.432466
41	Lib1-41	909	736	885	1087	736	448.518	391.952	457.269	571.967	0.873882	1.25083
410	Lib1-410	3770	2758	3238	2202	2202	1860.19	1468.75	1673.03	1158.67	0.789572	0.692554
411	Lib1-411	3519	1034	2703	1578	1034	1736.34	550.65	1396.61	830.325	0.317132	0.59453
412	Lib1-412	2378	1982	2325	2171	1982	1173.35	1055.5	1201.3	1142.36	0.899561	0.950933
413	Lib1-413	8	8	24	8	8	3.94735	4.26035	12.4005	4.20951
414	Lib1-414	7085	1543	5476	2731	1543	3495.87	821.714	2829.38	1437.02	0.235053	0.507892
415	Lib1-415	5058	4786	4505	4325	4325	2495.71	2548.75	2327.68	2275.76	1.02125	0.977697
416	Lib1-416	6	0	2	2	0	2.96051	0	1.03338	1.05238
417	Lib1-417	0	0	0	0	0	0	0	0	0
418	Lib1-418	1832	431	1535	524	431	903.944	229.526	793.116	275.723	0.253916	0.347645
419	Lib1-419	2118	1792	1987	1888	1792	1045.06	954.317	1026.66	993.444	0.913169	0.967648
42	Lib1-42	1233	695	1021	714	695	608.386	370.118	527.538	375.699	0.60836	0.712173
420	Lib1-420	338	132	234	140	132	166.776	70.2957	120.905	73.6664	0.421499	0.609292
421	Lib1-421	989	628	881	790	628	487.991	334.437	455.202	415.689	0.685334	0.913197
422	Lib1-422	814	2525	848	1893	814	401.643	1344.67	438.151	996.075	3.34793	2.27336
423	Lib1-423	582	192	463	267	192	287.17	102.248	239.226	140.492	0.356055	0.587278
424	Lib1-424	2198	1027	2037	1362	1027	1084.54	546.922	1052.49	716.669	0.504292	0.680925
425	Lib1-425	735	438	916	507	438	362.663	233.254	473.286	266.778	0.64317	0.563671
426	Lib1-426	124	30	26	22	22	61.184	15.9763	13.4339	11.5761	0.261119	0.861713
427	Lib1-427	34	128	74	144	34	16.7762	68.1655	38.2349	75.7711	4.06322	1.98173
428	Lib1-428	1895	732	1498	1068	732	935.029	389.822	773.998	561.969	0.416909	0.72606
429	Lib1-429	943	103075	4850	79945	943	465.294	54891.9	2505.94	42066.1	117.972	16.7866
43	Lib1-43	521	413	588	498	413	257.071	219.94	303.812	262.042	0.855562	0.862512
430	Lib1-430	625	7714	736	6713	625	308.387	4108.04	380.282	3532.3	13.3211	9.28864
431	Lib1-431	1891	500	1801	670	500	933.055	266.272	930.555	352.546	0.285376	0.378856
432	Lib1-432	0	0	0	0	0	0	0	0	0
433	Lib1-433	1373	777	923	828	777	677.464	413.786	476.903	435.684	0.610786	0.91357
434	Lib1-434	702	237	508	268	237	346.38	126.213	262.477	141.018	0.364376	0.53726
435	Lib1-435	341	504	285	291	285	168.256	268.402	147.256	153.121	1.5952	1.03983
436	Lib1-436	91	290	126	235	91	44.9011	154.438	65.1027	123.654	3.4395	1.89937
437	Lib1-437	0	0	39	0	0	0	0	20.1508	0
438	Lib1-438	2586	3480	3173	2047	2047	1275.98	1853.25	1639.45	1077.11	1.45241	0.656993
439	Lib1-439	216	6	34	76	6	106.579	3.19526	17.5674	39.9903
44	Lib1-44	1613	509	947	616	509	795.885	271.064	489.303	324.132	0.340583	0.662436
440	Lib1-440	1253	339	975	448	339	618.254	180.532	503.771	235.732	0.292003	0.467936
441	Lib1-441	2	0	2	2	0	0.986838	0	1.03338	1.05238
442	Lib1-442	1795	262	1331	641	262	885.687	139.526	687.711	337.287	0.157535	0.490448
443	Lib1-443	260	123	360	84	84	128.289	65.5028	186.008	44.1998	0.510588	0.237624
444	Lib1-444	1599	702	1715	911	702	788.977	373.845	886.119	479.358	0.473835	0.540963
445	Lib1-445	859	293	653	278	278	423.847	156.035	337.397	146.28	0.36814	0.433556
446	Lib1-446	3233	1743	3244	2093	1743	1595.22	928.223	1676.13	1101.31	0.581876	0.657055
447	Lib1-447	229	66	121	125	66	112.993	35.1478	62.5192	65.7735	0.311062	1.05205
448	Lib1-448	18506	12818	19763	14856	12818	9131.21	6826.14	10211.3	7817.05	0.747561	0.76553
449	Lib1-449	79	177	65	158	65	38.9801	94.2601	33.5847	83.1378	2.41816	2.47547
45	Lib1-45	1444	545	2022	1259	545	712.497	290.236	1044.74	662.471	0.40735	0.6341
450	Lib1-450	130	130	170	89	89	64.1445	69.2306	87.8369	46.8308	1.07929	0.533156
451	Lib1-451	979	2770	1126	1499	979	483.057	1475.14	581.79	788.756	3.05377	1.35574
452	Lib1-452	2084	576	1564	1057	576	1028.29	306.745	808.1	556.181	0.298307	0.688258
453	Lib1-453	182	73	110	115	73	89.8023	38.8757	56.8356	60.5117	0.432903	1.06468
454	Lib1-454	30	2	34	13	2	14.8026	1.06509	17.5674	6.84045
455	Lib1-455	191	39	174	55	39	94.243	20.7692	89.9037	28.9404	0.220379	0.321904
456	Lib1-456	62	333	170	301	62	30.592	177.337	87.8369	158.383	5.79684	1.80315
457	Lib1-457	48	24	102	54	24	23.6841	12.781	52.7021	28.4142	0.539646	0.539146
458	Lib1-458	8	33	48	24	8	3.94735	17.5739	24.801	12.6285
459	Lib1-459	413	693	294	461	294	203.782	369.052	151.906	242.573	1.81102	1.59686
46	Lib1-46	78	32	73	66	32	38.4867	17.0414	37.7182	34.7284	0.442786	0.920734
460	Lib1-460	766	1525	795	1314	766	377.959	812.128	410.767	691.412	2.14872	1.68322
461	Lib1-461	3533	1501	3147	1911	1501	1743.25	799.347	1626.02	1005.55	0.458539	0.618411
462	Lib1-462	4244	3213	4047	4020	3213	2094.07	1711.06	2091.04	2115.28	0.817098	1.01159
463	Lib1-463	70	33	48	60	33	34.5393	17.5739	24.801	31.5713	0.508809	1.27298
464	Lib1-464	0	0	0	0	0	0	0	0	0
465	Lib1-465	2322	4363	2342	2906	2322	1145.72	2323.49	1210.08	1529.1	2.02797	1.26364
466	Lib1-466	8477	1928	5959	2823	1928	4182.71	1026.74	3078.94	1485.43	0.245473	0.482448
467	Lib1-467	0	0	0	0	0	0	0	0	0
468	Lib1-468	36	299	38	421	36	17.7631	159.23	19.6341	221.525	8.96412	11.2827
469	Lib1-469	1077	1103	1166	886	886	531.412	587.395	602.458	466.203	1.10535	0.773835
47	Lib1-47	0	0	0	0	0	0	0	0	0
470	Lib1-470	13227	4584	11036	6082	4584	6526.45	2441.18	5702.17	3200.28	0.374044	0.561239
471	Lib1-471	1174	1520	673	1243	673	579.274	809.466	347.731	654.052	1.39738	1.88092
472	Lib1-472	99	2856	421	2162	99	48.8485	1520.94	217.526	1137.62	31.1359	5.22982
473	Lib1-473	3652	1566	3216	2042	1566	1801.97	833.963	1661.67	1074.48	0.462807	0.646625
474	Lib1-474	755	319	628	343	319	372.531	169.881	324.48	180.483	0.456019	0.556221
475	Lib1-475	0	0	0	3	0	0	0	0	1.57857
476	Lib1-476	845	7633	1594	5305	845	416.939	4064.9	823.6	2791.43	9.74939	3.3893
477	Lib1-477	3172	3946	3754	3278	3172	1565.13	2101.42	1939.65	1724.85	1.34265	0.889258
478	Lib1-478	0	24	0	0	0	0	12.781	0	0
479	Lib1-479	1776	987	1996	1639	987	876.312	525.62	1031.31	862.423	0.599809	0.836241
48	Lib1-48	3251	5685	3861	5968	3251	1604.11	3027.51	1994.93	3140.29	1.88735	1.57414
480	Lib1-480	103	126	274	82	82	50.8222	67.1004	141.572	43.1474	1.3203	0.304773
481	Lib1-481	106	218	110	230	106	52.3024	116.094	56.8356	121.023	2.21968	2.12936
482	Lib1-482	106	218	110	230	106	52.3024	116.094	56.8356	121.023	2.21968	2.12936
483	Lib1-483	4328	1158	3240	1709	1158	2135.52	616.685	1674.07	899.256	0.288775	0.537168
484	Lib1-484	8321	15988	7191	20376	7191	4105.74	8514.3	3715.5	10721.6	2.07376	2.88564
485	Lib1-485	224	110	299	104	104	110.526	58.5797	154.49	54.7236	0.530009	0.354222
486	Lib1-486	56	6	152	101	6	27.6315	3.19526	78.5365	53.145
487	Lib1-487	1074	457	971	576	457	529.932	243.372	501.704	303.085	0.459252	0.60411
488	Lib1-488	257	947	260	1328	257	126.809	504.318	134.339	698.778	3.977	5.20161
489	Lib1-489	291	166	276	82	82	143.585	88.4022	142.606	43.1474	0.615679	0.302564
49	Lib1-49	2018	721	2038	960	721	995.72	383.964	1053.01	505.141	0.385614	0.479712
490	Lib1-490	98	17	87	24	17	48.3551	9.05323	44.9518	12.6285	0.187224	0.280935
491	Lib1-491	434	250	617	372	250	214.144	133.136	318.796	195.742	0.621712	0.614004
492	Lib1-492	434	250	617	372	250	214.144	133.136	318.796	195.742	0.621712	0.614004
493	Lib1-493	8321	15988	7191	20376	7191	4105.74	8514.3	3715.5	10721.6	2.07376	2.88564
494	Lib1-494	2016	1478	1612	1792	1478	994.733	787.099	832.901	942.93	0.791267	1.1321
495	Lib1-495	1493	3090	1723	2721	1493	736.675	1645.56	890.253	1431.76	2.23377	1.60826
496	Lib1-496	2339	509	1858	861	509	1154.11	271.064	960.006	453.048	0.234869	0.471922
497	Lib1-497	1391	1380	1246	1259	1246	686.346	734.91	643.793	662.471	1.07076	1.02901
498	Lib1-498	674	186	700	405	186	332.564	99.053	361.681	213.106	0.297846	0.58921
499	Lib1-499	768	178	664	322	178	378.946	94.7927	343.081	169.433	0.250148	0.493857
5	Lib1-5	2214	663	2538	1173	663	1092.43	353.076	1311.35	617.219	0.323203	0.470673
50	Lib1-50	3231	754	2399	1189	754	1594.24	401.538	1239.53	625.638	0.251868	0.504737
500	Lib1-500	768	178	664	322	178	378.946	94.7927	343.081	169.433	0.250148	0.493857
501	Lib1-501	635	307	587	444	307	313.321	163.491	303.296	233.628	0.521799	0.770297
502	Lib1-502	20	14	18	26	14	9.86838	7.4556	9.30038	13.6809	0.755504	1.471
503	Lib1-503	1482	2639	1243	2643	1243	731.247	1405.38	642.243	1390.72	1.9219	2.16541
504	Lib1-504	1411	296	1189	491	296	696.214	157.633	614.342	258.359	0.226414	0.420545
505	Lib1-505	4513	1089	2905	1705	1089	2226.8	579.94	1500.98	897.151	0.260436	0.597711
506	Lib1-506	1802	798	1968	1128	798	889.141	424.969	1016.84	593.541	0.477955	0.58371
507	Lib1-507	733	502	560	394	394	361.676	267.337	289.345	207.318	0.73916	0.716508
508	Lib1-508	2159	1129	1883	1286	1129	1065.29	601.241	972.923	676.678	0.564391	0.695511
509	Lib1-509	7678	4189	7469	5322	4189	3788.47	2230.82	3859.14	2800.37	0.588845	0.725647
51	Lib1-51	0	0	0	0	0	0	0	0	0
510	Lib1-510	778	324	561	380	324	383.88	172.544	289.862	199.952	0.449474	0.689817
511	Lib1-511	370	134	276	169	134	182.565	71.3608	142.606	88.9258	0.390879	0.623578
512	Lib1-512	2769	1156	2623	1342	1156	1366.28	615.62	1355.27	706.145	0.450582	0.521036
513	Lib1-513	3634	1307	2899	1932	1307	1793.08	696.034	1497.88	1016.6	0.388177	0.678691
514	Lib1-514	941	204	636	352	204	464.307	108.639	328.613	185.218	0.23398	0.563636
515	Lib1-515	778	1170	973	1498	778	383.88	623.076	502.737	788.23	1.6231	1.56788
516	Lib1-516	1161	261	838	444	261	572.859	138.994	432.984	233.628	0.242632	0.539575
517	Lib1-517	651	207	492	420	207	321.216	110.236	254.21	220.999	0.343185	0.869355
518	Lib1-518	317	94	196	163	94	156.414	50.0591	101.271	85.7687	0.320042	0.846924
519	Lib1-519	637	190	623	260	190	314.308	101.183	321.896	136.809	0.321924	0.425009
52	Lib1-52	1397	1122	1420	1141	1122	689.306	597.513	733.697	600.381	0.866833	0.818296
520	Lib1-520	3430	2240	3293	2556	2240	1692.43	1192.9	1701.45	1344.94	0.704844	0.790464
521	Lib1-521	1627	1963	1696	1580	1580	802.793	1045.38	876.302	831.378	1.30218	0.948734
522	Lib1-522	742	317	740	405	317	366.117	168.816	382.349	213.106	0.461099	0.557361
523	Lib1-523	460	191	889	320	191	226.973	101.716	459.335	168.38	0.448141	0.366574
524	Lib1-524	66	18	92	40	18	32.5657	9.58578	47.5353	21.0475	0.294352	0.442777
525	Lib1-525	4948	1634	4064	2089	1634	2441.44	870.176	2099.82	1099.21	0.356419	0.523477
526	Lib1-526	74	46	218	38	38	36.513	24.497	112.638	19.9952	0.670911	0.177517
527	Lib1-527	122	20	95	34	20	60.1971	10.6509	49.0853	17.8904	0.176933	0.364476
528	Lib1-528	414	194	375	96	96	204.275	103.313	193.758	50.5141	0.505755	0.260707
529	Lib1-529	537	994	363	715	363	264.966	529.348	187.558	376.225	1.9978	2.00592
53	Lib1-53	1397	1122	1420	1141	1122	689.306	597.513	733.697	600.381	0.866833	0.818296
530	Lib1-530	1090	16237	1236	14947	1090	537.827	8646.9	638.626	7864.94	16.0775	12.3154
531	Lib1-531	908	451	1016	527	451	448.024	240.177	524.955	277.301	0.53608	0.528238
532	Lib1-532	1282	322	1013	609	322	632.563	171.479	523.405	320.449	0.271086	0.612239
533	Lib1-533	1248	406	1013	418	406	615.787	216.213	523.405	219.947	0.351116	0.420223
534	Lib1-534	647	383	611	376	376	319.242	203.964	315.696	197.847	0.638901	0.6267
535	Lib1-535	0	0	8	0	0	0	0	4.1335	0
536	Lib1-536	216	53	269	73	53	106.579	28.2248	138.989	38.4118	0.264826	0.276365
537	Lib1-537	0	0	0	10	0	0	0	0	5.26188
538	Lib1-538	319	6690	651	3745	319	157.401	3562.71	336.364	1970.58	22.6347	5.85847
539	Lib1-539	1104	794	1107	1032	794	544.735	422.839	571.973	543.026	0.77623	0.949391
54	Lib1-54	2437	793	2512	1293	793	1202.46	422.307	1297.92	680.362	0.351202	0.524194
540	Lib1-540	364	271	469	511	271	179.605	144.319	242.327	268.882	0.803539	1.10959
541	Lib1-541	32	37	73	34	32	15.7894	19.7041	37.7182	17.8904	1.24793	0.474318
542	Lib1-542	623	405	613	475	405	307.4	215.68	316.73	249.939	0.701626	0.789126
543	Lib1-543	653	163	576	294	163	322.203	86.8045	297.612	154.699	0.26941	0.519802
544	Lib1-544	409	123	532	382	123	201.808	65.5028	274.878	201.004	0.324579	0.731248
545	Lib1-545	2	6	18	0	0	0.986838	3.19526	9.30038	0
546	Lib1-546	2178	6038	1863	5229	1863	1074.67	3215.5	962.589	2751.44	2.99209	2.85837
547	Lib1-547	212	310	137	477	137	104.605	165.088	70.7862	250.992	1.57821	3.54577
548	Lib1-548	1082	1096	1143	1251	1082	533.879	583.667	590.574	658.262	1.09326	1.11461
549	Lib1-549	84	36	32	58	32	41.4472	19.1716	16.534	30.5189	0.462554	1.84583
55	Lib1-55	882	491	876	570	491	435.196	261.479	452.618	299.927	0.60083	0.66265
550	Lib1-550	105	62	298	52	52	51.809	33.0177	153.973	27.3618	0.637296	0.177705
551	Lib1-551	1725	423	1582	913	423	851.148	225.266	817.4	480.41	0.264661	0.587729
552	Lib1-552	234	837	323	803	234	115.46	445.739	166.89	422.529	3.86054	2.53178
553	Lib1-553	172	367	200	368	172	84.8681	195.443	103.338	193.637	2.30291	1.87383
554	Lib1-554	346	188	254	269	188	170.723	100.118	131.239	141.545	0.586436	1.07853
555	Lib1-555	4534	2706	5098	3067	2706	2237.16	1441.06	2634.07	1613.82	0.644147	0.612671
556	Lib1-556	1861	1335	1899	1340	1335	918.253	710.945	981.19	705.092	0.774237	0.71861
557	Lib1-557	249	202	170	196	170	122.861	107.574	87.8369	103.133	0.87557	1.17414
558	Lib1-558	220	3558	476	2754	220	108.552	1894.79	245.943	1449.12	17.4551	5.8921
559	Lib1-559	20	2	34	14	2	9.86838	1.06509	17.5674	7.36664
56	Lib1-56	24	112	50	85	24	11.8421	59.6448	25.8344	44.726	5.0367	1.73126
560	Lib1-560	900	219	508	404	219	444.077	116.627	262.477	212.58	0.262628	0.809899
561	Lib1-561	52	94	84	66	52	25.6578	50.0591	43.4018	34.7284	1.95103	0.800162
562	Lib1-562	78	22	60	66	22	38.4867	11.7159	31.0013	34.7284	0.304416	1.12023
563	Lib1-563	537	383	336	436	336	264.966	203.964	173.607	229.418	0.769774	1.32148
564	Lib1-564	1578	669	1188	1011	669	778.615	356.271	613.825	531.976	0.457571	0.866658
565	Lib1-565	35	933	107	781	35	17.2697	496.863	55.2856	410.953	28.7708	7.43328
566	Lib1-566	66	114	124	132	66	32.5657	60.7099	64.0693	69.4569	1.86423	1.08409
567	Lib1-567	1123	686	864	650	650	554.11	365.325	446.418	342.022	0.6593	0.766148
568	Lib1-568	1886	479	1948	1010	479	930.588	255.088	1006.51	531.45	0.274115	0.528014
569	Lib1-569	829	287	1044	498	287	409.044	152.84	539.422	262.042	0.373651	0.485783
57	Lib1-57	1263	2709	1782	2542	1263	623.188	1442.66	920.738	1337.57	2.31497	1.45272
570	Lib1-570	3703	983	2650	1386	983	1827.13	523.49	1369.22	729.297	0.286509	0.532636
571	Lib1-571	246	110	182	103	103	121.381	58.5797	94.0372	54.1974	0.48261	0.57634
572	Lib1-572	486	98	202	154	98	239.802	52.1892	104.371	81.033	0.217635	0.776395
573	Lib1-573	68	20	23	60	20	33.5525	10.6509	11.8838	31.5713	0.317439	2.65666
574	Lib1-574	6071	1567	5451	2302	1567	2995.55	834.495	2816.46	1211.29	0.278579	0.430073
575	Lib1-575	2072	29573	4061	19930	2072	1022.36	15748.9	2098.27	10486.9	15.4044	4.9979
576	Lib1-576	0	0	0	0	0	0	0	0	0
577	Lib1-577	596	2256	794	2202	596	294.078	1201.42	410.25	1158.67	4.08537	2.82429
578	Lib1-578	1446	376	1374	377	376	713.484	200.236	709.929	198.373	0.280646	0.279427
579	Lib1-579	832	327	476	443	327	410.525	174.142	245.943	233.101	0.424193	0.947785
58	Lib1-58	4875	779	3173	1325	779	2405.42	414.851	1639.45	697.2	0.172465	0.425264
580	Lib1-580	5135	4472	6239	4427	4427	2533.71	2381.53	3223.61	2329.44	0.93994	0.722616
581	Lib1-581	5135	4472	6239	4427	4427	2533.71	2381.53	3223.61	2329.44	0.93994	0.722616
582	Lib1-582	1765	422	1321	859	422	870.885	224.733	682.544	451.996	0.258052	0.662222
583	Lib1-583	0	0	0	0	0	0	0	0	0
584	Lib1-584	327	155	315	148	148	161.348	82.5442	162.757	77.8759	0.511591	0.478481
585	Lib1-585	1872	3679	1311	3800	1311	923.68	1959.23	677.378	1999.52	2.12111	2.95185
586	Lib1-586	1313	219	819	500	219	647.859	116.627	423.167	263.094	0.180019	0.621726
587	Lib1-587	0	0	0	0	0	0	0	0	0
588	Lib1-588	557	190	521	303	190	274.834	101.183	269.194	159.435	0.368161	0.592268
589	Lib1-589	3478	883	3221	1621	883	1716.11	470.236	1664.25	852.951	0.274012	0.512514
59	Lib1-59	4952	8261	5578	6001	4952	2443.41	4399.34	2882.08	3157.66	1.80049	1.09562
590	Lib1-590	400	603	501	737	400	197.368	321.124	258.861	387.801	1.62703	1.49811
591	Lib1-591	14	0	16	0	0	6.90787	0	8.267	0
592	Lib1-592	1534	1312	1522	1502	1312	756.905	698.697	786.399	790.335	0.923097	1.00501
593	Lib1-593	3010	21351	3976	16221	3010	1485.19	11370.3	2054.35	8535.3	7.6558	4.15475
594	Lib1-594	0	0	0	0	0	0	0	0	0
595	Lib1-595	0	0	0	0	0	0	0	0	0
596	Lib1-596	395	50	253	80	50	194.901	26.6272	130.722	42.0951	0.136619	0.32202
597	Lib1-597	940	399	641	676	399	463.814	212.485	331.197	355.703	0.458125	1.07399
598	Lib1-598	318	646	476	856	318	156.907	344.023	245.943	450.417	2.19252	1.83139
599	Lib1-599	1870	310	1577	630	310	922.694	165.088	814.817	331.499	0.17892	0.406838
6	Lib1-6	0	0	0	0	0	0	0	0	0
60	Lib1-60	97	371	191	122	97	47.8616	197.574	98.6874	64.195	4.12801	0.650488
600	Lib1-600	0	0	0	0	0	0	0	0	0
601	Lib1-601	98	15	89	38	15	48.3551	7.98815	45.9852	19.9952	0.165198	0.434817
602	Lib1-602	752	473	475	729	473	371.051	251.893	245.427	383.591	0.678863	1.56296
603	Lib1-603	4472	1122	3686	1911	1122	2206.57	597.513	1904.51	1005.55	0.270788	0.527981
604	Lib1-604	217	48	184	79	48	107.072	25.5621	95.0705	41.5689	0.238737	0.437243
605	Lib1-605	2457	515	1978	787	515	1212.33	274.26	1022.01	414.11	0.226225	0.405193
606	Lib1-606	3036	605	2031	1027	605	1498.02	322.189	1049.39	540.395	0.215076	0.51496
607	Lib1-607	103	118	149	108	103	50.8222	62.8401	76.9865	56.8283	1.23647	0.73816
608	Lib1-608	407	286	256	312	256	200.822	152.307	132.272	164.171	0.758421	1.24116
609	Lib1-609	296	84	316	157	84	146.052	44.7336	163.273	82.6116	0.306286	0.505971
61	Lib1-61	0	26	20	44	0	0	13.8461	10.3338	23.1523
610	Lib1-610	8957	4838	9663	5902	4838	4419.55	2576.44	4992.75	3105.56	0.582965	0.622014
611	Lib1-611	3871	1589	3207	2320	1589	1910.03	846.211	1657.02	1220.76	0.443037	0.736719
612	Lib1-612	1312	1739	1178	1659	1178	647.366	926.093	608.658	872.947	1.43056	1.43421
613	Lib1-613	5108	54671	9486	38669	5108	2520.38	29114.7	4901.3	20347.2	11.5517	4.15138
614	Lib1-614	228	33	313	117	33	112.5	17.5739	161.723	61.564	0.156213	0.380675
615	Lib1-615	874	429	861	451	429	431.248	228.461	444.868	237.311	0.529767	0.533441
616	Lib1-616	81	44	128	52	44	39.9669	23.4319	66.136	27.3618	0.586282	0.41372
617	Lib1-617	1503	1049	1222	1139	1049	741.609	558.638	631.392	599.329	0.753278	0.949217
618	Lib1-618	751	468	455	570	455	370.558	249.23	235.093	299.927	0.672581	1.27578
619	Lib1-619	2086	1718	2170	1624	1624	1029.27	914.909	1121.21	854.53	0.88889	0.762148
62	Lib1-62	545	113	297	130	113	268.913	60.1774	153.456	68.4045	0.22378	0.445759
620	Lib1-620	384	137	478	292	137	189.473	72.9584	246.977	153.647	0.38506	0.622111
621	Lib1-621	2	19	36	14	2	0.986838	10.1183	18.6008	7.36664
622	Lib1-622	1454	359	853	498	359	717.431	191.183	440.735	262.042	0.266483	0.594557
623	Lib1-623	1083	309	763	353	309	534.373	164.556	394.233	185.745	0.307942	0.471154
624	Lib1-624	59	133	93	86	59	29.1117	70.8282	48.052	45.2522	2.43298	0.941735
625	Lib1-625	10226	4144	9058	5155	4144	5045.7	2206.86	4680.16	2712.5	0.437374	0.579575
626	Lib1-626	569	457	627	313	313	280.755	243.372	323.963	164.697	0.866848	0.508382
627	Lib1-627	0	6	0	2	0	0	3.19526	0	1.05238
628	Lib1-628	0	0	0	0	0	0	0	0	0
629	Lib1-629	881	2901	824	2287	824	434.702	1544.91	425.751	1203.39	3.55395	2.82652
63	Lib1-63	5248	1793	4308	2424	1793	2589.46	954.85	2225.89	1275.48	0.368744	0.57302
630	Lib1-630	481	232	521	411	232	237.335	123.55	269.194	216.263	0.520573	0.803373
631	Lib1-631	1387	1024	1828	1284	1024	684.372	545.324	944.505	675.626	0.796824	0.715323
632	Lib1-632	0	0	0	0	0	0	0	0	0
633	Lib1-633	979	1233	1780	971	971	483.057	656.626	919.704	510.929	1.35931	0.555536
634	Lib1-634	0	0	0	0	0	0	0	0	0
635	Lib1-635	2590	535	1959	1033	535	1277.96	284.911	1012.19	543.553	0.222943	0.537006
636	Lib1-636	289	131	241	146	131	142.598	69.7632	124.522	76.8235	0.489229	0.616949
637	Lib1-637	766	265	668	383	265	377.959	141.124	345.147	201.53	0.373384	0.583896
638	Lib1-638	4181	1605	3277	2148	1605	2062.98	854.732	1693.19	1130.25	0.414318	0.66753
639	Lib1-639	1787	10456	1996	16171	1787	881.74	5568.27	1031.31	8508.99	6.3151	8.25067
64	Lib1-64	2635	659	2032	963	659	1300.16	350.946	1049.91	506.719	0.269925	0.482632
640	Lib1-640	12	0	0	54	0	5.92103	0	0	28.4142
641	Lib1-641	0	0	0	0	0	0	0	0	0
642	Lib1-642	543	536	708	383	383	267.927	285.443	365.815	201.53	1.06538	0.550907
643	Lib1-643	355	82	269	208	82	175.164	43.6685	138.989	109.447	0.249301	0.787452
644	Lib1-644	118	214	105	200	105	58.2234	113.964	54.2522	105.238	1.95736	1.93979
645	Lib1-645	4235	2886	3857	2678	2678	2089.63	1536.92	1992.86	1409.13	0.735499	0.707089
646	Lib1-646	6204	3075	9428	6044	3075	3061.17	1637.57	4871.33	3180.28	0.534949	0.652857
647	Lib1-647	2041	21749	3206	12502	2041	1007.07	11582.3	1656.5	6578.41	11.501	3.97127
648	Lib1-648	510	464	381	480	381	251.644	247.1	196.858	252.57	0.981944	1.28301
649	Lib1-649	1176	407	1025	564	407	580.261	216.745	529.605	296.77	0.37353	0.560362
65	Lib1-65	194	744	350	1032	194	95.7233	396.212	180.841	543.026	4.13914	3.00279
650	Lib1-650	414	312	419	139	139	204.275	166.153	216.492	73.1402	0.813379	0.337842
651	Lib1-651	344	245	395	288	245	169.736	130.473	204.092	151.542	0.768682	0.742521
652	Lib1-652	0	0	0	0	0	0	0	0	0
653	Lib1-653	1850	3037	3009	2575	1850	912.825	1617.33	1554.71	1354.94	1.77179	0.871502
654	Lib1-654	56	40	93	26	26	27.6315	21.3017	48.052	13.6809	0.770923	0.284711
655	Lib1-655	2313	3367	1743	3520	1743	1141.28	1793.07	900.587	1852.18	1.57111	2.05664
656	Lib1-656	124	137	215	223	124	61.184	72.9584	111.088	117.34	1.19244	1.05628
657	Lib1-657	2847	1302	2808	1537	1302	1404.76	693.371	1450.86	808.752	0.493586	0.557429
658	Lib1-658	7398	1996	6311	3227	1996	3650.31	1062.96	3260.82	1698.01	0.291196	0.520732
659	Lib1-659	274	532	428	531	274	135.197	283.313	221.142	279.406	2.09556	1.26347
66	Lib1-66	54	26	83	46	26	26.6446	13.8461	42.8851	24.2047	0.519659	0.564408
660	Lib1-660	477	1751	368	1374	368	235.361	932.483	190.141	722.983	3.96193	3.80235
661	Lib1-661	36	6	6	39	6	17.7631	3.19526	3.10013	20.5213
662	Lib1-662	477	1751	368	1374	368	235.361	932.483	190.141	722.983	3.96193	3.80235
663	Lib1-663	421	823	548	613	421	207.729	438.283	283.145	322.553	2.10987	1.13918
664	Lib1-664	0	0	0	0	0	0	0	0	0
665	Lib1-665	5365	2316	6310	3252	2316	2647.19	1233.37	3260.3	1711.16	0.465916	0.524849
666	Lib1-666	5129	1476	5447	2356	1476	2530.75	786.034	2814.4	1239.7	0.310594	0.440485
667	Lib1-667	0	0	0	0	0	0	0	0	0
668	Lib1-668	2140	1416	1478	1295	1295	1055.92	754.081	763.664	681.414	0.714148	0.892295
669	Lib1-669	812	1719	1252	1897	812	400.656	915.442	646.893	998.179	2.28486	1.54304
67	Lib1-67	426	154	480	264	154	210.197	82.0116	248.01	138.914	0.390167	0.560113
670	Lib1-670	219	275	430	278	219	108.059	146.449	222.176	146.28	1.35528	0.658399
671	Lib1-671	649	197	565	202	197	320.229	104.911	291.929	106.29	0.327613	0.364096
672	Lib1-672	1543	2206	1595	1989	1543	761.346	1174.79	824.117	1046.59	1.54304	1.26995
673	Lib1-673	1389	1861	1426	2412	1389	685.359	991.063	736.797	1269.17	1.44605	1.72255
674	Lib1-674	1461	354	1200	578	354	720.885	188.52	620.025	304.137	0.261512	0.490523
675	Lib1-675	43678	10545	41399	17992	10545	21551.6	5615.67	21390.4	9467.18	0.260569	0.442591
676	Lib1-676	2648	623	1797	938	623	1306.57	331.774	928.488	493.565	0.253927	0.531579
677	Lib1-677	7933	3392	6099	4488	3392	3914.29	1806.39	3151.28	2361.53	0.461485	0.749389
678	Lib1-678	527	338	428	382	338	260.032	180	221.142	201.004	0.692221	0.908935
679	Lib1-679	754	201	643	405	201	372.038	107.041	332.23	213.106	0.287716	0.641442
68	Lib1-68	2071	533	1305	638	533	1021.87	283.846	674.277	335.708	0.27777	0.497878
680	Lib1-680	245	130	214	192	130	120.888	69.2306	110.571	101.028	0.572686	0.913694
681	Lib1-681	3802	1262	3571	1811	1262	1875.98	672.069	1845.09	952.927	0.35825	0.516466
682	Lib1-682	444	1207	549	952	444	219.078	642.78	283.662	500.931	2.93402	1.76595
683	Lib1-683	14	4	10	6	4	6.90787	2.13017	5.16688	3.15713
684	Lib1-684	724	1029	597	1059	597	357.235	547.987	308.463	557.234	1.53397	1.80649
685	Lib1-685	33	15	8	33	8	16.2828	7.98815	4.1335	17.3642
686	Lib1-686	0	0	0	0	0	0	0	0	0
687	Lib1-687	1295	290	964	576	290	638.978	154.438	498.087	303.085	0.241695	0.608497
688	Lib1-688	4255	10807	4970	10168	4255	2099.5	5755.19	2567.94	5350.28	2.74122	2.08349
689	Lib1-689	3626	3327	3658	3974	3327	1789.14	1771.77	1890.04	2091.07	0.990294	1.10636
69	Lib1-69	256	267	299	324	256	126.315	142.189	154.49	170.485	1.12567	1.10354
690	Lib1-690	420	139	241	104	104	207.236	74.0235	124.522	54.7236	0.357194	0.43947
691	Lib1-691	705	305	655	475	305	347.86	162.426	338.43	249.939	0.466928	0.738525
692	Lib1-692	2103	1325	1784	1511	1325	1037.66	705.62	921.771	795.071	0.68001	0.862547
693	Lib1-693	1918	831	1807	1217	831	946.378	442.543	933.655	640.371	0.467618	0.685876
694	Lib1-694	650	245	566	292	245	320.722	130.473	292.445	153.647	0.40681	0.525387
695	Lib1-695	177	134	231	129	129	87.3352	71.3608	119.355	67.8783	0.817091	0.56871
696	Lib1-696	871	282	667	424	282	429.768	150.177	344.631	223.104	0.349438	0.647371
697	Lib1-697	26947	7461	40787	16982	7461	13296.2	3973.3	21074.1	8935.73	0.298831	0.424014
698	Lib1-698	54	37	75	36	36	26.6446	19.7041	38.7516	18.9428	0.739515	0.488826
699	Lib1-699	2588	1266	2137	1369	1266	1276.97	674.2	1104.16	720.352	0.527969	0.652397
7	Lib1-7	1343	314	662	279	279	662.662	167.219	342.047	146.807	0.252344	0.4292
70	Lib1-70	245	231	218	255	218	120.888	123.017	112.638	134.178	1.01762	1.19123
700	Lib1-700	0	0	0	0	0	0	0	0	0
701	Lib1-701	451	468	287	384	287	222.532	249.23	148.289	202.056	1.11997	1.36258
702	Lib1-702	998	184	712	306	184	492.432	97.9879	367.882	161.014	0.198988	0.437678
703	Lib1-703	1135	813	1160	1077	813	560.031	432.958	599.358	566.705	0.773096	0.94552
704	Lib1-704	2456	1359	2088	1646	1359	1211.84	723.726	1078.84	866.106	0.597214	0.802809
705	Lib1-705	110	155	108	172	108	54.2761	82.5442	55.8023	90.5044	1.52082	1.62188
706	Lib1-706	1203	2261	1242	1650	1203	593.583	1204.08	641.726	868.211	2.02849	1.35293
707	Lib1-707	212	7400	546	4830	212	104.605	3940.82	282.111	2541.49	37.6734	9.00881
708	Lib1-708	2252	5507	2844	4441	2252	1111.18	2932.72	1469.46	2336.8	2.63928	1.59025
709	Lib1-709	0	2	0	6	0	0	1.06509	0	3.15713
71	Lib1-71	1105	266	561	511	266	545.228	141.656	289.862	268.882	0.259811	0.927622
710	Lib1-710	2210	635	2107	1046	635	1090.46	338.165	1088.66	550.393	0.310113	0.505569
711	Lib1-711	1326	307	1275	980	307	654.274	163.491	658.777	515.665	0.249881	0.782761
712	Lib1-712	632	1403	869	1332	632	311.841	747.158	449.002	700.883	2.39596	1.56098
713	Lib1-713	817	1474	802	982	802	403.123	784.969	414.384	516.717	1.94722	1.24695
714	Lib1-714	0	0	0	0	0	0	0	0	0
715	Lib1-715	2075	2778	2207	2304	2075	1023.84	1479.4	1140.33	1212.34	1.44495	1.06315
716	Lib1-716	736	3099	640	3370	640	363.156	1650.35	330.68	1773.25	4.54446	5.36245
717	Lib1-717	633	347	744	495	347	312.334	184.792	384.416	260.463	0.59165	0.677556
718	Lib1-718	4193	1354	3283	1935	1354	2068.91	721.063	1696.29	1018.17	0.348524	0.600238
719	Lib1-719	214	79	219	111	79	105.592	42.0709	113.155	58.4069	0.39843	0.516169
72	Lib1-72	682	332	619	508	332	336.512	176.804	319.83	267.304	0.525403	0.835769
720	Lib1-720	2503	2530	5027	5547	2503	1235.03	1347.33	2597.39	2918.77	1.09093	1.12373
721	Lib1-721	32	18	91	77	18	15.7894	9.58578	47.0186	40.5165	0.607102	0.861713
722	Lib1-722	492	162	452	238	162	242.762	86.272	233.543	125.233	0.355377	0.536231
723	Lib1-723	0	0	0	0	0	0	0	0	0
724	Lib1-724	1691	3356	2160	3042	1691	834.372	1787.21	1116.05	1600.67	2.14199	1.43423
725	Lib1-725	143	41	124	58	41	70.5589	21.8343	64.0693	30.5189	0.309447	0.476343
726	Lib1-726	4083	1036	3375	1730	1036	2014.63	551.715	1743.82	910.306	0.273854	0.522018
727	Lib1-727	4631	1145	3567	1925	1145	2285.02	609.762	1843.03	1012.91	0.266851	0.549592
728	Lib1-728	1192	238	634	493	238	588.155	126.745	327.58	259.411	0.215496	0.791901
729	Lib1-729	1596	908	1432	1333	908	787.497	483.549	739.897	701.409	0.614033	0.947982
73	Lib1-73	65	12	24	56	12	32.0722	6.39052	12.4005	29.4666	0.199254	2.37624
730	Lib1-730	12	6	6	5	5	5.92103	3.19526	3.10013	2.63094
731	Lib1-731	2376	1694	2359	1256	1256	1172.36	902.128	1218.87	660.893	0.769495	0.542219
732	Lib1-732	2147	741	2340	1150	741	1059.37	394.614	1209.05	605.117	0.372499	0.50049
733	Lib1-733	1314	494	860	624	494	648.353	263.076	444.351	328.342	0.405761	0.738923
734	Lib1-734	5590	1665	4764	2684	1665	2758.21	886.684	2461.5	1412.29	0.321471	0.573752
735	Lib1-735	838	693	494	696	494	413.485	369.052	255.244	366.227	0.892541	1.43481
736	Lib1-736	391	242	218	188	188	192.927	128.875	112.638	98.9234	0.668002	0.878243
737	Lib1-737	69	1902	242	1501	69	34.0459	1012.9	125.038	789.809	29.7509	6.31653
738	Lib1-738	5065	1903	4580	2283	1903	2499.17	1013.43	2366.43	1201.29	0.405507	0.507637
739	Lib1-739	831	929	1133	906	831	410.031	494.733	585.407	476.727	1.20657	0.814351
74	Lib1-74	560	2198	537	2195	537	276.315	1170.53	277.461	1154.98	4.23622	4.16268
740	Lib1-740	504	86	363	139	86	248.683	45.7987	187.558	73.1402	0.184165	0.389961
741	Lib1-741	3434	2552	3691	3077	2552	1694.4	1359.05	1907.09	1619.08	0.802083	0.848978
742	Lib1-742	1142	1223	1401	1165	1142	563.485	651.3	723.879	613.009	1.15584	0.846839
743	Lib1-743	2175	914	1943	1005	914	1073.19	486.744	1003.92	528.819	0.453551	0.526752
744	Lib1-744	486	196	241	274	196	239.802	104.378	124.522	144.176	0.43527	1.15783
745	Lib1-745	1386	331	690	452	331	683.879	176.272	356.515	237.837	0.257753	0.667118
746	Lib1-746	8322	5947	7882	6697	5947	4106.23	3167.03	4072.53	3523.88	0.771275	0.865281
747	Lib1-747	184	226	222	357	184	90.7891	120.355	114.705	187.849	1.32565	1.63768
748	Lib1-748	414	87	356	214	87	204.275	46.3313	183.941	112.604	0.226808	0.612177
749	Lib1-749	4341	2130	2600	2412	2130	2141.93	1134.32	1343.39	1269.17	0.529577	0.94475
75	Lib1-75	922	322	848	480	322	454.932	171.479	438.151	252.57	0.376933	0.576446
750	Lib1-750	75	162	61	131	61	37.0064	86.272	31.518	68.9307	2.33127	2.18703
751	Lib1-751	0	0	0	2	0	0	0	0	1.05238
752	Lib1-752	5816	2281	5592	2806	2281	2869.73	1214.73	2889.32	1476.48	0.423292	0.511015
753	Lib1-753	537	153	384	241	153	264.966	81.4791	198.408	126.811	0.307508	0.639144
754	Lib1-754	2562	434	1507	804	434	1264.14	231.124	778.648	423.055	0.182831	0.54332
755	Lib1-755	2141	3659	2470	3264	2141	1056.41	1948.58	1276.22	1717.48	1.84453	1.34576
756	Lib1-756	829	209	700	365	209	409.044	111.302	361.681	192.059	0.272101	0.531016
757	Lib1-757	4024	5491	3611	4807	3611	1985.52	2924.19	1865.76	2529.39	1.47276	1.35569
758	Lib1-758	1976	2098	1691	1794	1691	974.996	1117.28	873.719	943.982	1.14593	1.08042
759	Lib1-759	4138	1531	3954	2153	1531	2041.77	815.324	2042.98	1132.88	0.399322	0.554524
76	Lib1-76	3045	900	2309	1182	900	1502.46	479.289	1193.03	621.955	0.319003	0.521323
760	Lib1-760	3816	2143	3620	2793	2143	1882.89	1141.24	1870.41	1469.64	0.606112	0.785734
761	Lib1-761	0	0	0	0	0	0	0	0	0
762	Lib1-762	493	220	421	248	220	243.256	117.159	217.526	130.495	0.481631	0.599905
763	Lib1-763	0	0	0	0	0	0	0	0	0
764	Lib1-764	58	16	62	32	16	28.6183	8.52069	32.0346	16.838	0.297736	0.525619
765	Lib1-765	1090	283	1072	378	283	537.827	150.71	553.889	198.899	0.28022	0.359096
766	Lib1-766	297	59	194	97	59	146.545	31.42	100.237	51.0403	0.214405	0.509194
767	Lib1-767	150	84	207	266	84	74.0129	44.7336	106.954	139.966	0.604403	1.30865
768	Lib1-768	491	210	348	233	210	242.269	111.834	179.807	122.602	0.461612	0.681852
769	Lib1-769	323	32	62	84	32	159.374	17.0414	32.0346	44.1998	0.106927	1.37975
77	Lib1-77	64	167	197	170	64	31.5788	88.9347	101.787	89.452	2.81628	0.878812
770	Lib1-770	360	111	247	148	111	177.631	59.1123	127.622	77.8759	0.332782	0.610208
771	Lib1-771	56	54	47	54	47	27.6315	28.7573	24.2843	28.4142	1.04075	1.17006
772	Lib1-772	5428	6006	5428	6633	5428	2678.28	3198.45	2804.58	3490.21	1.19422	1.24447
773	Lib1-773	526	152	595	132	132	259.538	80.9466	307.429	69.4569	0.311887	0.225928
774	Lib1-774	531	309	307	470	307	262.006	164.556	158.623	247.309	0.628063	1.5591
775	Lib1-775	1596	1540	1893	1565	1540	787.497	820.116	978.09	823.485	1.04142	0.841932
776	Lib1-776	2788	821	2888	1291	821	1375.65	437.218	1492.19	679.309	0.317826	0.455242
777	Lib1-777	2138	1024	2404	1259	1024	1054.93	545.324	1242.12	662.471	0.516929	0.53334
778	Lib1-778	367	86	227	91	86	181.085	45.7987	117.288	47.8831	0.252913	0.408252
779	Lib1-779	772	272	810	330	272	380.919	144.852	418.517	173.642	0.380269	0.414899
78	Lib1-78	4	2	0	2	0	1.97368	1.06509	0	1.05238
780	Lib1-780	24	60	44	44	24	11.8421	31.9526	22.7343	23.1523	2.69823	1.01839
781	Lib1-781	2525	728	1807	1039	728	1245.88	387.691	933.655	546.71	0.311178	0.585559
782	Lib1-782	3240	3132	4091	3911	3132	1598.68	1667.93	2113.77	2057.92	1.04332	0.97358
783	Lib1-783	280	56	222	140	56	138.157	29.8224	114.705	73.6664	0.215858	0.642226
784	Lib1-784	239	105	134	62	62	117.927	55.917	69.2362	32.6237	0.474166	0.471194
785	Lib1-785	42085	13681	37429	18073	13681	20765.5	7285.72	19339.1	9509.8	0.350856	0.49174
786	Lib1-786	22	27	60	52	22	10.8552	14.3787	31.0013	27.3618	1.32459	0.882603
787	Lib1-787	6417	1544	5273	2550	1544	3166.27	822.247	2724.49	1341.78	0.259689	0.492488
788	Lib1-788	8693	6262	12382	6954	6262	4289.29	3334.79	6397.63	3659.11	0.777468	0.571949
789	Lib1-789	1265	388	898	310	310	624.175	206.627	463.986	163.118	0.33104	0.351559
79	Lib1-79	855	1647	1221	1263	855	421.873	877.099	630.876	664.576	2.07906	1.05342
790	Lib1-790	1371	1009	1320	801	801	676.477	537.336	682.028	421.477	0.794315	0.617976
791	Lib1-791	178	190	203	166	166	87.8286	101.183	104.888	87.3473	1.15205	0.83277
792	Lib1-792	201	134	127	128	127	99.1772	71.3608	65.6193	67.3521	0.719528	1.02641
793	Lib1-793	163	4	64	14	4	80.4273	2.13017	33.068	7.36664
794	Lib1-794	10	6	32	4	4	4.93419	3.19526	16.534	2.10475
795	Lib1-795	756	271	1014	440	271	373.025	144.319	523.921	231.523	0.386889	0.441904
796	Lib1-796	467	100	358	349	100	230.427	53.2543	184.974	183.64	0.231112	0.992786
797	Lib1-797	1421	394	1049	377	377	701.148	209.822	542.005	198.373	0.299255	0.365998
798	Lib1-798	784	213	876	317	213	386.841	113.432	452.618	166.802	0.293226	0.368526
799	Lib1-799	2754	709	2491	1133	709	1358.88	377.573	1287.07	596.171	0.277857	0.463201
8	Lib1-8	6	82	44	136	6	2.96051	43.6685	22.7343	71.5616
80	Lib1-80	2041	2827	1813	2768	1813	1007.07	1505.5	936.755	1456.49	1.49493	1.55482
800	Lib1-800	159	10	97	14	10	78.4536	5.32543	50.1187	7.36664	0.06788	0.146984
801	Lib1-801	687	1501	1012	1319	687	338.979	799.347	522.888	694.042	2.3581	1.32733
802	Lib1-802	2630	640	2115	931	640	1297.69	340.828	1092.79	489.881	0.262641	0.448283
803	Lib1-803	0	0	0	0	0	0	0	0	0
804	Lib1-804	1033	614	1192	707	614	509.702	326.982	615.892	372.015	0.641515	0.604027
805	Lib1-805	3793	826	2639	1163	826	1871.54	439.881	1363.54	611.957	0.235037	0.448801
806	Lib1-806	813	309	1036	614	309	401.15	164.556	535.288	323.08	0.410211	0.603562
807	Lib1-807	13423	8952	10870	9617	8952	6623.16	4767.33	5616.4	5060.35	0.719796	0.900997
808	Lib1-808	12	0	20	0	0	5.92103	0	10.3338	0
809	Lib1-809	92	14	63	12	12	45.3946	7.4556	32.5513	6.31426	0.16424	0.193979
81	Lib1-81	5400	943	4021	1628	943	2664.46	502.188	2077.6	856.635	0.188476	0.412319
810	Lib1-810	384	317	269	330	269	189.473	168.816	138.989	173.642	0.890978	1.24932
811	Lib1-811	108	40	83	130	40	53.2893	21.3017	42.8851	68.4045	0.399738	1.59506
812	Lib1-812	3420	2648	2589	2880	2589	1687.49	1410.17	1337.7	1515.42	0.835662	1.13285
813	Lib1-813	391	293	510	354	293	192.927	156.035	263.511	186.271	0.808779	0.706881
814	Lib1-814	944	1932	612	1300	612	465.788	1028.87	316.213	684.045	2.20889	2.16324
815	Lib1-815	378	157	322	156	156	186.512	83.6093	166.373	82.0854	0.448277	0.49338
816	Lib1-816	6	24	38	15	6	2.96051	12.781	19.6341	7.89283
817	Lib1-817	376	126	246	126	126	185.526	67.1004	127.105	66.2997	0.361678	0.521613
818	Lib1-818	104	49	117	88	49	51.3156	26.0946	60.4525	46.3046	0.508513	0.765967
819	Lib1-819	2716	1878	2484	2683	1878	1340.13	1000.12	1283.45	1411.76	0.746285	1.09997
82	Lib1-82	136	38	245	44	38	67.105	20.2366	126.588	23.1523	0.301567	0.182894
820	Lib1-820	2423	906	1511	1131	906	1195.55	482.484	780.715	595.119	0.403565	0.762274
821	Lib1-821	260	1162	215	513	215	128.289	618.815	111.088	269.935	4.8236	2.42992
822	Lib1-822	13485	3375	11536	4806	3375	6653.76	1797.33	5960.51	2528.86	0.270123	0.424269
823	Lib1-823	14	12	0	17	0	6.90787	6.39052	0	8.9452
824	Lib1-824	354	115	159	74	74	174.67	61.2425	82.1533	38.9379	0.350617	0.473967
825	Lib1-825	82	197	72	113	72	40.4604	104.911	37.2015	59.4593	2.59293	1.5983
826	Lib1-826	620	274	734	382	274	305.92	145.917	379.249	201.004	0.476977	0.530006
827	Lib1-827	30	8	10	12	8	14.8026	4.26035	5.16688	6.31426
828	Lib1-828	8	14	20	33	8	3.94735	7.4556	10.3338	17.3642
829	Lib1-829	8514	2189	5869	2884	2189	4200.97	1165.74	3032.44	1517.53	0.277492	0.500431
83	Lib1-83	639	201	351	341	201	315.295	107.041	181.357	179.43	0.339496	0.989374
830	Lib1-830	724	3542	889	2854	724	357.235	1886.27	459.335	1501.74	5.28018	3.26938
831	Lib1-831	111	384	155	389	111	54.7695	204.497	80.0866	204.687	3.73377	2.55582
832	Lib1-832	1027	5054	845	5252	845	506.741	2691.47	436.601	2763.54	5.31134	6.32967
833	Lib1-833	1836	1378	1768	1528	1378	905.917	733.845	913.504	804.016	0.810057	0.880145
834	Lib1-834	2270	1300	1895	1333	1300	1120.06	692.306	979.123	701.409	0.618097	0.716365
835	Lib1-835	3715	4080	2890	4687	2890	1833.05	2172.78	1493.23	2466.25	1.18533	1.65162
836	Lib1-836	854	897	731	588	588	421.38	477.691	377.699	309.399	1.13364	0.819168
837	Lib1-837	1889	2187	1620	1949	1620	932.069	1164.67	837.034	1025.54	1.24956	1.22521
838	Lib1-838	114	82	69	104	69	56.2498	43.6685	35.6515	54.7236	0.776333	1.53496
839	Lib1-839	2321	556	1439	824	556	1145.23	296.094	743.514	433.579	0.258546	0.583149
84	Lib1-84	40	44	8	48	8	19.7368	23.4319	4.1335	25.257
840	Lib1-840	4889	5357	3493	5398	3493	2412.33	2852.83	1804.79	2840.36	1.18261	1.57379
841	Lib1-841	2155	438	2246	828	438	1063.32	233.254	1160.48	435.684	0.219364	0.375434
842	Lib1-842	1554	436	1262	765	436	766.773	232.189	652.06	402.534	0.302813	0.617327
843	Lib1-843	537	180	447	317	180	264.966	95.8578	230.959	166.802	0.361774	0.722212
844	Lib1-844	422	114	645	118	114	208.223	60.7099	333.264	62.0902	0.291562	0.18631
845	Lib1-845	2963	821	2635	896	821	1462	437.218	1361.47	471.465	0.299055	0.34629
846	Lib1-846	1646	271	1398	512	271	812.168	144.319	722.329	269.408	0.177696	0.372972
847	Lib1-847	107	344	73	264	73	52.7958	183.195	37.7182	138.914	3.46987	3.68294
848	Lib1-848	1339	1119	1295	1212	1119	660.688	595.916	669.111	637.74	0.901962	0.953116
849	Lib1-849	0	8	2	0	0	0	4.26035	1.03338	0
85	Lib1-85	5638	17710	5581	13517	5581	2781.9	9431.34	2883.63	7112.49	3.39026	2.4665
850	Lib1-850	13	16	2	24	2	6.41445	8.52069	1.03338	12.6285
851	Lib1-851	3034	1186	1927	1014	1014	1497.03	631.596	995.657	533.555	0.421899	0.535882
852	Lib1-852	790	263	582	308	263	389.801	140.059	300.712	162.066	0.359309	0.538941
853	Lib1-853	2659	2225	1653	2437	1653	1312	1184.91	854.085	1282.32	0.903131	1.5014
854	Lib1-854	1182	527	1241	634	527	583.221	280.65	641.209	333.603	0.481207	0.520272
855	Lib1-855	897	726	504	662	504	442.597	386.626	260.411	348.337	0.873541	1.33764
856	Lib1-856	314	94	224	198	94	154.934	50.0591	115.738	104.185	0.3231	0.900182
857	Lib1-857	1251	355	1319	772	355	617.267	189.053	681.511	406.217	0.306274	0.596054
858	Lib1-858	3099	16211	3471	11674	3099	1529.11	8633.06	1793.42	6142.72	5.64582	3.42514
859	Lib1-859	937	777	1240	794	777	462.334	413.786	640.693	417.794	0.894995	0.652097
86	Lib1-86	146	92	133	179	92	72.0392	48.994	68.7195	94.1877	0.680102	1.37061
860	Lib1-860	7505	1297	4999	2537	1297	3703.11	690.709	2582.92	1334.94	0.186521	0.516833
861	Lib1-861	2436	633	2228	1331	633	1201.97	337.1	1151.18	700.357	0.280456	0.608381
862	Lib1-862	750	329	384	143	143	370.064	175.207	198.408	75.2449	0.473449	0.379243
863	Lib1-863	1734	847	1477	1140	847	855.589	451.064	763.148	599.855	0.527197	0.786027
864	Lib1-864	3493	1025	3331	1640	1025	1723.51	545.857	1721.09	862.949	0.316712	0.501398
865	Lib1-865	20	34	81	16	16	9.86838	18.1065	41.8517	8.41901	1.8348	0.201163
866	Lib1-866	1294	1174	1447	1509	1174	638.484	625.206	747.647	794.018	0.979203	1.06202
867	Lib1-867	4092	1513	4020	1963	1513	2019.07	805.738	2077.08	1032.91	0.399064	0.497287
868	Lib1-868	222	154	173	225	154	109.539	82.0116	89.387	118.392	0.748698	1.32449
869	Lib1-869	3262	959	2647	1401	959	1609.53	510.709	1367.67	737.19	0.317303	0.539011
87	Lib1-87	0	0	0	0	0	0	0	0	0
870	Lib1-870	0	0	0	0	0	0	0	0	0
871	Lib1-871	799	324	466	277	277	394.242	172.544	240.776	145.754	0.43766	0.605351
872	Lib1-872	160	50	160	94	50	78.947	26.6272	82.67	49.4617	0.337279	0.598303
873	Lib1-873	76	13	46	46	13	37.4998	6.92306	23.7676	24.2047	0.184616	1.01839
874	Lib1-874	321	1035	317	741	317	158.388	551.182	163.79	389.906	3.47996	2.38052
875	Lib1-875	1066	376	1229	464	376	525.985	200.236	635.009	244.151	0.380688	0.384485
876	Lib1-876	1371	445	1358	770	445	676.477	236.982	701.662	405.165	0.350317	0.577436
877	Lib1-877	136	94	136	128	94	67.105	50.0591	70.2695	67.3521	0.745981	0.958482
878	Lib1-878	1273	375	1237	712	375	628.122	199.704	639.143	374.646	0.317938	0.58617
879	Lib1-879	2930	702	2579	1193	702	1445.72	373.845	1332.54	627.743	0.258588	0.471088
88	Lib1-88	185	46	95	113	46	91.2825	24.497	49.0853	59.4593	0.268364	1.21135
880	Lib1-880	235	52	191	116	52	115.953	27.6922	98.6874	61.0379	0.238822	0.618497
881	Lib1-881	62070	17015	55374	24754	17015	30626.5	9061.22	28611.1	13025.3	0.295862	0.455253
882	Lib1-882	3007	1086	2755	1515	1086	1483.71	578.342	1423.47	797.175	0.389794	0.560021
883	Lib1-883	1206	1897	2015	1349	1206	595.063	1010.23	1041.13	709.828	1.69769	0.681789
884	Lib1-884	529	364	366	280	280	261.019	193.846	189.108	147.333	0.742651	0.779094
885	Lib1-885	1758	892	1517	964	892	867.431	475.029	783.815	507.246	0.547627	0.647149
886	Lib1-886	3492	1263	2933	1576	1263	1723.02	672.602	1515.45	829.273	0.390362	0.547214
887	Lib1-887	407	82	295	133	82	200.822	43.6685	152.423	69.9831	0.217449	0.459137
888	Lib1-888	513	3057	723	3758	513	253.124	1627.98	373.565	1977.42	6.43157	5.29336
889	Lib1-889	223	18	127	57	18	110.032	9.58578	65.6193	29.9927	0.0871177	0.457072
89	Lib1-89	1994	837	1531	1103	837	983.878	445.739	791.049	580.386	0.453043	0.733691
890	Lib1-890	26	16	128	39	16	12.8289	8.52069	66.136	20.5213	0.66418	0.31029
891	Lib1-891	0	0	0	0	0	0	0	0	0
892	Lib1-892	3726	1126	3108	2128	1126	1838.48	599.644	1605.87	1119.73	0.326163	0.697274
893	Lib1-893	2346	12945	3539	9807	2346	1157.56	6893.77	1828.56	5160.33	5.95543	2.82208
894	Lib1-894	1741	413	1397	738	413	859.043	219.94	721.813	388.327	0.25603	0.537989
895	Lib1-895	4227	1235	3024	1744	1235	2085.68	657.691	1562.46	917.673	0.315336	0.587324
896	Lib1-896	2760	5892	3055	4135	2760	1361.84	3137.74	1578.48	2175.79	2.30405	1.37841
897	Lib1-897	455	152	459	221	152	224.506	80.9466	237.16	116.288	0.360555	0.490335
898	Lib1-898	3177	4036	5270	7573	3177	1567.59	2149.34	2722.94	3984.82	1.37111	1.46342
899	Lib1-899	44	58	4	37	4	21.7104	30.8875	2.06675	19.469
9	Lib1-9	42	143	51	160	42	20.7236	76.1537	26.3511	84.1901	3.67473	3.19494
90	Lib1-90	1832	387	1243	623	387	903.944	206.094	642.243	327.815	0.227995	0.510423
900	Lib1-900	1583	451	897	543	451	781.082	240.177	463.469	285.72	0.307493	0.616482
901	Lib1-901	1673	538	1411	545	538	825.49	286.508	729.046	286.773	0.347077	0.393353
902	Lib1-902	10113	2791	11564	4126	2791	4989.95	1486.33	5974.98	2171.05	0.297865	0.363358
903	Lib1-903	65	1719	241	1312	65	32.0722	915.442	124.522	690.359	28.5431	5.54409
904	Lib1-904	968	359	687	409	359	477.63	191.183	354.964	215.211	0.400275	0.606289
905	Lib1-905	2745	994	2110	1355	994	1354.44	529.348	1090.21	712.985	0.390826	0.653988
906	Lib1-906	985	457	1137	517	457	486.018	243.372	587.474	272.039	0.500748	0.463066
907	Lib1-907	1002	397	962	466	397	494.406	211.42	497.054	245.204	0.427624	0.493315
908	Lib1-908	318	116	162	264	116	156.907	61.775	83.7034	138.914	0.393704	1.65959
909	Lib1-909	582	368	716	326	326	287.17	195.976	369.948	171.537	0.682439	0.463679
91	Lib1-91	9	0	4	9	0	4.44077	0	2.06675	4.7357
910	Lib1-910	66	59	41	60	41	32.5657	31.42	21.1842	31.5713	0.964822	1.49032
911	Lib1-911	0	0	0	0	0	0	0	0	0
912	Lib1-912	1324	415	996	507	415	653.287	221.005	514.621	266.778	0.338298	0.518396
913	Lib1-913	1135	733	1108	1081	733	560.031	390.354	572.49	568.81	0.697023	0.993571
914	Lib1-914	1513	1056	1460	1098	1056	746.543	562.366	754.364	577.755	0.753293	0.765883
915	Lib1-915	48	0	2	10	0	23.6841	0	1.03338	5.26188
916	Lib1-916	1933	550	1683	780	550	953.779	292.899	869.585	410.427	0.307093	0.47198
917	Lib1-917	401	344	482	490	344	197.861	183.195	249.043	257.832	0.925876	1.03529
918	Lib1-918	110	90	184	146	90	54.2761	47.9289	95.0705	76.8235	0.883057	0.808068
919	Lib1-919	393	118	321	159	118	193.914	62.8401	165.857	83.664	0.324062	0.504435
92	Lib1-92	1621	407	1642	604	407	799.832	216.745	848.401	317.818	0.270988	0.374608
920	Lib1-920	1180	316	954	535	316	582.234	168.284	492.92	281.511	0.289031	0.571108
921	Lib1-921	1720	448	1374	983	448	848.681	238.579	709.929	517.243	0.281118	0.728584
922	Lib1-922	3284	10133	3773	6356	3284	1620.39	5396.26	1949.46	3344.45	3.33023	1.71558
923	Lib1-923	6049	6116	7461	8549	6049	2984.69	3257.03	3855.01	4498.38	1.09125	1.16689
924	Lib1-924	193365	64676	188381	93704	64676	95410	34442.8	97334.1	49306	0.360998	0.506564
925	Lib1-925	1141	344	1015	682	344	562.991	183.195	524.438	358.86	0.325396	0.684276
926	Lib1-926	1283	915	1713	1048	915	633.057	487.277	885.086	551.445	0.769721	0.623042
927	Lib1-927	210	306	273	291	210	103.618	162.958	141.056	153.121	1.57268	1.08553
928	Lib1-928	458	1476	594	1009	458	225.986	786.034	306.913	530.924	3.47824	1.72989
929	Lib1-929	3212	4904	3601	4724	3212	1584.86	2611.59	1860.59	2485.71	1.64784	1.33598
93	Lib1-93	390	311	517	395	311	192.433	165.621	267.128	207.844	0.860666	0.778072
930	Lib1-930	3488	2631	2781	3647	2631	1721.05	1401.12	1436.91	1919.01	0.81411	1.33551
931	Lib1-931	942	1464	1090	1088	942	464.801	779.643	563.19	572.493	1.67737	1.01652
932	Lib1-932	980	239	595	377	239	483.551	127.278	307.429	198.373	0.263215	0.645264
933	Lib1-933	102	36	20	26	20	50.3287	19.1716	10.3338	13.6809	0.380927	1.3239
934	Lib1-934	886	1670	886	942	886	437.169	889.347	457.785	495.669	2.03433	1.08276
935	Lib1-935	12	0	12	8	0	5.92103	0	6.20025	4.20951
936	Lib1-936	164	70	78	152	70	80.9207	37.278	40.3016	79.9806	0.460673	1.98455
937	Lib1-937	27901	6644	24808	10370	6644	13766.9	3538.22	12818	5456.57	0.257009	0.425697
938	Lib1-938	48	72	70	80	48	23.6841	38.3431	36.1681	42.0951	1.61894	1.16387
939	Lib1-939	48	72	70	80	48	23.6841	38.3431	36.1681	42.0951	1.61894	1.16387
94	Lib1-94	568	150	454	231	150	280.262	79.8815	234.576	121.55	0.285024	0.518166
940	Lib1-940	297	426	283	469	283	146.545	226.863	146.223	246.782	1.54808	1.68772
941	Lib1-941	1766	500	1483	792	500	871.378	266.272	766.248	416.741	0.305575	0.543873
942	Lib1-942	88	68	132	151	68	43.4209	36.2129	68.2028	79.4544	0.833998	1.16497
943	Lib1-943	10	16	16	22	10	4.93419	8.52069	8.267	11.5761	1.72687	1.40028
944	Lib1-944	2245	7235	2704	5495	2245	1107.73	3852.95	1397.12	2891.41	3.47825	2.06954
945	Lib1-945	1187	567	1263	739	567	585.688	301.952	652.577	388.853	0.515551	0.595874
946	Lib1-946	1412	367	1665	624	367	696.708	195.443	860.285	328.342	0.280524	0.381666
947	Lib1-947	914	420	649	582	420	450.985	223.668	335.33	306.242	0.495955	0.913254
948	Lib1-948	260	138	126	115	115	128.289	73.491	65.1027	60.5117	0.572855	0.929481
949	Lib1-949	1108	1118	1787	1377	1108	546.708	595.383	923.321	724.561	1.08903	0.784734
95	Lib1-95	246	559	224	440	224	121.381	297.692	115.738	231.523	2.45254	2.0004
950	Lib1-950	4	2	0	4	0	1.97368	1.06509	0	2.10475
951	Lib1-951	5043	1130	3734	1964	1130	2488.31	601.774	1929.31	1033.43	0.24184	0.535649
952	Lib1-952	1608	670	1917	1161	670	793.418	356.804	990.49	610.905	0.449705	0.61677
953	Lib1-953	1216	635	916	696	635	599.998	338.165	473.286	366.227	0.563611	0.773797
954	Lib1-954	122	51	173	114	51	60.1971	27.1597	89.387	59.9855	0.451179	0.671076
955	Lib1-955	2897	330	1700	684	330	1429.43	175.739	878.369	359.913	0.122943	0.409751
956	Lib1-956	397	201	281	307	201	195.887	107.041	145.189	161.54	0.546443	1.11262
957	Lib1-957	1089	962	728	966	728	537.333	512.307	376.149	508.298	0.953424	1.35132
958	Lib1-958	24	38	70	76	24	11.8421	20.2366	36.1681	39.9903	1.70888	1.10568
959	Lib1-959	735	832	605	633	605	362.663	443.076	312.596	333.077	1.22173	1.06552
96	Lib1-96	198	64	187	143	64	97.697	34.0828	96.6206	75.2449	0.348862	0.778767
960	Lib1-960	3970	2155	4661	2802	2155	1958.87	1147.63	2408.28	1474.38	0.585863	0.612212
961	Lib1-961	264	257	140	444	140	130.263	136.864	72.3363	233.628	1.05067	3.22974
962	Lib1-962	1089	3584	1412	2865	1089	537.333	1908.63	729.563	1507.53	3.55205	2.06635
963	Lib1-963	1202	582	1348	829	582	593.09	309.94	696.495	436.21	0.522586	0.626293
964	Lib1-964	0	0	0	0	0	0	0	0	0
965	Lib1-965	71	60	64	82	60	35.0328	31.9526	33.068	43.1474	0.912078	1.30481
966	Lib1-966	623	718	757	674	623	307.4	382.366	391.133	354.651	1.24387	0.906728
967	Lib1-967	238	435	498	293	238	117.434	231.656	257.31	154.173	1.97266	0.599172
968	Lib1-968	2096	1096	1292	1250	1096	1034.21	583.667	667.561	657.735	0.564363	0.985282
969	Lib1-969	755	966	725	741	725	372.531	514.437	374.599	389.906	1.38092	1.04086
97	Lib1-97	1293	1363	2716	1652	1293	637.991	725.856	1403.32	869.263	1.13772	0.619432
970	Lib1-970	731	275	727	248	248	360.689	146.449	375.632	130.495	0.406026	0.3474
971	Lib1-971	552	450	497	449	449	272.367	239.644	256.794	236.259	0.879858	0.920032
972	Lib1-972	189	216	187	176	176	93.2562	115.029	96.6206	92.6092	1.23348	0.958482
973	Lib1-973	299	373	372	222	222	147.532	198.639	192.208	116.814	1.34641	0.607747
974	Lib1-974	0	0	0	0	0	0	0	0	0
975	Lib1-975	3178	3975	5396	7779	3178	1568.09	2116.86	2788.05	4093.22	1.34996	1.46813
976	Lib1-976	1116	930	1176	1508	930	550.656	495.265	607.625	793.492	0.89941	1.30589
977	Lib1-977	112	24	137	50	24	55.2629	12.781	70.7862	26.3094	0.231277	0.371674
978	Lib1-978	134	196	319	146	134	66.1181	104.378	164.823	76.8235	1.57867	0.466096
979	Lib1-979	4881	3538	6763	5423	3538	2408.38	1884.14	3494.36	2853.52	0.782326	0.816607
98	Lib1-98	1136	551	1113	592	551	560.524	293.431	575.073	311.504	0.523495	0.541676
980	Lib1-980	253	46	75	70	46	124.835	24.497	38.7516	36.8332	0.196235	0.950495
981	Lib1-981	274	188	211	253	188	135.197	100.118	109.021	133.126	0.740536	1.2211
982	Lib1-982	899	212	496	315	212	443.584	112.899	256.277	165.749	0.254516	0.646758
983	Lib1-983	3972	943	3883	1616	943	1959.86	502.188	2006.3	850.32	0.256237	0.423826
984	Lib1-984	2818	9272	2198	5431	2198	1390.45	4937.74	1135.68	2857.73	3.55117	2.51632
985	Lib1-985	1350	213	868	318	213	666.116	113.432	448.485	167.328	0.170288	0.373096
986	Lib1-986	65	6	34	8	6	32.0722	3.19526	17.5674	4.20951
987	Lib1-987	575	133	603	393	133	283.716	70.8282	311.563	206.792	0.249645	0.663725
988	Lib1-988	8021	2032	7102	2845	2032	3957.71	1082.13	3669.52	1497.01	0.273422	0.407957
989	Lib1-989	520	997	1012	1639	520	256.578	530.946	522.888	862.423	2.06933	1.64935
99	Lib1-99	41	213	60	267	41	20.2302	113.432	31.0013	140.492	5.60705	4.53183
990	Lib1-990	13860	5938	14054	9214	5938	6838.79	3162.24	7261.53	4848.3	0.462398	0.667669
991	Lib1-991	1828	447	2018	1096	447	901.97	238.047	1042.68	576.702	0.263919	0.553099

## Sheet: Deseq2 analysis
Fragment number	Fragment name	Basemean	Log2FC	StDev	Wald Stat	P-value	Adj. P-value	Tralpha noT3 exp1	Tralpha with T3 exp1	Trbeta noT3 exp1	Trbeta with T3 exp1	Tralpha noT3 exp2	Tralpha with T3 exp2	Trbeta noT3 exp2	Trbeta with T3 exp2	FC Tralpha exp1	FC Trbeta Exp1	FC Tralpha Exp2	FC Trbeta Exp2	Regulation
112	Lib1-112	271.94	1.01275	0.460557	-2.19897	0.0278797	0.0612706	425.225	478.356	115.849	207.451	108.81	511.832	116.577	211.418	1.12495	1.7907	4.70389	1.81354	Up
208	Lib1-208	634.154	1.02247	0.30188	-3.38701	0.00070658	0.00266023	543.981	688.247	240.418	573.709	435.785	1286.81	416.02	888.264	1.2652	2.3863	2.95285	2.13515	Up
672	Lib1-672	1365.83	1.02352	0.231426	-4.42268	9.74852e-06	6.39746e-05	928.344	2259.99	924.301	1396.36	839.472	2126.37	911.473	1540.33	2.43443	1.51072	2.53298	1.68993	Up
283	Lib1-283	16155.8	1.02701	0.23776	-4.31951	1.56376e-05	9.72205e-05	15322.1	20149.5	13880.7	20936.8	7343.61	24901.5	7578.08	19134.5	1.31506	1.50834	3.3909	2.52497	Up
285	Lib1-285	16155.8	1.02701	0.23776	-4.31951	1.56376e-05	9.72205e-05	15322.1	20149.5	13880.7	20936.8	7343.61	24901.5	7578.08	19134.5	1.31506	1.50834	3.3909	2.52497	Up
739	Lib1-739	664.917	1.02775	0.278836	-3.68587	0.000227926	0.00100181	367.762	984.372	307.685	962.857	452.107	895.465	647.46	701.628	2.67665	3.12936	1.98065	1.08366	Up
624	Lib1-624	70.2599	1.02986	0.538397	-1.91283	0.0557698	0.105194	63.8476	133.419	36.125	48.6436	32.0991	128.199	53.1454	66.6005	2.08965	1.34654	3.99386	1.25317	Up
143	Lib1-143	489.122	1.03329	0.259701	-3.97876	6.92764e-05	0.000344559	386.916	629.673	320.142	520.773	283.451	787.508	293.729	690.786	1.62741	1.62669	2.77829	2.35178	Up
975	Lib1-975	4498.42	1.039	0.349211	-2.97528	0.00292717	0.00931371	2399.39	2891.29	4564.2	11464.2	1729	3831.51	3083.58	6024.24	1.20501	2.51175	2.21603	1.95365	Up
[truncated: 982 more rows]
