# Supplementary material for: SOSHI-seq: a high-throughput screening assay to test the functionality of putative response elements for nuclear hormone receptors
Source: Sci Rep. 2025 Dec 6;16:436. doi: 10.1038/s41598-025-29970-8 (PMC12775020; doi:10.1038/s41598-025-29970-8)
Supplement: Supplementary file 4 — Supplementary Material 4. [file 41598_2025_29970_MOESM4_ESM.xlsx]

## Sheet: Content
Sheet "Bank 1 full description"
Chr	Start	End	Genomic position (Mus musculus genome mm10 version GRCm38)
Genomic sequence
Gene1	Name of closest gene
TSS1	Distance to transcription start site
Gene2	Name of second closest gene
TSS2	Distance to transcription start site
Genomic seq	158 nucleotides
DR4	Presence of a consensus DR4 response element using FIMO
Sheet "Results Exp.1" and "Results Exp.2"
TRalpha noT3	Tralpha+T3	Trbeta noT3	Trbeta+T3	Raw counts
rpm TRalpha noT3	rpm Tralpha+T3	rpmTrbeta noT3	rpm Trbeta+T3	Reads per million
Min read	Minimum read number (threshold >10)
Fold changes	based on rpm
Sheet "Deseq2 analysis"
Basemean	Average expression level
Log2FC	Log2 of average fold-change
Column I-M: adjusted basecounts
Fold changes	Calculated from the adjusted basecounts
Regulation	Threshold for adjusted p-value=0.05; threshold for Log2FC >1 or <-1

## Sheet: Library2 description
Fragment number	Fragment name	Chr	Start	End	Genomic sequence	Gene 1	Dist1 TSS	Gene 2	Dist2 TSS	Genomic seq	DR4	Start	Stop	Strand	Score	p-value	q-value	Seq
1	lib2-1	chr15	3263070	3263178	ATCCAATATACTGTTCCAGGAAAAGTGCTTAGGGCACTATGGAGGAAGGTCACAGGAGGACAGAGCAAGGCAGCTGTCAGCCAAGGAGGAGAACTCGGGTGAAACACA	Selenop	-7797			GAACGGTGAACTTAGAAGCCAGATGTCAGGGAAGAGTGAGGGATAAAGGGCACCAGAGGTCACTGTGTAAACACCAGCTGTTAGGAGTGGAGCTGGGGTGCGTGACCT	chr15	3263116	3263131	+	17.8909	2.73e-07	0.000159	aggtcacaggaggaca
2	lib2-2	chr12	3808703	3808813	TCAAACCAGAGGGGACAGGAGCCTTGGGGAGGAGTATCTTCGGCCGAGTGACCCAGCTTGCCCCTCACTGCAGTGCCCAGAGACTGCCATCAGCATCCCCGGGGACAGTT	Elof1	6754	Cnn1	8147	TTTTTCTTTTCATTTGTTTTATTGTTTGAGACAAGTTCTCACTGTGTGGCCCAGGCTGGCCTGGAACTCACCATGTAAACCAGGCTGGTTTCAAACTCACTGAGATCC	chr9	22107406	22107421	-	7.44242	4.14e-05	0.00503	AGGCCAGCCTGGGCCA
3	lib2-3	chr12	3824072	3824181	CTACTGTGCAGGAGCTGGGTCTTTTGGGGCTGCTGGCCAGGGCACTGGGACCTAGGCTGACCCTGCTCTGCTGTATGTCGCCTTGTTTTGAGGGCTGGATCCATGGTCC	Hcls1	-12541			TGGAGTCTCTTTTGTTCTTACTGTGGGTTCATTCCAAACTCTCCACTGACCTCAGATGCCCCAATTGAGAATCACAGAAGAGCCTGTGACCACACAACCCGGAACAAA	chr16	36922434	36922449	-	12.4121	6.46e-06	0.000971	AGGCCATCCAAGGACA
4	lib2-4	chr11	4174845	4174958	ATGTTCCCATTCATGTTGTGAGGAAGCAGCTTGGCCTGCTGCCGCCTGACCTTAGCTGCCCCAGGAGACTTAGCACGGGGACTGGCTGGCAGGGACTAAGGCTCCTTGCCACC	Myoz3	-12521	Synpo	20027	GAATATCTCAGGGCAAAGTCGACTGGCTACGCTGGAGTCAGCAGAGAGGTCCATGGAGGTCAGGCACAATCCTTGCATTGTGGCTTTCTGGCTCCATCCTCCCGTCTA	chr18	60604301	60604316	-	17.3576	1.57e-06	0.000523	AGGTCACCAAAGCTCA
5	lib2-5	chr19	4397749	4397862	GGGCCAGACGGCCTGGGTCAGGGCAGCCGTTGGCCGCTTCAACGCGGGGTCCCCCGGGGTCATGCCATGGGAGCGGGCCAGAGCCGGGTGCTGTGCTCGGGTCTTGTCAGACC	Tsc22d1	5281			ATCCAATATACTGTTCCAGGAAAAGTGCTTAGGGCACTATGGAGGAAGGTCACAGGAGGACAGAGCAAGGCAGCTGTCAGCCAAGGAGGAGAACTCGGGTGAAACACA	chr14	76420860	76420875	+	17.8909	2.73e-07	0.000159	AGGTCAAGGCGGGTCA
6	lib2-6	chr16	4501141	4501249	TGAACCCAACTGGAAAGGGAGGGACTTAAGGGCTGGCCAGAGGACAAGGTCAGGCCGGGACAGAGCCCTGGTCTGTGGCCTTCAGTCTAGTGTTCCCACTGAATCTCC	CN725425	-7512	Abcd2	-175	CATAACTGTAACTTTGCTACTGTGACGAATATCTGTGTTTCCCCGATGGCCTTAGGTGACCCCCGCTTTGTAGATACAGACTCAGCTGTCAGGTGGGCAGCTTGGGAT	chr15	91191975	91191990	+	17.3818	1.15e-06	0.000422	AGGTCGAATGAGGTCA
7	lib2-7	chr10	4616506	4616614	TCAACCCCAGCTACTTAGGAGGCTGAGGCAGGAGAATCACTAGTGGAAGGTCTACAGGGGTCATCTGATGAGTTCAACACCAGCTTTGAAATTTGGCAATCCCCTTCT	Cish	17261	Hemk1	25063	AGAAGTAGGTGGCCCAGATTCAGTGGCTGTGACAGAAGCTGGGTGGAGGTGACCCCAGGACAGGACAGTTGAGGGGGCTAGAAGCTTCAGGAACAGAACAGCCAATAT	chr9	107313279	107313294	+	12.6424	4.3e-06	0.000753	AGGTGACCCCAGGACA
8	lib2-8	chr16	4683718	4683827	CGGGGTGGAGCCTTTCTGAGAGAACATGTAATAAGATGTAATTTTCAGGGTCAAGGGAGGGCATCCACACGGGGTATACCGGAATCTGATACTGACGCCGCGTTGTCTG	Apobec1	-346	Gdf3	7297	AGCAAATGTTCCCTCAGTGGAAACCAGTGAAAAGCGGGCCGTCTCCTGTCCTCCTCTGACCCTCGGAGCAGTGCTGCGTCCACTTTCTCCTTTCTTGGGTCCTAGAGA	chr6	122602782	122602797	-	12.6667	3.54e-06	0.000632	GGGTCAGAGGAGGACA
9	lib2-9	chr16	4702778	4702886	GTGCCCCTGAGGCTGTTTCTCAGGTGAAGCTTCTGTTGATTGATATAGGTCAGGACAGGTCAGGACAGGACAGGACAGGTCAGGACAGGTCAGGACAGGCTGTGCCCA	Pik3c2g	16903			CACTACAGATTCCCAAAGAAGTCGTGACCCACAGGTTGAGAACCCTTGTCCTAAAGTGACCCTAGTGTATCTATTACATCTGTCTGATCCTAGTGTTGACACAATCAA	chr6	139732756	139732771	-	12.1576	1.23e-05	0.00171	GGGTCACTTTAGGACA
10	lib2-10	chr16	4702782	4702893	CCCTGAGGCTGTTTCTCAGGTGAAGCTTCTGTTGATTGATATAGGTCAGGACAGGTCAGGACAGGACAGGACAGGTCAGGACAGGTCAGGACAGGCTGTGCCCAGCTGCAC	Dnmt3a	1728			AAACCAGAGGGGACAGGAGCCTTGGGGAGGAGTATCTTCGGCCGAGTGACCCAGCTTGCCCCTCACTGCAGTGCCCAGAGACTGCCATCAGCATCCCCGGGGACAGTT	chr12	3808751	3808766	-	7.18788	5.4e-05	0.00621	GGGGCAAGCTGGGTCA
11	lib2-11	chr16	4702788	4702896	GGCTGTTTCTCAGGTGAAGCTTCTGTTGATTGATATAGGTCAGGACAGGTCAGGACAGGACAGGACAGGTCAGGACAGGTCAGGACAGGCTGTGCCCAGCTGCACGTG	Nmral1	16503	Dnaja3	18783	GAAGCTTCTGTTGATTGATATAGGTCAGGACAGGTCAGGACAGGACAGGACAGGTCAGGACAGGTCAGGACAGGCTGTGCCCAGCTGCACGTGTTTCTACCTCATTGC	chr16	4702824	4702839	+	23.1152	1.36e-08	2.1e-05	aggtcaggacaggtca
12	lib2-12	chr16	4702793	4702903	TTTCTCAGGTGAAGCTTCTGTTGATTGATATAGGTCAGGACAGGTCAGGACAGGACAGGACAGGTCAGGACAGGTCAGGACAGGCTGTGCCCAGCTGCACGTGTTTCTAC	Rela	11918	Sipa1	14306	GGGGAAGAGGGTCACACCGAATGTCAGCGCTGAAGGAAAAGTACACGGGTCGCCTCAGGTCACCACGCCCCGACGAGGTCCGAAAGTAGGGCCGGCAGAAAGCCTGGA	chr19	5649384	5649399	-	12.6667	3.54e-06	0.000632	AGGCCACTGCAGGCCA
13	lib2-13	chr16	4702798	4702907	CAGGTGAAGCTTCTGTTGATTGATATAGGTCAGGACAGGTCAGGACAGGACAGGACAGGTCAGGACAGGTCAGGACAGGCTGTGCCCAGCTGCACGTGTTTCTACCTCA	Ginm1	6626			CCAGTCCTGCTGTGCCCTACTGTGTGCCCTACTGTGTGCCCTACTGTGTCCTATTGTGTCCTGCTGTGTCCTGCTGTGTCCTACTGTGTGCCTTGCTGTGTGCCCTAC	chr10	7774268	7774283	-	12.6667	3.54e-06	0.000632	AGGACACAGCAGGACA
14	lib2-14	chr16	4702803	4702912	GAAGCTTCTGTTGATTGATATAGGTCAGGACAGGTCAGGACAGGACAGGACAGGTCAGGACAGGTCAGGACAGGCTGTGCCCAGCTGCACGTGTTTCTACCTCATTGCA	Ginm1	6492			CTGCTGTGCCCTGCTGTGTCCTGCTGTGTCCTGCTGTGTCCTACTATGTCCTGCTGTGTCCTGCTGTGCCCTGCTGTGCCCTGCTGTGCCCTGCTGTGCCCTACTGTG	chr10	7774342	7774357	-	12.6667	3.54e-06	0.000632	AGGGCACAGCAGGACA
15	lib2-15	chr16	4702807	4702916	CTTCTGTTGATTGATATAGGTCAGGACAGGTCAGGACAGGACAGGACAGGTCAGGACAGGTCAGGACAGGCTGTGCCCAGCTGCACGTGTTTCTACCTCATTGCATCAT	Tmem186	-17986	Carhsp1	16455	ATGAAGGCAGGTACAGCAAAGGATCCACTGGTTCCTTTCCAGGGCCTTACCTCAGATGACCTGCCAAGCTCTTTAGGAACACGACATGCAAATGGCTTGAGGTCTTGC	chr16	8655686	8655701	+	12.4121	6.46e-06	0.000971	AGGTCACTCAGGGGCA
16	lib2-16	chr16	4702813	4702921	TTGATTGATATAGGTCAGGACAGGTCAGGACAGGACAGGACAGGTCAGGACAGGTCAGGACAGGCTGTGCCCAGCTGCACGTGTTTCTACCTCATTGCATCATTTTGT	Msgn1	-10801			AACCTGTGGGTCTTACCCCTTCAGGGGTCAACCAGCCTTTTCACAAGGGTCACCTAAGGTCATTGAAAAACAGATATATTTACATTACGATTCATGACAGTAGCAAAA	chr12	11219766	11219781	+	17.6364	6.48e-07	0.000289	gggtcacctaaggtca
17	lib2-17	chr19	4717410	4717518	TGAACCTAACAGACTTTCAGAAAAAAATCTCCAGCAGCTAATCTGAAGGTCATGTGAGGACAGAGCGTGTTTGCTTAAGTTAAGGTCATAAATGGTACTGGCAAGCAT	Gm7168	-20277			GAGGCCTCACCCCAGGCCAAGCTGGCACCAACTGAGGGAGAGCAAGAGGTCAGGCCAGGACAGTGCTTCTTAACCTGTGGGTCACAATCCCCTTGGGAGTCAATGACC	chr17	13928088	13928103	+	17.3818	1.15e-06	0.000422	AGGTCATACAAGGTCC
18	lib2-18	chr16	4907628	4907739	CTGTGCCCTGGCACTGCCTCTGAGGAACCAGAGAGTGAGTGAGCACTGGGTCACTGAGGGACAGAGCAGCCATTATTGAATTGATGCCACTAGGGTGCACAAGTTAGAGAC	Fbxo48	-2548			TGGGGGGGGGGAACCACAGCTGCTGGAAGTTTATGTGTTGCAGTCCTGTCCTGTCCTGTCCTGTCCAGAAAACAGTTACTAAATTTAACACTGTTACTAAACTTAACT	chr11	16948854	16948869	-	12.6667	3.54e-06	0.000632	AGGACAGGACAGGACA
19	lib2-19	chr2	4921198	4921306	GCAGTGTGGATTAGGGAACAAGGAATGTTTTGTATTTGCATAATTGGGGTCATCCTGGGTCACAGCTTCTGCGTCTCTTTTCACTTTACCCCACCCACACCCCCATCT	Opa3	7966			GAGACTCAGAGTTCACAGGCATTCGTCCTCAGCTCTGGACTGTTATAGGTCAGCCTAGGACTCATGAGGCCCTTTCTCAAAACAAAGCACTTCAGCAGCAGAGGCACA	chr7	19236292	19236307	+	12.6667	3.54e-06	0.000632	aggtcagcctaggact
20	lib2-20	chr19	5038814	5038924	TCCATGGAGGCGAGCGGATGGTGGGAGGAGCTGCGCGTAGGGCTCGGCTGGCCTCGGCTGGCCTCGGCTGCGCTCGGGAGGCTGCGGTAAATCCGGGCTTGCGGTGGCTG	Elof1	-5708	Acp5	11954	TATGTGGGTTTGGTTTTTTTGTTTTTTTCAACTTGGCACACAACTAGGGTCATCTGGGGACAGGGAACCTCAATTGAGAAATGCCTCCATCAGACTATCCAGTAGGCA	chr9	22119868	22119883	+	7.18788	5.4e-05	0.00621	gggtcatctggggaca
21	lib2-21	chr11	5057742	5057850	GTCCAATGCGACGATTGGCCCAAGGTCATTCAACCAGGACTGGGTCTGACCCCAAGTGGCCTGATTCTAAGAGCCTGGGCTTGGTCAACAGCCAGGTTGCAGCCAGCG	Id2	-15882			TGCCCTTTTCAGGCCTATTCTGGCTTCTGAGTCACTGCCACTGAGATGGCCTAATGTGACCCAGTGGCACCATAGAGTAGCTGTTGGGCCCTGCGGGGACATGAATGG	chr12	25113014	25113029	-	12.1576	1.23e-05	0.00171	GGGTCACATTAGGCCA
22	lib2-22	chr19	5408246	5408354	GAGCTGAGGGGTGCTGAGAGAGAAGAGCAGAAGTCAGGATGCCTTGGGGTCAGGAGAGGTCACGGAGACCAGGCTAAAGTGACCAGCACAGAGATTGTGACTTTTGAG	Chtf18	2351	Gng13	7897	AACCTGTGGGTCACAATCCCCTTGGGAGTCAATGACCCTTTTATAGGGGTCACCTAAGGTCATTGGAAAACACAGATATTTACATTACAATTCATAACAGTAGCAAAA	chr17	25725060	25725075	+	18.1455	9.31e-08	9.77e-05	AGGTCAGGCCAGGAca
23	lib2-23	chr6	5507934	5508043	CTCACGGAATCCATGTAGAAGTCTCTTACTTAGAAAACTCCAGTGCTTGTCCTAGCCTGCCCTTGGTTCATGTGCTGTGACAGCCTTTGGTAACCTTTCTGACTTTCCA	Fam69b	-20823	Agpat2	-3302	GTGCTTCTTCTTATTGGCCCCAGGGGGGCAGTGTGAGCCTGGATAAGGGTCATGGGAGGTCAGGGTGACAGAGAACAGAAGCTGAATACCTTAAGGTCAGTCACTACT	chr2	26607621	26607636	+	12.9212	2.35e-06	0.000632	agggcagggcagggca
24	lib2-24	chr19	5649346	5649456	TCAGCCTCAGTTTAGGCAGTGTCTTGTTCTTGGCTTTCTGGCCTGCAGTGGCCTCTGGTGACCCCCGGAAGCCTTCTTTTAGTCCTTCCCACACTCCCTGAATGACCTCA	Ppard	6873			AACCTCACTGCTGCCACTCAGCCTTGGTGTGCCTGTGATTGGGGGCAGGGCATGTGAGGCCACTATCCCAAAGCTGGGAGAGGGGGTCTGTAGGGGTCTACAATGCTT	chr17	28239618	28239633	-	17.3818	1.15e-06	0.000422	AGGTCATAAGAGGACA
25	lib2-25	chr19	5845789	5845898	GGGGAAGAGGGTCACACCGAATGTCAGCGCTGAAGGAAAAGTACACGGGTCGCCTCAGGTCACCACGCCCCGACGAGGTCCGAAAGTAGGGCCGGCAGAAAGCCTGGAA	Polr2i	-28443	Capns1	-4694	CGCAAAGACTCGCCTGCCTTTTGTTTATTTTGATACAGAGTTCCTGTGTCCCAAACTGGCCCTGAACTCTCTCTGTAGCTGATGGTGGCCGTGACCTCCAGATTCTCC
26	lib2-26	chr17	5936363	5936474	TCTTGTAAACAAACGCAGCCAGTTTTGATTCCTGATGTCTTAGCTACCTGACCTGGGATAACCTTCTGAGACCGCAAGCTAAAGTAGCGATTTTGTAATCATGAAGCAAGA	Sh3bp5	27233			AACATGGCCTTATGTGGCCCCATAAACACCCGACATGCAGCATCTCTGAGCTTTCCTGACCTTGGCATTTCATGCTGACACTGTCCTTACAGAGTACAAAGGGCTCTG	chr14	31408865	31408880	-	17.3576	1.57e-06	0.000523	AGGTCAGGAAAGCTCA
27	lib2-27	chr7	6154835	6154943	CCCATCAGGTCTGCGTTTTTAATAACGACCTGGGCAATAACGCCTAAGGTCGTCCTGGGTCAGGTCTCAGCTCCTGCTTTCCAACCCCAGTTCATGTTCATTTTCCTA	Lims2	1546	Gpr17	16765	CAACCAGCGGCCCTTGCAAGAAATGAATGATCCCCAGGGCAGGCAGTGCCCCCAAGTGACCTACCCAAAGGAAAACGGAAAGGAAAAAAAGTTGCAAAGGCAGGTACA	chr18	31932862	31932877	+	7.18788	5.4e-05	0.00621	GGGTCACATGGGGACA
28	lib2-28	chr1	6214457	6214567	TCACGCTCACCTTGGGGCCGTCCAAGGCAAGCACCGAAATACCTTCCAGGGTCAGGGAAGGACAGACAAGTTGCCAGCCAGGGACTACGCTCGCCGACCGAGCCGCGCCC	Zbtb43	-5735			GCAGGTTAGCCAGTTTAGCCAGCAAACTGTTCTCTGCCTGTTCTGATGCCCTCTTCTGGCCTCCAAGAGCAATGCATGCATGTGGCACAGCGATATTGGCCGGCAGAA	chr2	33468079	33468094	+	12.6667	3.54e-06	0.000632	AGGCCAGGTGAGGACA
29	lib2-29	chr2	6367959	6368069	CGAAGCAGGGCAGTGAAAACAGGGAAGGCGTGAACTGCACGCAGAGCTGACCCCAGATGACCTTTGTACTGCTCATCTTTATTAAATTCTGTGGCCTGCGTAACAGTCTA	Gsn	-11485			CCGCTGCTCTCTGAGTTCCCCCCGTCCGCCCCGCGCCCCGCGCCACTGTCCCCACGTGTCCCCGGCGACCGATGGCACCCGATTCCCGCAGCCTCACCATTTCGGCGT	chr2	35270887	35270902	-	12.4121	6.46e-06	0.000971	AGGCCAGAAGAGGGCA
30	lib2-30	chr11	6388980	6389095	ACGAACTGACTAGACGAGCAGGCTTTGGCCAGGCCCAGGCCCAGGCCCTGCCTGCCCTGCCGTGGCCCCGCCCCCGCCATAGTCCCACCCCCAGTCGGCCCCGCCCCGGTGGACA	Wfs1	2573			TTTAAAATCCACCAGTGACCAAGTCCCTGGCCTGTGAGGTCCACTCTGGCCTGGCCTGACCCAGCCCTCTGGCATAGAACTGACCCTCAAGACAAGGTCACAAAGCCC	chr5	36986624	36986639	-	12.9212	2.35e-06	0.000632	GGGTCAGGCCAGGCCA
31	lib2-31	chr19	6976579	6976687	GAACTTTTAGACATGGAGAGTGATGATACCCGGGCTGCTAGGGTCAAGGTAAGCTGAGGTCACCTAGTGGAGGGTTGTCTGGAGACACGGCCCCTTGGGGAGGCTTGG	Aco1	13397			TATCAATATTAACATCTCACTTACATTCCTTGGGGATTAGAACATTTGGTCACCAGAGGCCATCTCAGTTTGTCACCCAGTTTGACCTTACTGGCAGATAAGCAGTTT	chr4	40156468	40156483	+	12.6667	3.54e-06	0.000632	TGGTCACCAGAGGCCA
32	lib2-32	chr15	7167971	7168079	GAACGGTGAACTTAGAAGCCAGATGTCAGGGAAGAGTGAGGGATAAAGGGCACCAGAGGTCACTGTGTAAACACCAGCTGTTAGGAGTGGAGCTGGGGTGCGTGACCT	1700021F05Rik	295	Gm9803	16589	CACAAGATCGAGTTCCCCTGGAGCCCTCCCATCCCGAACCTTCCCCAGGTCCCCCAAGGTCAAAGGAAACTGGACACTCCCACGCCGCCCAGCCCCGAGTCAGTGTGT	chr10	43540665	43540680	+	17.8909	2.73e-07	0.000159	AGGTCCCCCAAGGTCA
33	lib2-33	chr19	7177489	7177597	ACTGATGGTGTTTGGAAGCAAGTACAGGGCCTTTGAGAGCCGAGTGGGGTCAGATGGGGTCATGAGAATGGGGCCCATCATGGGGTTAGCAGCTTTTGTTTCAGTTGA	Rpl13a	-824	Gm45713	6646	TTTTGGGGAATTGAGTTGCGTCTGCACATCAAATTCCCATGGGGCGTGCCCTGTGCTGACCCTGGGCTACTGGAGGCCTCGGAAAACAAATAGAATCTTTTGTCGTTG	chr7	45129577	45129592	-	12.6667	3.54e-06	0.000632	GGGTCAGCACAGGGCA
34	lib2-34	chr10	7774202	7774310	CTCCTCCTTCCCAGTCCTGCTGTGCCCTACTGTGTGCCCTACTGTGTGCCCTACTGTGTCCTATTGTGTCCTGCTGTGTCCTGCTGTGTCCTACTGTGTGCCTTGCTG	Cyp17a1	13924			TTTCTGCCTCCAGGTGGCTCCCCTTGGGTCCCATCTTAGCCATGAATGTCCTTATGTGACCCCCACCTCTAATACCTGCTGAAGCTCTCTATTGCCCTTTGCATATGA	chr19	46659042	46659057	+	12.6424	4.3e-06	0.000753	GGGTCACGGGAGTTCA
35	lib2-35	chr10	7774210	7774320	TCCCAGTCCTGCTGTGCCCTACTGTGTGCCCTACTGTGTGCCCTACTGTGTCCTATTGTGTCCTGCTGTGTCCTGCTGTGTCCTACTGTGTGCCTTGCTGTGTGCCCTAC	Mgat1	1663			CACTGACAGTACAGTGAATAGCTGGTAAAGGACTGTGAGTTTAGGTAGGTGAGGTTAGGTCAAGGAGAGCCCTCAAGGAAATCAGGCTTCAGGCGGGCTGTTGGATTA	chr11	49245846	49245861	+	17.3576	1.57e-06	0.000523	AGGTGAGGTTAGGTCA
36	lib2-36	chr10	7774221	7774330	CTGTGCCCTACTGTGTGCCCTACTGTGTGCCCTACTGTGTCCTATTGTGTCCTGCTGTGTCCTGCTGTGTCCTACTGTGTGCCTTGCTGTGTGCCCTACTGTGTCCTAC	Gls	-248			CGACTGACGTGTGTCAGCCCCGCCGACCGCTCTTCCCCCTTGCCTCGGGCCACCTGAGGCCAAGCTGGGCGAGGACCCGTAGCTCCGGAGTCTGGCCATTCACCAGGC	chr1	52233462	52233477	+	7.44242	4.14e-05	0.00503	GGGCCACCTGAGGCCA
37	lib2-37	chr10	7774231	7774340	CTGTGTGCCCTACTGTGTGCCCTACTGTGTCCTATTGTGTCCTGCTGTGTCCTGCTGTGTCCTACTGTGTGCCTTGCTGTGTGCCCTACTGTGTCCTACTGTGCCCTAC	Cib2	-18443	Idh3a	-7850	CTTTGTAAATTTAGCTGGGTGTGATCCTGTCCTGGGATTACCATTCTGACCATGGTTGACCTAAATTTGCTCTGTCCCAGGCTGATCTTGAACTCGGGAATCTACTCC	chr9	54578653	54578668	-	17.6364	6.48e-07	0.000289	AGGTCAACCATGGTCA
38	lib2-38	chr10	7774266	7774374	TGTGTCCTGCTGTGTCCTGCTGTGTCCTACTGTGTGCCTTGCTGTGTGCCCTACTGTGTCCTACTGTGCCCTACTGTGTCCTGCTGTGCCCTGCTGTGTCCTGCTGTG	Plin3	-2509	Arrdc5	7266	CCCATGAACCGGAAGCTCACATGCCAGTCTGAATTGCTTGCCAGCAGGGTCACACTGGGCCAACAGTTGCAAGGGAAGGGGTTCTGGAAAGACTCCAAGGTGCCTTTC	chr17	56293012	56293027	-	12.6667	3.54e-06	0.000632	AGGCCAAGCCAGGACA
39	lib2-39	chr10	7774275	7774384	CTGTGTCCTGCTGTGTCCTACTGTGTGCCTTGCTGTGTGCCCTACTGTGTCCTACTGTGCCCTACTGTGTCCTGCTGTGCCCTGCTGTGTCCTGCTGTGTCCTGCTGTG	Cflar	341			GTTCAAGGAGGCCTGGTGTGTTCAGGGGATGGGATCTTCAGGGAAGTGACCCTTAATGACCCTAAGGCACCCCGGAGCTGTAGTGACTGCATTGAGGACTGGAGGGAG	chr1	58711891	58711906	-	11.903	2.16e-05	0.00295	GGGTCATTAAGGGTCA
40	lib2-40	chr10	7774285	7774394	CTGTGTCCTACTGTGTGCCTTGCTGTGTGCCCTACTGTGTCCTACTGTGCCCTACTGTGTCCTGCTGTGCCCTGCTGTGTCCTGCTGTGTCCTGCTGTGTCCTACTATG	Myoz3	-14853	Synpo	17695	GACTTCTCTGACACTGGGGCAAGTCTCTGTGGTGAGCACCATGGAAGGGTCAGGCCAGGTCAAAAGAAGTGCTTTCTTCTGCTTTGTGGTTCTGCCCCCTAGGCACTG	chr18	60606633	60606648	+	17.6364	6.48e-07	0.000289	AGGTCCATGGAGGTCA
41	lib2-41	chr10	7774295	7774404	CTGTGTGCCTTGCTGTGTGCCCTACTGTGTCCTACTGTGCCCTACTGTGTCCTGCTGTGCCCTGCTGTGTCCTGCTGTGTCCTGCTGTGTCCTACTATGTCCTGCTGTG	Ddx60	-13865	Palld	-11555	CTATTAATGGAGTAACTGGAAAGCAGCAGAGCCACGCAGTGTGCTCTGACCTGGAATGACATTCACAGCTACATCTCTGCGATTTGAGTTGAACCTTTGCTCTCGTGT	chr8	61914216	61914231	-	17.3576	1.57e-06	0.000523	ATGTCATTCCAGGTCA
42	lib2-42	chr10	7774306	7774414	GCTGTGTGCCCTACTGTGTCCTACTGTGCCCTACTGTGTCCTGCTGTGCCCTGCTGTGTCCTGCTGTGTCCTGCTGTGTCCTACTATGTCCTGCTGTGTCCTGCTGTG	Trpm1	13007			TAGGAGGTCTAGTTGTGTAGGCTCAGGAATAACAGCAAACTAAAGCTGTCCTGAGATGCCCTCAGCTGCCTGTCTGTCCTCAGCTGTCACAGAGCTCTGCCTGCTGTC	chr7	64166833	64166848	-	12.4121	6.46e-06	0.000971	AGGGCATCTCAGGACA
43	lib2-43	chr10	7774315	7774424	CCTACTGTGTCCTACTGTGCCCTACTGTGTCCTGCTGTGCCCTGCTGTGTCCTGCTGTGTCCTGCTGTGTCCTACTATGTCCTGCTGTGTCCTGCTGTGCCCTGCTGTG	Slc30a9	453			CCCTGAGGCGGACCTCCAGACCCGGAGGTCTTAGGGCACATCGCGGTGACCCAGGGTGACCCAAACAGGCCGTGGGAAATGGCGGATTCCACCAGCTTGGAGGGTCCC	chr5	67307400	67307415	-	12.6667	3.54e-06	0.000632	GGGTCACCCTGGGTCA
44	lib2-44	chr10	7774324	7774434	TCCTACTGTGCCCTACTGTGTCCTGCTGTGCCCTGCTGTGTCCTGCTGTGTCCTGCTGTGTCCTACTATGTCCTGCTGTGTCCTGCTGTGCCCTGCTGTGCCCTGCTGTG	Cldn7	-16755	Slc2a4	-492	TATTTTTAGTTCCCACGTTAGGCTCCGCCAAATGTCAGGTCCCGGGTGTCCCAGCCTGTCCCAGGCGGGGGAGGGCAAAGGAGATGGAGCCTTAAAGGGTCCGCGACA
45	lib2-45	chr10	7774335	7774444	CCTACTGTGTCCTGCTGTGCCCTGCTGTGTCCTGCTGTGTCCTGCTGTGTCCTACTATGTCCTGCTGTGTCCTGCTGTGCCCTGCTGTGCCCTGCTGTGCCCTGCTGTG	Slc25a12	15863			ACAGGAACTGCAAGGTGGCCCTGGAGTGATCAGGTGGATGGTGTGGGGGTCAGCTTAGGACAGGGTAGTGTCAGGGTTCTCTGGACGTGAGAACTCTGTCACAAGTGT	chr2	71351878	71351893	-	17.3576	1.57e-06	0.000523	AGGTCACGTAAGGTTA
46	lib2-46	chr10	7774344	7774454	TCCTGCTGTGCCCTGCTGTGTCCTGCTGTGTCCTGCTGTGTCCTACTATGTCCTGCTGTGTCCTGCTGTGCCCTGCTGTGCCCTGCTGTGCCCTGCTGTGCCCTACTGTG	Zfp961	-27851	Zfp617	368	AGGAGACAATTCTTGCGAGTGAGAATTTACGCCCCGCCATGCACGGAGGCCAGGGGAGGTCACCCGGTGTCCTGCTTTGTCACGGCCCGCCTTATTCCTGTGAGACAG	chr8	71923212	71923227	+	18.1455	9.31e-08	9.77e-05	aggccaggggaggtca
47	lib2-47	chr10	7774355	7774464	CCTGCTGTGTCCTGCTGTGTCCTGCTGTGTCCTACTATGTCCTGCTGTGTCCTGCTGTGCCCTGCTGTGCCCTGCTGTGCCCTGCTGTGCCCTACTGTGTCCTGCTGTG	Kcmf1	26521			CATGCTGCCCTCTAAGAGAGAAAGGACTCTGTTTGCCCCAAGGAAGTGTCCTGCTTTGACCTGGGAGCTGGAAGTGGGCCACAGTGAACAGCCACCTCCTGACTACAG	chr6	72873450	72873465	-	17.6364	6.48e-07	0.000289	AGGTCAAAGCAGGACA
48	lib2-48	chr10	7774394	7774504	TCCTGCTGTGTCCTGCTGTGCCCTGCTGTGCCCTGCTGTGCCCTGCTGTGCCCTACTGTGTCCTGCTGTGCCCTGCTGTGTCCTGCTGTGCCCTGCTGTGCCCTACTGTG	Slurp2	-3742	Lynx1	2611	TGGAAGCCTGTGTGTGCCCTGTGCCGCAGTGCCTCTTGCCACTCTGTCACCTCGGCTGACCCTGTGCCCGCTGGAGGGACCTTTCTGTCCCTGCCACTCCCGCGGGAC	chr15	74750426	74750441	-	17.8909	2.73e-07	0.000159	AGGTCAGAGCAGGGCA
49	lib2-49	chr10	7774404	7774514	TCCTGCTGTGCCCTGCTGTGCCCTGCTGTGCCCTGCTGTGCCCTACTGTGTCCTGCTGTGCCCTGCTGTGTCCTGCTGTGCCCTGCTGTGCCCTACTGTGTCCCGCTGTG	Lrrc75b	983			GCTACAGCCGAGGGTGAAGAGGCTGAGTAGGAAGTGATTTGCCTAGGGGTCATGCTGGGACAGGCATCCCTGTCTCCCTAGGGCAACTCAGGGCTCAGGAAATCTGGC	chr10	75559339	75559354	+	7.18788	5.4e-05	0.00621	GGGTCATGCTGGGACA
50	lib2-50	chr10	7774415	7774524	CCTGCTGTGCCCTGCTGTGCCCTGCTGTGCCCTACTGTGTCCTGCTGTGCCCTGCTGTGTCCTGCTGTGCCCTGCTGTGCCCTACTGTGTCCCGCTGTGCCCCGCTGTG	Scrt1	-912	Fbxl6	15705	CCAGAAGCTGGTGAGCCTCCTTCCAGCTCAGCTACCTAAAGGGCTCTGGCCTTAGATGACCTTGCTCCCAAGCAGAGGGGTTAGAAACAGACTAAGGGAGTATGCAAG	chr15	76523033	76523048	-	12.6424	4.3e-06	0.000753	GGGTCAGCCGAGGTGA
51	lib2-51	chr10	7774425	7774534	CCTGCTGTGCCCTGCTGTGCCCTACTGTGTCCTGCTGTGCCCTGCTGTGTCCTGCTGTGCCCTGCTGTGCCCTACTGTGTCCCGCTGTGCCCCGCTGTGCCCTGCTGTG	Proca1	17512			ATCTCTCCACGAGTGGAGAATGGCTAGTGGCAGGTCAGGTCAGGTCAGGTCAGGTCAGGTCAAGACAACAAGTATGACTGATCACTAGAGTGTGCAATAGGCCTAAGC	chr11	78210880	78210895	+	23.1152	1.36e-08	2.1e-05	aggtcaggtcaggtca
52	lib2-52	chr10	7774495	7774604	CCTACTGTGTCCCGCTGTGCCCCGCTGTGCCCTGCTGTGCCCTGCTGTGCCCTGCTGTGTCCTGCTGTGTCCTGCTGTGCCCTGCTGTGTCATACTGTGCCCTACTGTG	Bsg	-2977	Gzmm	12503	TCAGGTGGCTGAGACTGAGTAAGGCAAAGGGGCTTCAGAAGGCTGCGGGCCATGTAGGGTCAGGGAAGAATCTAGAAAGCCAGACCTGGGAGGAGGCGAGGCTTCACT	chr10	79701456	79701471	+	17.8909	2.73e-07	0.000159	TGGTCATGGGAGGTCA
53	lib2-53	chr10	7774504	7774614	TCCCGCTGTGCCCCGCTGTGCCCTGCTGTGCCCTGCTGTGCCCTGCTGTGTCCTGCTGTGTCCTGCTGTGCCCTGCTGTGTCATACTGTGCCCTACTGTGCCCTACTGTG	Onecut3	-4477			CTGGCCCAGAAAGCCTCGCTCGGGTTGGAGCTCCTCCAGGCCTCCCGGGCCACAGAGGGACACTTCAGGGTGTCTTTTCCACAAGAAACCCTGGAGGGGCTTAGTCGC
54	lib2-54	chr10	7774515	7774624	CCCGCTGTGCCCTGCTGTGCCCTGCTGTGCCCTGCTGTGTCCTGCTGTGTCCTGCTGTGCCCTGCTGTGTCATACTGTGCCCTACTGTGCCCTACTGTGCCCTACTGTG	Tle6	48	Tle2	25320	ACCTCTGAGGTTAGGGAGGCCCCAGGGATCCCAGAGGAAGCCTCTGAGGTCAGCCAGGGTCAGGCCAGGAGGAAGCCCCTCCTGCTGGGCCCCGGGCCATTTGACCCC	chr10	81600844	81600859	+	17.8909	2.73e-07	0.000159	AGGTCAGCCAGGGTCA
55	lib2-55	chr19	8630996	8631104	AAGAGTCAGCAGGTTTAAGCCTCTTCCCTTGGCTACCTTCCCATCGTGTCCTCGCATGGCCTCTCCTACACACACACACACACACACACACACACACACACACCTGCT	Slc41a2	-21738	D10Wsu102e	-601	GACCTGAAATCCAGGCTATTTAGGACCTAGGTGGACTTTGAGTACCAGGTCAACCGGGGTAACTTGGTGAGGCTTTAACAAACAACAAAGTATGGTAATGGGCGGCTG	chr10	83359612	83359627	+	12.3879	1.02e-05	0.00147	AGGTCAACCGGGGTAA
56	lib2-56	chr16	8637996	8638106	GTCTGAAAGTTCGGGCCTGAGTTTCTTCTCGGGCCCTCGGGGCTGGTGACCTGGCTTGAACTCCAGCCTCGGCCCTCTGACCTGCTGTTTCGCCTCCCCAGCCCTGTCAC	Tcp11l2	883			GAGCGGGCAGGACTCCTGGGACTTCCGTTGGACTTGACTGTCCAGGAGGCCAGCTCAGGTCACATCTGGGTCAGACCCTTGCCTTCTCAGACCCTTGCTTTGCCTTGC	chr10	84577501	84577516	+	17.8909	2.73e-07	0.000159	AGGCCAGCTCAGGTCA
57	lib2-57	chr16	8655640	8655756	CTCTTCCCTTGACCCGAGGAGTGCCGGACTGACCAACAACACTGAAAGGTCACTCAGGGGCAGGGGTCACTTAGTGCCAGAGGTCAGCTTGCTGTGCTTGCCAATGAGCCACACCT	Asprv1	8534			ACCAAAGGGCACAAGTGCTTCTCCTCCCAGTGGGTGCTCCAGAGAGTGACCTGGCCTGGCCTGGCTGGTCCCCTGCCACCACAGAGATGGCAGAATCAGGCAAATCCA	chr6	86636690	86636705	-	18.1455	9.31e-08	9.77e-05	AGGCCAGGCCAGGTCA
58	lib2-58	chr16	8733584	8733692	ATGAAGGCAGGTACAGCAAAGGATCCACTGGTTCCTTTCCAGGGCCTTACCTCAGATGACCTGCCAAGCTCTTTAGGAACACGACATGCAAATGGCTTGAGGTCTTGC	Mrps23	-16599			CCCGGATCTTGGTCTGGAGGCAGGCTGCTGTGTACTTGACGAGTGCTGGCCTGTGCTGCCCCCGGAGGCCGACCTGGGATGGCGCACTTGCTCCCTAGGTGGCACTGG	chr11	88187781	88187796	-	7.44242	4.14e-05	0.00503	GGGGCAGCACAGGCCA
59	lib2-59	chr19	9966231	9966340	AGTGAGGTCAGCTGTGGAGCTGGCAGCATGGGGAAGTGGGGCATCTGGGGCAAGGCAGGACAGGGCAGGGCAGGGCAGAGCAGGGCAGGGCATCTTAACAGACTCCCTA	Pim3	4124			GGGATGGGCCCCAAGGAGGAGGACCGACAAAAGTGACCCTTTGTCCAGGTCACACCAGGACACCTGTGGGCGTGGTATGAGGGACCCGCAGGTCCTAGCTCCTCACAT	chr15	88866302	88866317	+	12.6667	3.54e-06	0.000632	AGGTCACTGGTGGACA
60	lib2-60	chr19	9966241	9966349	GCTGTGGAGCTGGCAGCATGGGGAAGTGGGGCATCTGGGGCAAGGCAGGACAGGGCAGGGCAGGGCAGAGCAGGGCAGGGCATCTTAACAGACTCCCTAATGACCTGG	Ambra1	19926			TTCATCCGAGGTCTCTCATAGTTGGCAACCCAGGCCTGCAGAAGAGAGGTGACACAAGGTCAGGACTGATGTTACAAAGTGAGGATTCTTCATCTAAGGTCAAAAAAC	chr2	91750143	91750158	-	12.6424	4.3e-06	0.000753	GAGTCAGCCCAGGTCA
61	lib2-61	chr2	10054696	10054804	TCAGAGAATTCCTAGGGATGACACATTCTGCTTCCAGAAGCTGTATAGGTCACCTCAGGTGATGCTTCCTTCCTCAAACTGGCAGGTGCAAGACGCAATCCTCTAATT	Coq9	-1291	Ccl17	26577	AGGTCCAGCTGATTAGGGATAGGGTCACAGTTCAGTGGTATGTGCTTAACCTAGCATGACCTGGGTCCACTCTTCAATACCACAAAGCGAAACAAACACCAACCAATA	chr8	94837022	94837037	-	17.3576	1.57e-06	0.000523	AGGTCATGCTAGGTTA
62	lib2-62	chrX	10719060	10719168	GGGTTTCTTTTCTGTTTTTCTTTCCGGAAGAGAAGGGCCTGAGAAAGGGCCATGCCAGGGCACAGTGCTGGGTTGCCACACATGGGAGGGCAGCTTCTAGCCGGGTGC	NONE				GGAATTAACAGGAACTGGCATGAATCATGGAGAGGGTGGGTCCAGTTGTCCTCCCCTGACCCCTGCAAGGTGTGTTGAGGTGAACTCTCTCATAGTATACCTTCTGGG	chr13	51202682	51202697	-	12.4121	6.46e-06	0.000971	AGGGCAAGTGAGGCCA
63	lib2-63	chr16	10761349	10761464	CTGGGAACCAGGCTCCTGAGGGAGATGGCAGATCTGCTCAGAGGAAGTGACCTCATCTGACCTTGACAGTGAAGTCACGCCCTGCCAGATGCCAGATGAGGACCCAGAAAGACCT	Pde4dip	20288			CTCCCACAGCCTCCTTAGAAGGCTCGAAGGACTGATGCACTAAAGGTGACCATCGATGACCCTTGTCAGACTCTCAGTTCCTCACTGATTCCAATGAAGAGATTTGGA	chr3	97868411	97868426	-	12.4121	6.46e-06	0.000971	GGGTCATCGATGGTCA
64	lib2-64	chr16	10835068	10835176	GGAAAGCGGTGGTGGCGCAGCATGGCGGCTGCGGCGTCCGAGTCGCTGTCCTCCGGTGGCCCCGGGGCCGTGCGGCTGCCGCGCTTGCCGCCACTCAAGGTACTGGCA	Tns4	-13787			TCACTGCTACCAACTCCAACAAACCCCAAACCACAGGCATGTAAGCAGGTCACCTGGGGACAACAGGAGGATGTGGCTGGACAGCGAATGGACCCATGTGTTGTTTTG	chr11	99103085	99103100	+	12.6667	3.54e-06	0.000632	AGGTCACCTGGGGACA
65	lib2-65	chr19	10872582	10872692	TCACCATCCAGCCCCAGGGCACTCAGCAACTGGGCAGCAATCCCAGACAGGGCAAAGCAGGCCACAGAGATGGCTGATGAGATGGCCCACATCACCTGCAACAGGGTCTG	Ucp2	7637	Dnajb13	13986	GTGTTAGGTCCTTCAAGGGACAGTTTACTACCAACAGCTGACAAACAGGTCAAGAGAGGGCACAGTGTGTCCAATAGCTCCTTCACTAGACATGTGATATAGGTGTGA	chr7	100500966	100500981	+	17.6364	6.48e-07	0.000289	AGGTCAAGAGAGGGCA
66	lib2-66	chr16	11144578	11144686	TGTTGGGGTGTGGGGTTGAGACAAGGTTTCTCTGTATAGCTCTGGCTGTCCTGGAATGACCTCTGTAGACCAGGCTGACCTCCAACTTGCAGAGATCCTCCTGCCTCC	Dhx8	-289			TCCGAGTTTACAGATAAGCAGCCAGAATCTAGCGTCTGCTGGTGTAAGGTCACTTGAGATCACTTGCCATGAGGTCAGGAACTGAGCTGATCAAGGACAAGCCAACTT	chr11	101732653	101732668	+	17.3576	1.57e-06	0.000523	AGGTCACTTGAGATCA
67	lib2-67	chr4	11156649	11156757	AACCTGCGGGTGACGGGAAACCTGCTCCGTTACCCGGAGACCCGCCCGACCCCTCCTGACCTCGCGCATCACCGAGCCTGCACCTGTGGGGAGAGCACTTCCCGTCGC	Lgmn	17452			CCCCCTCCTTGTGCTGCTTACAGCTCCACCACACTGGGCAAACTGCTGGCCTCCCCAGACCTCCATCCAAGTGCTGGTAGATAAAGAGAGGTAAGAACAGGTCCAGCT	chr12	102422351	102422366	-	12.9212	2.35e-06	0.000632	AGGTCTGGGGAGGCCA
68	lib2-68	chr12	11219718	11219828	TCAACCTGTGGGTCTTACCCCTTCAGGGGTCAACCAGCCTTTTCACAAGGGTCACCTAAGGTCATTGAAAAACAGATATATTTACATTACGATTCATGACAGTAGCAAAA	Cdh16	-4208	Rrad	2856	TACTGGCCCATTAAGCAAGGGGGCCATTGGGCCTTAGAGAACAGAGAGGTCATGGCAGGACTTGGACTTGGCGCGGAAGGCCATCTTGCGGCTGTTGCGAGCCACGAT	chr8	104628463	104628478	+	12.6667	3.54e-06	0.000632	AGGTCATGGCAGGACT
69	lib2-69	chr2	11521381	11521489	GGGTGACCAGAACTTCGAAGTCATCCTCAGCTACACCGAAAGCTCCAGGCCACCCTAGGTCACAAGAGACCCTGCCTGAAAAAGACAAAAGGACTTTTGTGTGGTTTG	Cyb561	8104			TTCTTGTGGTAGTCGAACACAGCCACCAACCCTGGAGCAGAGGCAAGGGCCATGTGAGGACAGGGCTAGTCATGGAGAAGGGAAGGGAGGGGAGGCCTGGGAGGAAAC	chr11	105936310	105936325	+	7.41818	4.64e-05	0.00555	AGGACAGGGCTAGTCA
70	lib2-70	chr2	11692399	11692508	CTTTGGGTTTTGGAACCTTTAAGAGGTGGGGCCTTGCTTAAGGAGATAGGTCACTGGAGGTGAACCAGACTTGCTTCCAGTCTCCCTCTCTGCTGTCCCAGGAAGCCAT	Slc38a3	-1751	Gnat1	18433	CTGGGTCTCAGGCTGCCCTGAGATCCCAGGAAGGATGCAGAATATTTGTCCTTAAATGACCTCCAATCTGGTTGAAGTAATGTCCTTCCATGTTCCATTACCCCTGCC	chr9	107661271	107661286	-	17.1273	1.66e-06	0.000541	AGGTCATTTAAGGACA
71	lib2-71	chr11	11818936	11819044	GTGGGGTTTGTTTATCAACCCGGTTCCCAGATGTGCTGATGTTGTGTGTCCACAGGTGACCTGGTTACTGAGGCCACAGGCAACTCAGCAGAGGATTACAGTTCCAGA	Axin2	-2236			TATACATGAAGTTGGGTGAGATGCTAGAGACAGTAGAGGGAGTTGTTGGCCTGAGGTGACCCTAACACCTGCTCTGGAAGCCCAGCTCCCAGAGGGGCTGTTGTGGAG	chr11	108918104	108918119	-	12.6667	3.54e-06	0.000632	GGGTCACCTCAGGCCA
72	lib2-72	chr13	12317379	12317487	GGGCGTGGTCAGGAATCATGAAAGCATGCCGTGACCTGAGGTTATTTGTCCTTATCTGTCCTGGAGGAAAGGGGGGGGGGGTGGCGCCAAGAAGCACACGCTGTGTCT	Fam20a	4240			TGACCTTGACCACCAACACCATACATAAAAGAGGCATGACCCTATTTGACCCTATTTGACCCTATTTGACCTTGACCACCAAAACCAGAGGATTATAGAAGAGCTGAC	chr11	109717952	109717967	-	17.1273	1.66e-06	0.000541	AGGTCAAATAGGGTCA
73	lib2-73	chr17	12318861	12318970	CGGGAGGGAGGAGCGCACTGGCCAGTGGTAAATCAGGTGTCGCTGGGTGACCGCGGGTGGCCTCGGGAGGTCCTGAGGCTAAGGGCACAGGAGACATTTGGAGAGGTAG	Lrrfip2	-12958			TGAAGCATTGGCATTTTTTCTTGTTCTCACAGACAACTCTTTTACCTGACCTGAAATGACCACAAGTTGCAATAGATTGAAATTTTTCTCTCTGCCCTTTTTTGCCAG	chr9	111105145	111105160	-	17.3818	1.15e-06	0.000422	TGGTCATTTCAGGTCA
74	lib2-74	chr13	12461754	12461862	GGAGGACCACAAGTTCAATGTCATACTGGAGAACTTAAGGAATTCGGGGTCACTCTGGGACAGATACCTGATCTCAAGGGTGTTAAAAATACACTTAAAGAATAATCG	Acacb	-11509	Ung	4640	AAGGTTTCTGTTAGAGAGCCCACAGGCTCAGGGAAACCAGGTGTTCTGTCCCCAGTTGTCCTTGACCTGCCACCGGAGTCCTAGAACAGGAAGGAGAAAGCCTGCAGC	chr5	114135018	114135033	-	7.18788	5.4e-05	0.00621	AGGACAACTGGGGACA
75	lib2-75	chr12	12964777	12964885	CTTGTCATAGAAAGCCACAAGCCCATTGGATTCAGATCCATCCTCATGACCTCATTTGACCCCAAAACACTTCCCCAAAGCCACACTTTCAAGTTCCATAGTAGGGTG	Tmcc1	-14530	Washc2	-22	ACCCAGGAGCTACTAACCCATAGCTCCCGATCAGAGGCTGCGCCCCAGGTCACGTGAGGACACCATCACGTGACGTGAACCATGTGATTACCACCGCGCTGGGTGGGC	chr6	116208007	116208022	+	17.8909	2.73e-07	0.000159	AGGTCACGTGAGGACA
76	lib2-76	chr7	12966287	12966395	AATCCACCGCGGGTGAGTGTAGGAATCTTTCCAAGGACCCACCAGGTGTCCTGGCTTGCCCTCTTACTGTACTGTGGGGAGGGACCCAGTTGCTTCCAACATCATAGT	Ret	1832			AAACCGTGGGCATCAGGCCCAGCCACTAGAGCACTGTATCCACAAGAGGGCACCGGAGGCCACGCTGTTCCCAATCCTTCTATTGAGGAACCGCACCCGAGCTCTCTA	chr6	118195293	118195308	+	12.9212	2.35e-06	0.000632	AGGGCACCGGAGGCCA
77	lib2-77	chr8	13673295	13673403	ACGACTGTATTAGCCCCATGAAGCACACCCGCCCCCTGCAGGTCCATGGCCTGCTGTGACCCACAGCAGCCCTGGTGTCAATATACTGTGGCCAGTGGAGATGGTGAC	Osgin1	-6787			AGGCCCTGGAGCTAGTTCTAATCCTCTGTGACCTCCGGCAGGTCACTGGCCTTACCTGCCCTAGAAGGAAGGTCTGTCAAGTTTACAGAGGCTGATCGAGGCAACAAA	chr8	119430323	119430338	-	12.4121	6.46e-06	0.000971	AGGGCAGGTAAGGCCA
78	lib2-78	chr17	13927976	13928087	TCTGCAACCACACTGAAAGCTAACAGTGTGCAGAATGGGCCCTGGGGAAGGCCATCTGAGGCCATGCTGAGAACCTGTGGAAGAGTGTGTTGGGTGAGCTTAGATTAATGA	Faap100	292	Fscn2	16938	ATACCTGGTCGGGAAACTGGTACACCGCCTGGGCGCCAGGAGAGCGAGGTCAGGCGAGGGCACACGCGGCCCCGGCTCACCTCGGAACGGCGCCGCCCGCCCGCCCTC	chr11	120378464	120378479	+	18.1455	9.31e-08	9.77e-05	AGGTCAGGCGAGGGCA
79	lib2-79	chr17	13928042	13928150	CTGAGAACCTGTGGAAGAGTGTGTTGGGTGAGCTTAGATTAATGAGAGGTCATACAAGGTCCAGCAGATGAAGGACAGAAACGGTTGTGTGGGCAACTGAAAACATGA	Mettl9	16328	Igsf6	23799	TATGTGCCTTTAAATGTAGACTTTGGTGAGTTAACTTTGTGGGCTCTGACCTCAGGTGACCCCCCCCAGCTCTATAATTTTATAGTATCATGTCAAGTTCTTCACATC	chr7	121050765	121050780	-	17.8909	2.73e-07	0.000159	GGGTCACCTGAGGTCA
80	lib2-80	chr14	13961535	13961643	CTGCGCGCGCTCGCGGGGCTCCGCGCCTGACGCTCCAGGTGACCTCTGTCCCGGGCTGCCCCGACCGTGCGCTCCGGTGGGACGGGGGCGCGGCCACTGCCGCCGTGG	Usp53	-2141			CTTATCTTTCCATGCCTCAGCAGGCCAGGAAATCTGCCAACAGACCTGACCTGCCTTGACCCTGCCTAAAAGGCAGATTTTTCTCTGCTTCAGAGAAGCAGCAAAAGG	chr3	122986643	122986658	-	17.8909	2.73e-07	0.000159	GGGTCAAGGCAGGTCA
81	lib2-81	chr10	13964557	13964666	CCCTCCCACGGAGTCACCTGCTCCGGGGGAACCCCGGCCAGAAAGCCGGGTCGCGCCAGGTCAAATCTTGTGCGTCTCTTGTTTACTCCGCCCCGGGCAGGGCGGCGGC	Rilpl1	2414			GGCATTCTGAAGCAACAAGTGCGCCTGAGAATTCCATCGGACTTGGTGACCTGTGATGGCCCCGGCCCAGCCACAACAGAAATAAAGCACAGGGAGGGGACACGAAAT	chr5	124528968	124528983	-	12.4121	6.46e-06	0.000971	GGGCCATCACAGGTCA
82	lib2-82	chr2	14056060	14056169	CGGCGCCGCCTCTCGGGAGCGCGCGCTCAGGGCCCTAGCCCCGGGGTGGGCCAGCCGGGGTCATGGCTTCCAGGCAGTGTCACGCGGCGCGCTCCCGCGGGAGAGCTGT	Kcnk1	-18598			GTCACCCCAGTTGGGAGTCCATAGGTCACCTCAAATGGAAATGCATAGGTCACTCCAGGTGAGTAGAGTCCATAAGCTACCTTAGATAAAAGTTCACAGGTCACCTCA	chr8	125976563	125976578	+	17.6121	8.82e-07	0.000354	AGGTCACTCCAGGTGA
83	lib2-83	chr16	14366762	14366870	ACAGGCCTGTACCATCACACCCAGCTTCCTGCCACTCTTCTGTCCCTGTCCTCCCTTGACCCCTGCAGTCTAGTGTCAGTCCAGCAGCCAGAATGCTTGCTTTTGTCT	Trpm7	-510			AAAACAAACAAAAACAAAACCCTCATAGGGCTTTCCTTATATAGATTGTCCTCAGGAGACCTCTGACTGAATGTTCCCTCCTCCCTAGCTAGCAGCTGCTTCTTAGCA	chr2	126876732	126876747	-	17.1273	1.66e-06	0.000541	AGGTCATTTTAGGCCA
84	lib2-84	chr9	14884750	14884860	TCAGAGCTGATGTCTGATGAGGCCTCTCTTCCTGGCTTTCAGTACTTTCGTCCTCACGTGACCTTTCTTGAATGAGACTGCATCTCCTCCTATGAGGACACTAGCCCTTC	Ankrd52	-7319	Coq10a	-846	ATGCATGCTCTCCAGGAGGGCTTTGGGGTGTCATGATCTTGCTCTGTAACCTGCACTGACCTTGAACTCATATGCACCTTCTTGCTGCCACTTCCCAGTTGCTGGAAT	chr10	128369792	128369807	-	17.6121	8.82e-07	0.000354	AGGTCAGTGCAGGTTA
85	lib2-85	chr9	15305991	15306099	CTTGGCACACTGCGGGCTCAGTCACCACAACAAATCGACGCTCACCTGGCCCGCAGTGTCCTCCCACTTGCAGGAAGGCCTTCTTTCCACTCAGGTTCGAACACAGGT	Ptp4a2	-8661			CTGGGCTCAGAAAGAGTAGGTAACTTCCACCTGGTCGCACGGTGGATGACCTGGGATAACCTCAGTTTGGTTGGTTGCATGAATTTCCCACCACACCCTGTTACTTCC	chr4	129811552	129811567	-	17.6121	8.82e-07	0.000354	AGGTTATCCCAGGTCA
86	lib2-86	chr7	16028804	16028914	TCTCTTGCATAAGAGATCTGAGGTCTGAGGATCAGGGATGGAAAAGAAATGTCAGGTCAGGTCACTCCCAGGCTCTAACCATCCCCCACACTCTTACAGGCTCCCAGCAC	Epb41	14636			TCTGACTGTAGCCCTGAGACATCTGAAGAAGGAACCAAGATCTGACTGACCTCCCATGACCCTCCTCAATCCTCTTCTCCCAAAGCCAAAATGAGCCCAGTGACCTTG	chr4	132057453	132057468	-	17.8909	2.73e-07	0.000159	GGGTCATGGGAGGTCA
87	lib2-87	chr7	16272528	16272636	CTATACGAGATGACACCCCGAAAACTGGTAAGGCCTTTACAGTATCTGACCTTCAATGGCCCCGAAAACTGGCAAGCCGCTTCTCCCCATTCCAACCCAAAAATTACA	Adora1	10827			TCTCAGCCTGAGGAAGCCAGTGGCCTCCTGAGAGGGAGGTAGGAAGAGGGCAGATGAGGACACTGCAGGTGCCCAGGAAGCTAGTTGTGAGCGTAAGGATTCTATCAC	chr1	134224596	134224611	+	12.4121	6.46e-06	0.000971	AGGGCAGATGAGGACA
88	lib2-88	chr7	16784873	16784981	AGTTCCCACCCCTACCTCCCCTTGGTTCTGAAACCTCAACTTCCTGGGGCCAGAAGAGGCCAATTGAAACTCCCACATCCTGGAAAAGGTGTGCTGGCCGGCCTGTGT	Mlxipl	11773			CCAGCAGGGGGCACTACTGCTCCACTGCAGTTCCCTAAGTTCGTTGTGACCTGCGGTGTCCTTCCCTGTCTGCGCCACTCCTCTCCCACACTCCCAAAGCCTCTTGGT	chr5	135118683	135118698	-	18.1455	9.31e-08	9.77e-05	AGGACACCGCAGGTCA
89	lib2-89	chr12	16811283	16811391	GCCGAGACCCCATCAACGTGGAAAACCTACTGGTGAGCGGGGACCCGGGCCACGGGAGGTCAAGTGCTGTGGGACGCGCTCCTTGCATCGGGCCCTCTGCACAGTGTC	Hspg2	8224			CTGGTCGCTGGGAAGGGGCGGAGGCCAGGGTCTTGGCAAGGGGAGGTGGCCTGGAGTGACCTCCACAGATGCTTCTCCTGGGGCTAGGCTGGGAATTCCCAGCTGCCT	chr4	137477019	137477034	-	17.8909	2.73e-07	0.000159	AGGTCACTCCAGGCCA
90	lib2-90	chr11	16948808	16948916	TGGGGGGGGGGAACCACAGCTGCTGGAAGTTTATGTGTTGCAGTCCTGTCCTGTCCTGTCCTGTCCAGAAAACAGTTACTAAATTTAACACTGTTACTAAACTTAACT	Ints1	-21208	Mafk	-668	CCTGCTGGCCAGGTGGTCTCCATCCAGTGGTCAGTTGACTCTCGTGGGGTCACCTGGGGGCAAGCCCCTACCCCGTGCATGTCCTGGCCACCCAGCTGTCACAGTACC	chr5	139796837	139796852	+	7.44242	4.14e-05	0.00503	GGGTCACCTGGGGGCA
91	lib2-91	chr11	16990953	16991062	TTAAAATTGGATTACATCACTTGTGTTTATCATCACGCCTTTTAAAGGGTCAGGCAGGGACACTGAGTAGTCCTGTTACTTAGCTTTTTTCTCAAGTGAAAACTGCACA	Kif16b	23115			AACAAACAAAAAACCCTGTCCTGCCCTGCCCTGCCCTGCCCTGCCCTGACCTGACCTGACCTGACCTGACCTGACCTGCCCTGCCCTGCCCACTAGGAGCTCTCATGC	chr2	142878413	142878428	-	23.1152	1.36e-08	2.1e-05	AGGTCAGGTCAGGTCA
92	lib2-92	chr19	17408776	17408887	TCCTGTCCCTAGCTTTGTAAATAGAACTCTAATGTCACAATCCCTGGGAGGTCAGGCTGGGTGAGTGTGGCCCTGCCCTTCACAGTGTGCCTAGAGCTACAAGAAAAAAAA	Fscn1	-29085	Actb	-24504	TGGGGCCAGCCAGTCCCAAAGCTCAGACTCTAGTCCTGTCCTGTCCTGTCCTGTCCTGTCCTGTCCTGTCCTGTCCCTTAGCCTGGGGTCACTCCAGGTAAGGCTCAA	chr5	142931240	142931255	-	12.6667	3.54e-06	0.000632	AGGACAGGACAGGACA
93	lib2-93	chrX	17554138	17554246	AGCTGTGGTTCTCAACCCCTTTGTGGGTCAAATGTCCCTTTCACAGGGGTCACCTAAGGCCACCAGAAAACACAGATACTTACGTAACAATCCATGAGCAAAATTACA	Mfn2	-4329	Plod1	27734	AGGACTAGACACTGTGTCCCTCCCTCTGCCTCACACTAAGGCCACATGGTCACATGAGGTCACACAGCTTCGGTGGCACCTTTGAGCGGTATCTGCTGACAAGCCTTC	chr4	147909025	147909040	+	17.6364	6.48e-07	0.000289	TGGTCACATGAGGTCA
94	lib2-94	chr2	17740454	17740563	GAAAGGACCTGATGAACTCTGAGAGGCCTCTGCCTGGGCTCAGCCGAGGGCAGCTGAGGTCAGCCCAGGGCCAGAAATAAAATGCATAAAATGCCAAGGGCCTGGAAAA	Dnajc11	24225			GTAGTAGGAAGCATCGTTGCTTTCCTGAGTGAACAGTGGCAGCTTAGGGTCACAGGAGGTGACCCTCTGTCACGTTCATCCTAGCGTGTGTGCTGTAGGACATTAAAG	chr4	151957908	151957923	+	12.3879	1.02e-05	0.00147	GGGTCACAGGAGGTGA
95	lib2-95	chr13	17805555	17805663	TCCCTCCGGCGCCACTCATGGCGCTTGTTGCTCGCCTCCAGTGAAAAGGTCACGGCAGGACCCGGGAGAACCTTGACGACTACCTTTTCCCCAGCCACGGGATCGGAA	Tspyl3	7406			AGCACACACATAGTAGCTCATACTCATTTGTAACCTCATCTTGTTCTGCCCTCTTGTGACCTCCCACCCACGCACATGCACATGTGCATACGCATTCGTGCACAGACA	chr2	153218027	153218042	-	7.18788	5.4e-05	0.00621	GGGTCACACAGGGACA
96	lib2-96	chr16	18072235	18072343	CAGCTGCCTCTCTCGCTGAGCACCCTTCATGATGCTGCTGTTCTCCAGGGCACGGCGGGACAGGTAAGGGAGTACCTCCATCACAGGGCCATAGGGCACATACTTGTA	Tgm2	24694			CTAGGAGCAGAGAAGGCTATGGCCTGGGTCCGGGCTGTAGGAGCTGGGGGCAGGGCAGGTCATCCACAGACGCGGGCACAGCAGGGAGCGCTGGCCCAGCTGAGTTCA	chr2	158121724	158121739	+	12.9212	2.35e-06	0.000632	aggccaggccaggcca
97	lib2-97	chr14	18271369	18271477	GACCGCAGGACGGCCGTGACTTGGTCGTAGGCGAAGTGGTACGCGTGGACCTTGCGTGTCCTTAAGGCCGGCCAGGGACTTTGGACTTGCGCGAACCAGGCTAGTGGG	Elmo2	3828			GACTTGCAGGCTATTTGTTGCCTTTGAGTCACAGAAGCAGGAACAGAGGTCTGCCTAGGTCATCTGACCTGGCAAAGCCAGGTTTCACAGCTGGGCTGTCTCTGCAGT	chr2	165322642	165322657	+	17.6364	6.48e-07	0.000289	aggtcacctaaggcca
98	lib2-98	chr7	19227159	19227267	AAGTCTTGACTTTGTTTATATGATTTTGCTCCCTGCTGGGTAAGGGAGGACAGTCTGGGACATGTCCTTAAAGTTCCTTCCTGAGCCAGCTCCCTGGGGACCCTTACC	Cebpb	25659			TCCCGGAGGACACACTCTCTAGTGGGTTCCCCGTCCTCCTGCAAAGAGGACAGGAGGGGACAGCTGGCACAGGTGCCAGAGAACTTTCTCACAAACACGCGGAGGTCA	chr2	167714566	167714581	+	12.6667	3.54e-06	0.000632	AGGCCATCCCAGGCCA
99	lib2-99	chr5	19227791	19227900	CAGGCAACTTAGTTTGCCCAGTTGGACCCTCCCCTTTGGAAGATGCTTGGCCTTGTCTGACCTCCTCTGAGCTTTAGGCCAAATAGAATGTGCGCCAATGGCATGTCCA	Nenf	6528			CATGGACTGTGGTGACCTTTCTTCTTGTGAACCTGGACCTTTGTGGTGTCCTCACATGCCCTTTGCCACCCTTTCAAAGGGTATTAATGGAACATATACTCCTGTCTG	chr1	191311658	191311673	-	12.4121	6.46e-06	0.000971	AGGGCATGTGAGGACA
100	lib2-100	chr5	19227802	19227911	GTTTGCCCAGTTGGACCCTCCCCTTTGGAAGATGCTTGGCCTTGTCTGACCTCCTCTGAGCTTTAGGCCAAATAGAATGTGCGCCAATGGCATGTCCACAGTGGACACA	Dnmt3a	17097			TACTGTGCAGGAGCTGGGTCTTTTGGGGCTGCTGGCCAGGGCACTGGGACCTAGGCTGACCCTGCTCTGCTGTATGTCGCCTTGTTTTGAGGGCTGGATCCATGGTCC	chr12	3824119	3824134	-	12.6667	3.54e-06	0.000632	GGGTCAGCCTAGGTCC
101	lib2-101	chr7	19236246	19236354	GAGACTCAGAGTTCACAGGCATTCGTCCTCAGCTCTGGACTGTTATAGGTCAGCCTAGGACTCATGAGGCCCTTTCTCAAAACAAAGCACTTCAGCAGCAGAGGCACA	Tbc1d10a	-11920	Sf3a1	14552	ATGTTCCCATTCATGTTGTGAGGAAGCAGCTTGGCCTGCTGCCGCCTGACCTTAGCTGCCCCAGGAGACTTAGCACGGGGACTGGCTGGCAGGGACTAAGGCTCCTTG	chr11	4174891	4174906	-	12.4121	6.46e-06	0.000971	GGGGCAGCTAAGGTCA
102	lib2-102	chr7	19822337	19822446	AGTCCCAGCTACCAGGAACCCCAACTATTTGTGTCCTGTGTTCTGCTGACCTTAGGTGGCCCCCACCCGGCCCTGACTTTCATGGGGGAGGCCACTCACCCTGGTAGTA	Kdm2a	479			TGAACCTAACAGACTTTCAGAAAAAAATCTCCAGCAGCTAATCTGAAGGTCATGTGAGGACAGAGCGTGTTTGCTTAAGTTAAGGTCATAAATGGTACTGGCAAGCAT	chr19	4397795	4397810	+	7.69697	3.72e-05	0.00483	GGGTCCCCCGGGGTCA
103	lib2-103	chr7	19831284	19831392	ACACCTGCTGTCTCAGCTTTTGAAGGCTGAGAGGCTCATGAGTTTGAGGTCAGCTTTGGACACAGAGTAAGAGAAGCACATCTGGCAAAAAGACAAAGCAAAACAAAA	Srl	21880			GGGGTGGAGCCTTTCTGAGAGAACATGTAATAAGATGTAATTTTCAGGGTCAAGGGAGGGCATCCACACGGGGTATACCGGAATCTGATACTGACGCCGCGTTGTCTG	chr16	4501187	4501202	+	12.9212	2.35e-06	0.000632	AGGTCAGGCCGGGACA
104	lib2-104	chr7	19864278	19864386	GCCATACCTGCAGCTCTCCTGTCCCAGTTCCTCAAGAGTATCACTGTGTCCTGGGCTGCCCTCAAGGGGAAGGAGGGCTGGGGAGGGCTGAGGAAGGCTAGGGAGAGT	Esr1	4571			TCAACCCCAGCTACTTAGGAGGCTGAGGCAGGAGAATCACTAGTGGAAGGTCTACAGGGGTCATCTGATGAGTTCAACACCAGCTTTGAAATTTGGCAATCCCCTTCT	chr10	4616553	4616568	+	12.4121	6.46e-06	0.000971	aggtctacaggggtca
105	lib2-105	chr7	19864387	19864495	GGGGTGGCAGAGGCTGGGTTTGCTGCCTCTTGCCCTCCTTCAACTGTGACCTTACCTCACCTTGCTCTCCCTGTCTGGCCCTGCTCCCACACTCTCGCCTAAATACTG	Coro7	-3996	Dnaja3	-297	GTGCCCCTGAGGCTGTTTCTCAGGTGAAGCTTCTGTTGATTGATATAGGTCAGGACAGGTCAGGACAGGACAGGACAGGTCAGGACAGGTCAGGACAGGCTGTGCCCA	chr16	4683765	4683780	+	12.6667	3.54e-06	0.000632	GGGTCAAGGGAGGGCA
106	lib2-106	chr14	20702972	20703080	GAAAGTGCGCGCACAGCTGCCCGTTGTCCGCACGCCAAGCGCGTAGAGGTCAAGAGGGGTCACGCACGGCGCCGCGGAGCCTACTGGGAACGCTGTGCAAAATGGCGA	Nmral1	16524	Dnaja3	18762	CCTGAGGCTGTTTCTCAGGTGAAGCTTCTGTTGATTGATATAGGTCAGGACAGGTCAGGACAGGACAGGACAGGTCAGGACAGGTCAGGACAGGCTGTGCCCAGCTGC	chr16	4702824	4702839	+	23.1152	1.36e-08	2.1e-05	aggtcaggacaggtca
107	lib2-107	chr9	20901620	20901729	GTGCCTGTGTTTTCTTGTGAAAAAAACTTGTTGCAGTTGTCACTAGAGGGCAGAGTAGGACAGTGAGAAGGAAGGAGGTTGGGGACCAAGGAAAGAACCCCAGCTGCAA	Nmral1	16518	Dnaja3	18768	GGCTGTTTCTCAGGTGAAGCTTCTGTTGATTGATATAGGTCAGGACAGGTCAGGACAGGACAGGACAGGTCAGGACAGGTCAGGACAGGCTGTGCCCAGCTGCACGTG	chr16	4702824	4702839	+	23.1152	1.36e-08	2.1e-05	aggtcaggacaggtca
108	lib2-108	chr12	21373786	21373894	GCCTTCAGCTGGCGGCGTCCTGACTCGACCCTCTCTCTCTCGCCTCTGTCCCCGGGTGACCGCGGGGAACGAAGGTGGGAGAGGATGGGCAGGTCCTTAGACAGGTGC	Nmral1	16514	Dnaja3	18772	TTTCTCAGGTGAAGCTTCTGTTGATTGATATAGGTCAGGACAGGTCAGGACAGGACAGGACAGGTCAGGACAGGTCAGGACAGGCTGTGCCCAGCTGCACGTGTTTCT	chr16	4702824	4702839	+	23.1152	1.36e-08	2.1e-05	aggtcaggacaggtca
109	lib2-109	chr9	21598346	21598454	TTGCCTGCACTGTTGCCTAGGTACCACAGAAGTGCAGTGCTCAGAAAGGTCAGAAGAGGGCACCGGTGGTTGTAAGCTGCCATTTGGCTGCTATGTCTGAACCCAGGC	Nmral1	16508	Dnaja3	18778	CAGGTGAAGCTTCTGTTGATTGATATAGGTCAGGACAGGTCAGGACAGGACAGGACAGGTCAGGACAGGTCAGGACAGGCTGTGCCCAGCTGCACGTGTTTCTACCTC	chr16	4702824	4702839	+	23.1152	1.36e-08	2.1e-05	aggtcaggacaggtca
110	lib2-110	chr9	21704005	21704113	GTGTGTGTGTGTGTGTGTGTATCAAGTACATTCCTAGAGCCTACAGAGGTCAAGGGAGGGCATTGGATCTGGAACTGGAGTCACATGAGGCTGTGAGCAACTGTGTGG	Nmral1	16498	Dnaja3	18788	TTCTGTTGATTGATATAGGTCAGGACAGGTCAGGACAGGACAGGACAGGTCAGGACAGGTCAGGACAGGCTGTGCCCAGCTGCACGTGTTTCTACCTCATTGCATCAT	chr16	4702824	4702839	+	23.1152	1.36e-08	2.1e-05	aggtcaggacaggtca
111	lib2-111	chr6	22001545	22001654	GTGACCTGATGCAGAGGTGACAGGCAGAGGAGATAGCAAGCATAAGGGGACAGTTGGGGACATGAACAGGTCTGGAGGTGGGAACATGGGCAGCAAGCTTTGTTTGGGA	Nmral1	16494	Dnaja3	18792	TTGATTGATATAGGTCAGGACAGGTCAGGACAGGACAGGACAGGTCAGGACAGGTCAGGACAGGCTGTGCCCAGCTGCACGTGTTTCTACCTCATTGCATCATTTTGT	chr16	4702824	4702839	+	23.1152	1.36e-08	2.1e-05	aggtcaggacaggtca
112	lib2-112	chr9	22107359	22107470	CTTTTTCTTTTCATTTGTTTTATTGTTTGAGACAAGTTCTCACTGTGTGGCCCAGGCTGGCCTGGAACTCACCATGTAAACCAGGCTGGTTTCAAACTCACTGAGATCCAC	Nmral1	16489	Dnaja3	18797	TGTGCCCTGGCACTGCCTCTGAGGAACCAGAGAGTGAGTGAGCACTGGGTCACTGAGGGACAGAGCAGCCATTATTGAATTGATGCCACTAGGGTGCACAAGTTAGAG	chr16	4702824	4702839	+	23.1152	1.36e-08	2.1e-05	aggtcaggacaggtca
113	lib2-113	chr9	22119822	22119931	TATGTGGGTTTGGTTTTTTTGTTTTTTTCAACTTGGCACACAACTAGGGTCATCTGGGGACAGGGAACCTCAATTGAGAAATGCCTCCATCAGACTATCCAGTAGGCAA	Sptbn2	6256			CATGGAGGCGAGCGGATGGTGGGAGGAGCTGCGCGTAGGGCTCGGCTGGCCTCGGCTGGCCTCGGCTGCGCTCGGGAGGCTGCGGTAAATCCGGGCTTGCGGTGGCTG	chr19	4717456	4717471	+	17.6364	6.48e-07	0.000289	AGGTCATGTGAGGACA
114	lib2-114	chr8	22636260	22636368	TATATTTGCCACCTTTTTTTTTTTTTTGAGATACGGTCTGACTCTGTGGCCTGGTGTGACCTGAAATTCACTACGTAGTCCGGGCAGGGCTTGAACTCATGGCAACCT	Mgrn1	21584			GTCTGAAAGTTCGGGCCTGAGTTTCTTCTCGGGCCCTCGGGGCTGGTGACCTGGCTTGAACTCCAGCCTCGGCCCTCTGACCTGCTGTTTCGCCTCCCCAGCCCTGTC	chr16	4907675	4907690	+	7.18788	5.4e-05	0.00621	GGGTCACTGAGGGACA
115	lib2-115	chr19	23137416	23137524	ATCTAATCCTATCAGTCCAGTCCGCAGATAAGAAAATGGCTGGGAGAGGTGAAGTGAGGTCACAGATCTCATTTAAGGCAGAAGAGGCCTTATAGCCTTCACATTAAT	Phyh	2233			GAAGCAGGGCAGTGAAAACAGGGAAGGCGTGAACTGCACGCAGAGCTGACCCCAGATGACCTTTGTACTGCTCATCTTTATTAAATTCTGTGGCCTGCGTAACAGTCT	chr2	4921244	4921259	+	12.4121	6.46e-06	0.000971	GGGTCATCCTGGGTCA
116	lib2-116	chr19	23273855	23273964	CGGCGAGCCGCAGCCCAGGAGCCTCCGCGCCCGGCTCCCGCGCTAACTGACCCCGCCTGACCCCGCCCCCGCGGCCCCGATGCGCTTGCGCGGTTCCGCCCCGCAAACC	Brms1	-2535	B4gat1	43	GAGCTGAGGGGTGCTGAGAGAGAAGAGCAGAAGTCAGGATGCCTTGGGGTCAGGAGAGGTCACGGAGACCAGGCTAAAGTGACCAGCACAGAGATTGTGACTTTTGAG	chr19	5038862	5038877	-	12.9212	2.35e-06	0.000632	AGGCCAGCCGAGGCCA
117	lib2-117	chr19	23687153	23687261	GCCGGTGAAGCGGGCCTGGTGCAGCCATCCGGAGGTCCCTGGGTAAAGGCCACTCTGGGACACGGCTGCTCGGAGAAGTGCGGGGGAAGCCTCCTTCCTCCACGCCTA	Rasl10a	-332			GTCCAATGCGACGATTGGCCCAAGGTCATTCAACCAGGACTGGGTCTGACCCCAAGTGGCCTGATTCTAAGAGCCTGGGCTTGGTCAACAGCCAGGTTGCAGCCAGCG	chr11	5057788	5057803	-	12.4121	6.46e-06	0.000971	AGGCCACTTGGGGTCA
118	lib2-118	chr16	23968662	23968770	GTTAGGAATCGTACTGAATCATATTGCAAATATCTATGTTTTCTGATGCCCTTAGATGACCCCTGTAAAAAATAAAGTCATTCAACCCCCAAGGGGTCTCATCCCACT	Tsga10ip	-13899	Drap1	16621	AGCCTCAGTTTAGGCAGTGTCTTGTTCTTGGCTTTCTGGCCTGCAGTGGCCTCTGGTGACCCCCGGAAGCCTTCTTTTAGTCCTTCCCACACTCCCTGAATGACCTCA	chr19	5408292	5408307	+	17.8909	2.73e-07	0.000159	GGGTCAGGAGAGGTCA
119	lib2-119	chr16	23979547	23979655	CAGCCCTTTGGAGCTGCTTTCCCAGTAAAGGGACCTAAGGCCAGCGAGGTCATGTTGGGCCACCTAGATAGTTGATGGCCTGGCCCTAGGTCTTCTGGCTCAGATTCC	Pdk4	-11680			TCACGGAATCCATGTAGAAGTCTCTTACTTAGAAAACTCCAGTGCTTGTCCTAGCCTGCCCTTGGTTCATGTGCTGTGACAGCCTTTGGTAACCTTTCTGACTTTCCA	chr6	5507981	5507996	-	12.6667	3.54e-06	0.000632	AGGGCAGGCTAGGACA
120	lib2-120	chr19	24301496	24301604	TACGTATTTGTCTGCATGTGTATCTGTGCATGTTTGGTGCCTGGAGAGGCCAGAAGAGGGCACTAGATCCCCTAGACCTGGAGTAACCTAGACCTGGGAATCCAGCTC	Frmd8	29430			GAACTTTTAGACATGGAGAGTGATGATACCCGGGCTGCTAGGGTCAAGGTAAGCTGAGGTCACCTAGTGGAGGGTTGTCTGGAGACACGGCCCCTTGGGGAGGCTTGG	chr19	5845835	5845850	+	12.6667	3.54e-06	0.000632	GGGTCGCCTCAGGTCA
121	lib2-121	chr5	24425784	24425894	CTCCTCGGATCTCGGGATTGAGAGATGGAGCCATGAAAAGGGTTGGCGGGTCAGGTCAGGACAAGAGGTCAGACAGAAGGGGGAGCAGCTGGGTGAGGGTGGGAAGGACA	Synj2	-4861			GGGAGGGAGGAGCGCACTGGCCAGTGGTAAATCAGGTGTCGCTGGGTGACCGCGGGTGGCCTCGGGAGGTCCTGAGGCTAAGGGCACAGGAGACATTTGGAGAGGTAG	chr17	5936411	5936426	-	17.6121	8.82e-07	0.000354	AGGTTATCCCAGGTCA
122	lib2-122	chr7	24429434	24429542	TCTCCAGGGGAAGGACGCCCTTAGTCTGGGCCTACTTGCTAGGGCTGGGTCACTCCAGGTCAGAGCTATCCTCAGATCCTGGAATCCTGAGGAAGCAGATGGGAGCGA	Zfp787	1082			CCCATCAGGTCTGCGTTTTTAATAACGACCTGGGCAATAACGCCTAAGGTCGTCCTGGGTCAGGTCTCAGCTCCTGCTTTCCAACCCCAGTTCATGTTCATTTTCCTA	chr7	6154881	6154896	+	12.4121	6.46e-06	0.000971	AGGTCGTCCTGGGTCA
123	lib2-123	chr7	24483212	24483320	CCCCCCAGCCCCCACCCAAGACACGGTGACCCTGAGGCTGGGGACAAGGTCAGGAAATGTCACCTGAATGCTCACACTTAGAACCCTGTGTTTCTTATATCCACCATG					ACGCTCACCTTGGGGCCGTCCAAGGCAAGCACCGAAATACCTTCCAGGGTCAGGGAAGGACAGACAAGTTGCCAGCCAGGGACTACGCTCGCCGACCGAGCCGCGCCC	chr1	6214505	6214520	+	12.6667	3.54e-06	0.000632	GGGTCAGGGAAGGACA
124	lib2-124	chr12	25112968	25113076	TGCCCTTTTCAGGCCTATTCTGGCTTCTGAGTCACTGCCACTGAGATGGCCTAATGTGACCCAGTGGCACCATAGAGTAGCTGTTGGGCCCTGCGGGGACATGAATGG	Usp6nl	15281			TCAGAGAATTCCTAGGGATGACACATTCTGCTTCCAGAAGCTGTATAGGTCACCTCAGGTGATGCTTCCTTCCTCAAACTGGCAGGTGCAAGACGCAATCCTCTAATT	chr2	6368006	6368021	-	17.6364	6.48e-07	0.000289	AGGTCATCTGGGGTCA
125	lib2-125	chr2	25177926	25178035	GTGGCTGCAGGCCTGGCCCAGCTTTGGCCAGCTGCCCTGTCTGTGCTGTCCTCCTATGGCCTCTCAGATTGCCTGGACTACCCCACCCAGATTTCCCCTGCAGATTCCA	Zmiz2	-433			TGACTAGACGAGCAGGCTTTGGCCAGGCCCAGGCCCAGGCCCTGCCTGCCCTGCCGTGGCCCCGCCCCCGCCATAGTCCCACCCCCAGTCGGCCCCGCCCCGGTGGAC	chr11	6389032	6389047	-	7.69697	3.72e-05	0.00483	GGGCCACGGCAGGGCA
126	lib2-126	chr19	25207012	25207120	CGTTAATGTATGTACGTGCACCCCTATGTGCGCCTGGTACCTGCAGAGGTCAAGAGAGGCCATTAGGTCTCCAGTCACGCATAGCTGCGGGCCACCACGTGGTTTCTG	Ppp1r14b	1585	Fkbp2	3807	ACTGATGGTGTTTGGAAGCAAGTACAGGGCCTTTGAGAGCCGAGTGGGGTCAGATGGGGTCATGAGAATGGGGCCCATCATGGGGTTAGCAGCTTTTGTTTCAGTTGA	chr19	6976625	6976640	+	17.6121	8.82e-07	0.000354	AGGTAAGCTGAGGTCA
127	lib2-127	chr7	25220624	25220733	CCCTACACGAGGCCTTGAGCGTGACGGTCGCTCCTCCTCCCCCACTTAGGTGACTCAAGGTCAGGGCCAGCACGTGCCTAAGACAGGTCTCTTCTAGGACTGGTTTCCA	Lifr	13672			GGGATTCCAGGGTTCAGCGGCTTAAAGGGCTTGCTGCCAAGTCTGCTGACCTGAGTTGTCCTCTGACCTTCACCTAAGCGCCATGACTAGCACACACACGTGCACACA	chr15	7168017	7168032	+	17.8909	2.73e-07	0.000159	AGGGCACCAGAGGTCA
128	lib2-128	chr7	25283678	25283788	TCTTCATACAGTGCTCCCCCAGACTAGATTTCAGAAAGTATTGGGGTGAGGTCACCTCGGGTCAGGATGCTCTGGAGCAGGGGGAGGCAGGGAGTGATGGATATCAGAGA	Otub1	28773			AAGAGTCAGCAGGTTTAAGCCTCTTCCCTTGGCTACCTTCCCATCGTGTCCTCGCATGGCCTCTCCTACACACACACACACACACACACACACACACACACACCTGCT	chr19	7177535	7177550	+	12.4121	6.46e-06	0.000971	gggtcagatggggtca
129	lib2-129	chr2	25472593	25472702	CTCAGAACCAGGAGGAGATTATCTGAGCAGGACAGAGGTGCCATTCTGGGTCAGCAGAGGCCAATGTCACTCAGGCCAATGTCATTCAAGTCAATGTCACTCAGGCCAA	Ginm1	6635			CTCCTCCTTCCCAGTCCTGCTGTGCCCTACTGTGTGCCCTACTGTGTGCCCTACTGTGTCCTATTGTGTCCTGCTGTGTCCTGCTGTGTCCTACTGTGTGCCTTGCTG	chr10	7774268	7774283	-	12.6667	3.54e-06	0.000632	AGGACACAGCAGGACA
130	lib2-130	chr2	25472728	25472836	CCAGTGTCACTCAGGCCAGTGTCACTCAGGACAGAGGTGCCATTCTGGGTCAGCAGAGGCCAATGTCACTCAAGCCAATGTCACTCAGGCCAATGACACTCAGGCCAA	Ginm1	6615			TGTGCCCTACTGTGTGCCCTACTGTGTGCCCTACTGTGTCCTATTGTGTCCTGCTGTGTCCTGCTGTGTCCTACTGTGTGCCTTGCTGTGTGCCCTACTGTGTCCTAC	chr10	7774268	7774283	-	12.6667	3.54e-06	0.000632	AGGACACAGCAGGACA
131	lib2-131	chr8	25615590	25615698	GTGCGTTCTATGTCTTTGTGTGGAGATGTGTATGAAGATGCTGAATAGGCCAGAAGAGGGCATCTGGAGCCAGAGAGATTGTGAGCCACCAGACATGGGGGCTGTAAT	Ginm1	6605			TGTGTGCCCTACTGTGTGCCCTACTGTGTCCTATTGTGTCCTGCTGTGTCCTGCTGTGTCCTACTGTGTGCCTTGCTGTGTGCCCTACTGTGTCCTACTGTGCCCTAC	chr10	7774268	7774283	-	12.6667	3.54e-06	0.000632	AGGACACAGCAGGACA
132	lib2-132	chr8	25615900	25616008	GCCTACATATATGTTTGAATGTCACACGCATGCCCAGTGCCAGCAGAGGTCAGCAAAGGCCAGCAGAGGCCAGCAGAGGCCAGCAGATCTCCCAGAACTGGAATTACC	Ginm1	6571			TGTGTCCTGCTGTGTCCTGCTGTGTCCTACTGTGTGCCTTGCTGTGTGCCCTACTGTGTCCTACTGTGCCCTACTGTGTCCTGCTGTGCCCTGCTGTGTCCTGCTGTG	chr10	7774268	7774283	-	12.6667	3.54e-06	0.000632	AGGACACAGCAGGACA
133	lib2-133	chr8	25615910	25616019	ATGTTTGAATGTCACACGCATGCCCAGTGCCAGCAGAGGTCAGCAAAGGCCAGCAGAGGCCAGCAGAGGCCAGCAGATCTCCCAGAACTGGAATTACCGGTAGTTGTGA	Ginm1	6561			TGTGTCCTGCTGTGTCCTACTGTGTGCCTTGCTGTGTGCCCTACTGTGTCCTACTGTGCCCTACTGTGTCCTGCTGTGCCCTGCTGTGTCCTGCTGTGTCCTGCTGTG	chr10	7774268	7774283	-	12.6667	3.54e-06	0.000632	AGGACACAGCAGGACA
134	lib2-134	chr8	25615920	25616028	GTCACACGCATGCCCAGTGCCAGCAGAGGTCAGCAAAGGCCAGCAGAGGCCAGCAGAGGCCAGCAGATCTCCCAGAACTGGAATTACCGGTAGTTGTGAGCCACCATG	Ginm1	6551			TGTGTCCTACTGTGTGCCTTGCTGTGTGCCCTACTGTGTCCTACTGTGCCCTACTGTGTCCTGCTGTGCCCTGCTGTGTCCTGCTGTGTCCTGCTGTGTCCTACTATG	chr10	7774278	7774293	-	12.6667	3.54e-06	0.000632	AGGACACAGCAGGACA
135	lib2-135	chr17	25725014	25725122	GAGGCCTCACCCCAGGCCAAGCTGGCACCAACTGAGGGAGAGCAAGAGGTCAGGCCAGGACAGTGCTTCTTAACCTGTGGGTCACAATCCCCTTGGGAGTCAATGACC	Ginm1	6541			TGTGTGCCTTGCTGTGTGCCCTACTGTGTCCTACTGTGCCCTACTGTGTCCTGCTGTGCCCTGCTGTGTCCTGCTGTGTCCTGCTGTGTCCTACTATGTCCTGCTGTG	chr10	7774342	7774357	-	12.6667	3.54e-06	0.000632	AGGGCACAGCAGGACA
136	lib2-136	chr17	25725085	25725193	AACCTGTGGGTCACAATCCCCTTGGGAGTCAATGACCCTTTTATAGGGGTCACCTAAGGTCATTGGAAAACACAGATATTTACATTACAATTCATAACAGTAGCAAAA	Ginm1	6531			GCTGTGTGCCCTACTGTGTCCTACTGTGCCCTACTGTGTCCTGCTGTGCCCTGCTGTGTCCTGCTGTGTCCTGCTGTGTCCTACTATGTCCTGCTGTGTCCTGCTGTG	chr10	7774342	7774357	-	12.6667	3.54e-06	0.000632	AGGGCACAGCAGGACA
137	lib2-137	chr8	25753781	25753897	ATCGACCCACCGAGACGCAGAGCCAGAGTTTCGGATGAAAAGTGACAAATGACCTCAACTGCCCCCGGGGCGATGGATGTCGGGCGAGTTCCCACCGACCCCAGCACTAAAGCACC	Ginm1	6521			CTACTGTGTCCTACTGTGCCCTACTGTGTCCTGCTGTGCCCTGCTGTGTCCTGCTGTGTCCTGCTGTGTCCTACTATGTCCTGCTGTGTCCTGCTGTGCCCTGCTGTG	chr10	7774342	7774357	-	12.6667	3.54e-06	0.000632	AGGGCACAGCAGGACA
138	lib2-138	chr14	25842346	25842455	GCGTGGGGTGCAATGTTCCCCCGAGGACAAGGCCCGGAGTTGAACGGGGTCAGGGCAGGTGAGCCTGGGACCGCAGGGTCCCAGGGTGTGCGAACTTGGGGGTGACTGA	Ginm1	6512			CTACTGTGCCCTACTGTGTCCTGCTGTGCCCTGCTGTGTCCTGCTGTGTCCTGCTGTGTCCTACTATGTCCTGCTGTGTCCTGCTGTGCCCTGCTGTGCCCTGCTGTG	chr10	7774342	7774357	-	12.6667	3.54e-06	0.000632	AGGGCACAGCAGGACA
139	lib2-139	chr17	25927466	25927574	AGGCCTGCCTACATTCAGCACACAGAGTGTTTGGTTGGCCCTTGTGGGACCTGAGATGACCCCGTGGTCAGTGCTGTCCTGGCAGAGAGGAGGCGTGATGGTTGTGCA	Ginm1	6501			CTACTGTGTCCTGCTGTGCCCTGCTGTGTCCTGCTGTGTCCTGCTGTGTCCTACTATGTCCTGCTGTGTCCTGCTGTGCCCTGCTGTGCCCTGCTGTGCCCTGCTGTG	chr10	7774342	7774357	-	12.6667	3.54e-06	0.000632	AGGGCACAGCAGGACA
140	lib2-140	chr17	25985202	25985310	CGACCTATACCTTCGTACAGTGGGCCAACGCTTAGCCCCGGACAAGAGGGCACTCAAGGACAGGCAGGCACCGAGGGTCGCCTGCGTCTGAGGTTCCTAGGCTGGCCT	Ginm1	6481			CTGCTGTGTCCTGCTGTGTCCTGCTGTGTCCTACTATGTCCTGCTGTGTCCTGCTGTGCCCTGCTGTGCCCTGCTGTGCCCTGCTGTGCCCTACTGTGTCCTGCTGTG	chr10	7774342	7774357	-	12.6667	3.54e-06	0.000632	AGGGCACAGCAGGACA
141	lib2-141	chr17	25985258	25985367	AGGACAGGCAGGCACCGAGGGTCGCCTGCGTCTGAGGTTCCTAGGCTGGCCTCGAGTGACCCACACCTCCGGCGCGCTTCCCCCTCCCCTTCCCGCTCACCACAAGCCA	Ginm1	6442			CTGCTGTGTCCTGCTGTGCCCTGCTGTGCCCTGCTGTGCCCTGCTGTGCCCTACTGTGTCCTGCTGTGCCCTGCTGTGTCCTGCTGTGCCCTGCTGTGCCCTACTGTG	chr10	7774392	7774407	-	12.6667	3.54e-06	0.000632	AGGACACAGCAGGACA
142	lib2-142	chr17	26571455	26571563	CAGAGCTGACCGCTGTTCCCACTGTGCACGCTGCCCATTGCCACATGGGTCATCCCAGCTCAGGAAGTGACAATGGCATAGGGTCAGTGTCCCATGCAGGCCTCCACG	Ginm1	6432			CTGCTGTGCCCTGCTGTGCCCTGCTGTGCCCTGCTGTGCCCTACTGTGTCCTGCTGTGCCCTGCTGTGTCCTGCTGTGCCCTGCTGTGCCCTACTGTGTCCCGCTGTG	chr10	7774392	7774407	-	12.6667	3.54e-06	0.000632	AGGACACAGCAGGACA
143	lib2-143	chr2	26607102	26607210	GCTGAAGCTTCTACTCTGTTTATCCAAGAGAGGAGAAGAAAGGAGGTGGCCCCCACTGCCCTGGAAGTGCTGGGAATGTGTCAAGCAGCCAGTGCCAGACAACTCTGT	Ginm1	6421			CTGCTGTGCCCTGCTGTGCCCTGCTGTGCCCTACTGTGTCCTGCTGTGCCCTGCTGTGTCCTGCTGTGCCCTGCTGTGCCCTACTGTGTCCCGCTGTGCCCCGCTGTG	chr10	7774402	7774417	-	12.6667	3.54e-06	0.000632	AGGGCACAGCAGGACA
144	lib2-144	chr2	26607560	26607668	TAAAAACCTGGGTGACTCTTGACTGTGGCAATCCAGGCAGGCAGGAAGGGCAGGGCGGGACAGGGCAGGGCAGGGCAGGACATCCACTTTGAAGTCTTGTTGACCTGG	Ginm1	6411			CTGCTGTGCCCTGCTGTGCCCTACTGTGTCCTGCTGTGCCCTGCTGTGTCCTGCTGTGCCCTGCTGTGCCCTACTGTGTCCCGCTGTGCCCCGCTGTGCCCTGCTGTG	chr10	7774412	7774427	-	12.6667	3.54e-06	0.000632	AGGGCACAGCAGGGCA
145	lib2-145	chr2	26607570	26607678	GGTGACTCTTGACTGTGGCAATCCAGGCAGGCAGGAAGGGCAGGGCGGGACAGGGCAGGGCAGGGCAGGACATCCACTTTGAAGTCTTGTTGACCTGGCTGCCAGCTC	Ginm1	6341			CTACTGTGTCCCGCTGTGCCCCGCTGTGCCCTGCTGTGCCCTGCTGTGCCCTGCTGTGTCCTGCTGTGTCCTGCTGTGCCCTGCTGTGTCATACTGTGCCCTACTGTG	chr10	7774482	7774497	-	12.6667	3.54e-06	0.000632	AGGGCACAGCAGGGCA
146	lib2-146	chr2	26607580	26607688	GACTGTGGCAATCCAGGCAGGCAGGAAGGGCAGGGCGGGACAGGGCAGGGCAGGGCAGGACATCCACTTTGAAGTCTTGTTGACCTGGCTGCCAGCTCCAGGCTACCT	Ginm1	6332			CCGCTGTGCCCCGCTGTGCCCTGCTGTGCCCTGCTGTGCCCTGCTGTGTCCTGCTGTGTCCTGCTGTGCCCTGCTGTGTCATACTGTGCCCTACTGTGCCCTACTGTG	chr10	7774522	7774537	-	12.6667	3.54e-06	0.000632	AGGGCACAGCAGGGCA
147	lib2-147	chr17	26932024	26932132	GGGCCCAGCACGGGGCAGAGTGGGAAGGCTTCTCATCTGTAACCCTTGACCTTGTGTGACCCTGTTTATCTGTCCACAGGTGAACCAGTGTGTCATTGGTACTGCTCA	Ginm1	6321			CCGCTGTGCCCTGCTGTGCCCTGCTGTGCCCTGCTGTGTCCTGCTGTGTCCTGCTGTGCCCTGCTGTGTCATACTGTGCCCTACTGTGCCCTACTGTGCCCTACTGTG	chr10	7774522	7774537	-	12.6667	3.54e-06	0.000632	AGGGCACAGCAGGGCA
148	lib2-148	chr2	27078007	27078115	GTGCTTCTTCTTATTGGCCCCAGGGGGGCAGTGTGAGCCTGGATAAGGGTCATGGGAGGTCAGGGTGACAGAGAACAGAAGCTGAATACCTTAAGGTCAGTCACTACT	Slc22a6	13054			AGTGAGGTCAGCTGTGGAGCTGGCAGCATGGGGAAGTGGGGCATCTGGGGCAAGGCAGGACAGGGCAGGGCAGGGCAGAGCAGGGCAGGGCATCTTAACAGACTCCCT	chr19	8631042	8631057	-	12.6667	3.54e-06	0.000632	AGGCCATGCGAGGACA
149	lib2-149	chr17	27161006	27161115	CAAAGGGCTGTCCCTTGCCCCAGCAAGTGCACAGGAGGCCCCATCCCTGGCCCCTCCTGCCCTGTGGCAGGGTCATGTCCTCAATGAAGTAGCACTGGGCTGCACTCCA	Tmem186	-339			CTCTTCCCTTGACCCGAGGAGTGCCGGACTGACCAACAACACTGAAAGGTCACTCAGGGGCAGGGGTCACTTAGTGCCAGAGGTCAGCTTGCTGTGCTTGCCAATGAG	chr16	8638042	8638057	-	17.6121	8.82e-07	0.000354	AGTTCAAGCCAGGTCA
150	lib2-150	chr17	27161125	27161233	GCTAACTTGGGCCTCTGGGGTGCGGCTGTAGGGCCAGTAGTGAGTAAGGCCACATCGGGACAAGCCCTTTCCTGAAGTTTTGAGGCCTGAGTGGCAGCCAGCCTGGCT	Usp7	4704			TGGGAACCAGGCTCCTGAGGGAGATGGCAGATCTGCTCAGAGGAAGTGACCTCATCTGACCTTGACAGTGAAGTCACGCCCTGCCAGATGCCAGATGAGGACCCAGAA	chr16	8733630	8733645	-	17.3576	1.57e-06	0.000523	AGGTCATCTGAGGTAA
151	lib2-151	chr7	27311105	27311214	ATCCTTTGCTTCACACTCTCCCACTTCCTGGTGTCCCCTCAGCTATGGGACAGGAGGGGACAGGTGATTTCCTGTGCTTTCCCTGTGACCCTCTGGGTCTTCACACCCA	Fth1	-16417			GCTGTGGAGCTGGCAGCATGGGGAAGTGGGGCATCTGGGGCAAGGCAGGACAGGGCAGGGCAGGGCAGAGCAGGGCAGGGCATCTTAACAGACTCCCTAATGACCTGG	chr19	9966287	9966302	+	12.9212	2.35e-06	0.000632	aggacagggcagggca
152	lib2-152	chr7	27446791	27446900	CACACTCTCTCCACATGCACACTCTCATGGTGTCACTCCTTCGTAAGGGGTCAGTCAGGGTCAAACCTTCTAACTGTCTGTCACACGCAGTCACTTGCAATGTTTTCCT	Fth1	-16408			ACCATCCAGCCCCAGGGCACTCAGCAACTGGGCAGCAATCCCAGACAGGGCAAAGCAGGCCACAGAGATGGCTGATGAGATGGCCCACATCACCTGCAACAGGGTCTG	chr19	9966287	9966302	+	12.9212	2.35e-06	0.000632	aggacagggcagggca
153	lib2-153	chr17	27574105	27574213	GAATATGTGTGCCCAACGGATGCTGACATCAGCTGGGTGATGATAAAGGTCAGCTCAGGTCACCTCGCTGGTGGAGCTACCACTGCCTCATGGCAGAAGGGTAATCCC	Taf3	-6154	Atp5c1	25760	GGGTGACCAGAACTTCGAAGTCATCCTCAGCTACACCGAAAGCTCCAGGCCACCCTAGGTCACAAGAGACCCTGCCTGAAAAAGACAAAAGGACTTTTGTGTGGTTTG	chr2	10054742	10054757	+	17.6121	8.82e-07	0.000354	aggtcacctcaggtga
154	lib2-154	chr2	27704238	27704346	GAAGTGGCAGGGATTGAGTTCAGGGTGGAGACAGTTCTTCTGGGGTGTGTCAGTCCAGGTCAGGCCCTAATGGCTTTCCTACTTGATACTCGTTCCTTCAGAGAGAGA	Mid1ip1	1724			GGGTTTCTTTTCTGTTTTTCTTTCCGGAAGAGAAGGGCCTGAGAAAGGGCCATGCCAGGGCACAGTGCTGGGTTGCCACACATGGGAGGGCAGCTTCTAGCCGGGTGC	chrX	10719106	10719121	+	7.44242	4.14e-05	0.00503	GGGCCATGCCAGGGCA
155	lib2-155	chr17	27852283	27852392	CCACTCCCTGGCTTTCCATGTTTAGCTTTTGAGACAGAGTTTTCAAGTGGCCTAAGATGACCTTTGGCTGTTATGGAAGATGAAGTTGATGTCATCATATTTGTCTGGA	Socs1	24129			GGAAAGCGGTGGTGGCGCAGCATGGCGGCTGCGGCGTCCGAGTCGCTGTCCTCCGGTGGCCCCGGGGCCGTGCGGCTGCCGCGCTTGCCGCCACTCAAGGTACTGGCA	chr16	10761396	10761411	-	22.8606	3.43e-08	4.82e-05	AGGTCAGATGAGGTCA
156	lib2-156	chr7	28180114	28180222	GTTAACCCGCCCCTCCCCCGTCCACCTGCTGTCCCCTTCCCCCGCGTGCCCTGGTCTGACCCTCGTCCCCTCCTTTCCCCGCCCCTCCCCCTCGGTGGCAGTGGCGGC	Rmi2	63			TGTTGGGGTGTGGGGTTGAGACAAGGTTTCTCTGTATAGCTCTGGCTGTCCTGGAATGACCTCTGTAGACCAGGCTGACCTCCAACTTGCAGAGATCCTCCTGCCTCC	chr16	10835114	10835129	-	7.69697	3.72e-05	0.00483	GGGCCACCGGAGGACA
157	lib2-157	chr17	28239572	28239681	CACTACTGTTAGTGACTGTCCATGACTCCAGGTTCAGGGAATCCGGTGTCCTCTTATGACCTCTGAGGGCACCAGGCCTGGAGTGCCTGCCATGTGGACATGAATGGAA	Tmem132a	-2697	Tmem109	9364	CTGTCCCTAGCTTTGTAAATAGAACTCTAATGTCACAATCCCTGGGAGGTCAGGCTGGGTGAGTGTGGCCCTGCCCTTCACAGTGTGCCTAGAGCTACAAGAAAAAAA	chr19	10872630	10872645	+	12.4121	6.46e-06	0.000971	AGGGCAAAGCAGGCCA
158	lib2-158	chr3	28282139	28282249	TAAGTTAAGCCCGATGGTGGATTGGCACATGCCTGCACTTTATTGTTGTCCTTTCTTGACCCTGCTTGTTGGAGTTATCTGCTCATGTCAAGACTCGCGCCAACTGTGAC	Txndc11	-9982			ACAGGCCTGTACCATCACACCCAGCTTCCTGCCACTCTTCTGTCCCTGTCCTCCCTTGACCCCTGCAGTCTAGTGTCAGTCCAGCAGCCAGAATGCTTGCTTTTGTCT	chr16	11144624	11144639	-	17.6364	6.48e-07	0.000289	AGGTCATTCCAGGACA
159	lib2-159	chr17	28331012	28331120	AACCTCACTGCTGCCACTCAGCCTTGGTGTGCCTGTGATTGGGGGCAGGGCATGTGAGGCCACTATCCCAAAGCTGGGAGAGGGGGTCTGTAGGGGTCTACAATGCTT	Trp53inp1	272			AACCTGCGGGTGACGGGAAACCTGCTCCGTTACCCGGAGACCCGCCCGACCCCTCCTGACCTCGCGCATCACCGAGCCTGCACCTGTGGGGAGAGCACTTCCCGTCGC	chr4	11156695	11156710	-	12.6667	3.54e-06	0.000632	AGGTCAGGAGGGGTCG
160	lib2-160	chr6	28486434	28486542	AGCTAGCAAGGTGATTTTTTTCTTCTTGGAAACAAGTCATATAGCATGACCCAGGTTGACCTCAAACTTGTGTCTCTCTTCCTCAGCCTGCTGAGTGCTAGAATCCCA	Pfkfb3	-19334			TTTGGGTTTTGGAACCTTTAAGAGGTGGGGCCTTGCTTAAGGAGATAGGTCACTGGAGGTGAACCAGACTTGCTTCCAGTCTCCCTCTCTGCTGTCCCAGGAAGCCAT	chr2	11521427	11521442	+	17.8909	2.73e-07	0.000159	aggccaccctaggtca
161	lib2-161	chr2	28535165	28535274	CATCTGGGCATCTGCCTACTCTCTCAGTTCTAAGTCAAGCCACCACCGACCTAGCTTGACCTGCCCCAGTCTGCTTTATAGAGGTCACGAGGTTTATGCTCCTGCCACA	Il15ra	-13323			GGCGCCGCCTCTCGGGAGCGCGCGCTCAGGGCCCTAGCCCCGGGGTGGGCCAGCCGGGGTCATGGCTTCCAGGCAGTGTCACGCGGCGCGCTCCCGCGGGAGAGCTGT	chr2	11692446	11692461	+	17.6121	8.82e-07	0.000354	aggtcactggaggtga
162	lib2-162	chr17	29136473	29136581	CTGACACATCAGGGCTCTCTTCCCAGTGTCCTGGGAACACTGCCATAGGTCAGATGAGGTCTCCACAAACAACCAGACAGACCCAGGGAAATGAGTGGAGAGTTTACC	Fignl1	-10028			GTGGGGTTTGTTTATCAACCCGGTTCCCAGATGTGCTGATGTTGTGTGTCCACAGGTGACCTGGTTACTGAGGCCACAGGCAACTCAGCAGAGGATTACAGTTCCAGA	chr11	11818982	11818997	-	12.6667	3.54e-06	0.000632	AGGTCACCTGTGGACA
163	lib2-163	chr7	29238464	29238572	GATCGGGCGGGCGAGGGGTGTGGCGGGGCCGTCGCGGCGGTTGGCGAGGTCACTCCAGGTCGGACGGAGGTCACGAGATCCCGGACCTGGAGTTTCTAGGTGTGCACA	Actn2	23327			GGGCGTGGTCAGGAATCATGAAAGCATGCCGTGACCTGAGGTTATTTGTCCTTATCTGTCCTGGAGGAAAGGGGGGGGGGGTGGCGCCAAGAAGCACACGCTGTGTCT	chr13	12317425	12317440	-	12.1576	1.23e-05	0.00171	AGGACAGATAAGGACA
164	lib2-164	chr12	29547791	29547899	TTTCTGTACAGGGACACCCGAGAGCCACCTGGAGGACAGGCGGAGTAGGTCATGGGGGGTCAGAAGCCACCTTACAACAGTCTCTGGTGATGAGCCTATGACTTCACT	Map3k4	-256			TGCAACCACACTGAAAGCTAACAGTGTGCAGAATGGGCCCTGGGGAAGGCCATCTGAGGCCATGCTGAGAACCTGTGGAAGAGTGTGTTGGGTGAGCTTAGATTAATG	chr17	12318908	12318923	-	12.9212	2.35e-06	0.000632	AGGCCACCCGCGGTCA
165	lib2-165	chr2	29737300	29737408	GATGCCTTCTGCCTTTGTCCCCTCAGAGGTCTGATTCTGCAAGACCTGACCTTCGTTCACCTGGGAAACCCAGATTATATTGACGGGAAAGTAAACTTCTCCAAGCGG	Lgals8	-313			GGAGGACCACAAGTTCAATGTCATACTGGAGAACTTAAGGAATTCGGGGTCACTCTGGGACAGATACCTGATCTCAAGGGTGTTAAAAATACACTTAAAGAATAATCG	chr13	12461800	12461815	+	7.18788	5.4e-05	0.00621	gggtcactctgggaca
166	lib2-166	chr6	29931023	29931133	TCTCACAGTAGATAGCTTTCGACCTCATGTTTCCTGAAGTCTAGAGAGAGTTCAGACAAGGTCACCATATGCTCTGTATTTCCCTCCATCCCCCAGCAACTCCTCACCAA	Mycn	-22917			CTTGTCATAGAAAGCCACAAGCCCATTGGATTCAGATCCATCCTCATGACCTCATTTGACCCCAAAACACTTCCCCAAAGCCACACTTTCAAGTTCCATAGTAGGGTG	chr12	12964823	12964838	-	17.3818	1.15e-06	0.000422	GGGTCAAATGAGGTCA
167	lib2-167	chr5	30148742	30148851	CCACACTGGCAGAAAGGCTCATAGTGGCCCAGCTCCAGAGAATCTGATGCCCTCTTCTGACCTCCATGGGCACCCACACACGTGGCATACACTGATATGCATACATAAA	Zfp446	-11507	Zfp324	503	AATCCACCGCGGGTGAGTGTAGGAATCTTTCCAAGGACCCACCAGGTGTCCTGGCTTGCCCTCTTACTGTACTGTGGGGAGGGACCCAGTTGCTTCCAACATCATAGT	chr7	12966333	12966348	-	12.6667	3.54e-06	0.000632	AGGGCAAGCCAGGACA
168	lib2-168	chr7	30203451	30203559	CGCAAAGACTCGCCTGCCTTTTGTTTATTTTGATACAGAGTTCCTGTGTCCCAAACTGGCCCTGAACTCTCTCTGTAGCTGATGGTGGCCGTGACCTCCAGATTCTCC	Rasa3	4254			ACGACTGTATTAGCCCCATGAAGCACACCCGCCCCCTGCAGGTCCATGGCCTGCTGTGACCCACAGCAGCCCTGGTGTCAATATACTGTGGCCAGTGGAGATGGTGAC	chr8	13673341	13673356	-	12.6667	3.54e-06	0.000632	GGGTCACAGCAGGCCA
169	lib2-169	chr16	30259483	30259591	GCCCGCTGGCTCCCCCTCATCTAGCCCCAGGGCCCTGAAGCTCAAGTGGCCTGGGTTGACCGGGCATATCAGCTGCTCCTGCTTCAAGTTTGGCACCAACTGGCCCTT	Gm7168	-20341			CTGAGAACCTGTGGAAGAGTGTGTTGGGTGAGCTTAGATTAATGAGAGGTCATACAAGGTCCAGCAGATGAAGGACAGAAACGGTTGTGTGGGCAACTGAAAACATGA	chr17	13928024	13928039	+	12.4121	6.46e-06	0.000971	AGGCCATCTGAGGCCA
170	lib2-170	chr2	30266921	30267030	GTCCCTCACAACTCAAGAAGGTAGGGGCCCGTGGTTTGGAGGGTGCAGACCTCTAGTGACCTTTGAACTACCTCTGACATTTCACAAAGGAGAGAAAGATCCCTGCATA	Thoc7	-312			GACCGCAGGACGGCCGTGACTTGGTCGTAGGCGAAGTGGTACGCGTGGACCTTGCGTGTCCTTAAGGCCGGCCAGGGACTTTGGACTTGCGCGAACCAGGCTAGTGGG
171	lib2-171	chr6	30303922	30304031	CAAGGGGCCGCCGTAGGCACTGGGGGAGGGAGGGGAGGCGCGGCCAGTGGCCTGGAGTGCCCCGGAGCCCTCGAGTGGGCACCCCCACCCGCCCCACACGCAGTCCGAA	Hivep2	-1767			CCTCCCACGGAGTCACCTGCTCCGGGGGAACCCCGGCCAGAAAGCCGGGTCGCGCCAGGTCAAATCTTGTGCGTCTCTTGTTTACTCCGCCCCGGGCAGGGCGGCGGC	chr10	13964604	13964619	+	12.9212	2.35e-06	0.000632	GGGTCGCGCCAGGTCA
172	lib2-172	chr5	30953812	30953921	CCCTTCCGCTTGGCTGTCTTCTGGCAAGAGCCTCCCTCCCTAGTCAATGACCCGCTTTGCCCTCAGACTCACAGGGCTTACTGTGCCAGCAATACTGAAGACCTAGAAA	Stam	-17983	Hacd1	-95	GAAAGGACCTGATGAACTCTGAGAGGCCTCTGCCTGGGCTCAGCCGAGGGCAGCTGAGGTCAGCCCAGGGCCAGAAATAAAATGCATAAAATGCCAAGGGCCTGGAAA	chr2	14056107	14056122	+	7.69697	3.72e-05	0.00483	GGGCCAGCCGGGGTCA
173	lib2-173	chr3	30969440	30969549	CAAGAGCCAAGAGCCGAGGGGCGGGATCTGGGGGGCGGGGGGCGCAGAGGTCACGTGAGGCCAGCGACTGCCAGGCTCCCTCCCACCTCAACTCTCTCTGTGAGGTGGC	Abcc1	5256			CAGCTGCCTCTCTCGCTGAGCACCCTTCATGATGCTGCTGTTCTCCAGGGCACGGCGGGACAGGTAAGGGAGTACCTCCATCACAGGGCCATAGGGCACATACTTGTA	chr16	14366808	14366823	-	12.6667	3.54e-06	0.000632	GGGTCAAGGGAGGACA
174	lib2-174	chr3	31094389	31094497	CGGGGCCGGGCGGCCAGCTGCGGCCGCGGGGGTTGAGGGGGGCTGCTGGCCGAGCCTGACCTCGGGCGCGGCCAGCTGCCGGGGTCGCGCACAGTGCAGCCCGCCGCG	Izumo1r	19127	Gpr83	24595	AGAGCTGATGTCTGATGAGGCCTCTCTTCCTGGCTTTCAGTACTTTCGTCCTCACGTGACCTTTCTTGAATGAGACTGCATCTCCTCCTATGAGGACACTAGCCCTTC	chr9	14884798	14884813	-	12.6667	3.54e-06	0.000632	AGGTCACGTGAGGACG
175	lib2-175	chr14	31165123	31165234	GCTGAAGGGCAGCAGTAGAACCAAGACTCGAGAAGGAGGGAACTAATGCCCCTGTGTGACCTGCAGGGTAGCCTGCAGGAGATTGGAGAGTGGCTGCGGGCCAGGCTGACA	Med17	-26114	Taf1d	-169	CTTGGCACACTGCGGGCTCAGTCACCACAACAAATCGACGCTCACCTGGCCCGCAGTGTCCTCCCACTTGCAGGAAGGCCTTCTTTCCACTCAGGTTCGAACACAGGT	chr9	15306037	15306052	-	7.44242	4.14e-05	0.00503	AGGACACTGCGGGCCA
176	lib2-176	chr12	31244157	31244265	AAAGAAAGTGTAGCCAAGGAAAACTGTGCATCTGGGAATATGGCCAAGGTCATACCAGGCCACCAAAGATGGTGTCCTGGCTTCTCGCTGTCTTCTCAGTAACTTAGA	Bicra	19062			TCTTGCATAAGAGATCTGAGGTCTGAGGATCAGGGATGGAAAAGAAATGTCAGGTCAGGTCACTCCCAGGCTCTAACCATCCCCCACACTCTTACAGGCTCCCAGCAC	chr7	16028852	16028867	+	17.6121	8.82e-07	0.000354	ATGTCAGGTCAGGTCA
177	lib2-177	chr15	31343837	31343945	GGGATTCCAGGGTTCAGCGGCTTAAAGGGCTTGCTGCCAAGTCTGCTGACCTGAGTTGTCCTCTGACCTTCACCTAAGCGCCATGACTAGCACACACACGTGCACACA	C5ar1	-13244	Inafm1	1035	CTATACGAGATGACACCCCGAAAACTGGTAAGGCCTTTACAGTATCTGACCTTCAATGGCCCCGAAAACTGGCAAGCCGCTTCTCCCCATTCCAACCCAAAAATTACA	chr7	16272574	16272589	-	12.1576	1.23e-05	0.00171	GGGCCATTGAAGGTCA
178	lib2-178	chr15	31365879	31365988	CCGCTGCATGCCAGCTGGAACAGCCACCGCGGGCACCAAGGTGGTGCTGACCTCACCAGACCCATCTCCCTGTCACATCACAAGCACAAAACATTCCTCCAAGTTCAAT	Slc1a5	3587			AGTTCCCACCCCTACCTCCCCTTGGTTCTGAAACCTCAACTTCCTGGGGCCAGAAGAGGCCAATTGAAACTCCCACATCCTGGAAAAGGTGTGCTGGCCGGCCTGTGT	chr7	16784919	16784934	+	7.18788	5.4e-05	0.00621	GGGCCAGAAGAGGCCA
179	lib2-179	chr14	31408777	31408886	GTTTCCTCCCTTAGCGACTCTTCTAAAGAAGGTTAAATGTAGAACATGGCCTTATGTGGCCCCATAAACACCCGACATGCAGCATCTCTGAGCTTTCCTGACCTTGGCA	E2f6	360			GCCGAGACCCCATCAACGTGGAAAACCTACTGGTGAGCGGGGACCCGGGCCACGGGAGGTCAAGTGCTGTGGGACGCGCTCCTTGCATCGGGCCCTCTGCACAGTGTC	chr12	16811329	16811344	+	12.9212	2.35e-06	0.000632	GGGCCACGGGAGGTCA
180	lib2-180	chr14	31408819	31408927	AACATGGCCTTATGTGGCCCCATAAACACCCGACATGCAGCATCTCTGAGCTTTCCTGACCTTGGCATTTCATGCTGACACTGTCCTTACAGAGTACAAAGGGCTCTG	Plek	17694			TTAAAATTGGATTACATCACTTGTGTTTATCATCACGCCTTTTAAAGGGTCAGGCAGGGACACTGAGTAGTCCTGTTACTTAGCTTTTTTCTCAAGTGAAAACTGCAC	chr11	16990999	16991014	+	7.44242	4.14e-05	0.00503	GGGTCAGGCAGGGACA
181	lib2-181	chr15	31447769	31447880	TCTCTGCCTGAGCCCAAGCTACAGAAGATTCAGTCACCTGGCCAACCAAGGCCAACCAAGGCCAACCAAGGCCAACCAAGGCCAACCAAGGCCATGCATGAGCTACAGCAA	Rfk	14789			ATCTAATCCTATCAGTCCAGTCCGCAGATAAGAAAATGGCTGGGAGAGGTGAAGTGAGGTCACAGATCTCATTTAAGGCAGAAGAGGCCTTATAGCCTTCACATTAAT	chr19	17408824	17408839	+	12.3879	1.02e-05	0.00147	AGGTCAGGCTGGGTGA
182	lib2-182	chr15	31447781	31447895	CCCAAGCTACAGAAGATTCAGTCACCTGGCCAACCAAGGCCAACCAAGGCCAACCAAGGCCAACCAAGGCCAACCAAGGCCATGCATGAGCTACAGCAAAGGCACCGCAACACC	Fundc1	18133			AGCTGTGGTTCTCAACCCCTTTGTGGGTCAAATGTCCCTTTCACAGGGGTCACCTAAGGCCACCAGAAAACACAGATACTTACGTAACAATCCATGAGCAAAATTACA	chrX	17554184	17554199	+	12.4121	6.46e-06	0.000971	gggtcacctaaggcca
183	lib2-183	chr15	31447790	31447899	CAGAAGATTCAGTCACCTGGCCAACCAAGGCCAACCAAGGCCAACCAAGGCCAACCAAGGCCAACCAAGGCCATGCATGAGCTACAGCAAAGGCACCGCAACACCACTC	Nebl	-9466			GTGGCTGCAGGCCTGGCCCAGCTTTGGCCAGCTGCCCTGTCTGTGCTGTCCTCCTATGGCCTCTCAGATTGCCTGGACTACCCCACCCAGATTTCCCCTGCAGATTCC	chr2	17740500	17740515	+	17.8909	2.73e-07	0.000159	AGGGCAGCTGAGGTCA
184	lib2-184	chr15	31447801	31447909	GTCACCTGGCCAACCAAGGCCAACCAAGGCCAACCAAGGCCAACCAAGGCCAACCAAGGCCATGCATGAGCTACAGCAAAGGCACCGCAACACCACTCGGGATGAAGT	Cdk13	-958			TCCCTCCGGCGCCACTCATGGCGCTTGTTGCTCGCCTCCAGTGAAAAGGTCACGGCAGGACCCGGGAGAACCTTGACGACTACCTTTTCCCCAGCCACGGGATCGGAA	chr13	17805601	17805616	+	12.9212	2.35e-06	0.000632	AGGTCACGGCAGGACC
185	lib2-185	chr16	31652299	31652408	CACAGCCTAAAAAAGGCACTCGAATAAGGCTAACCCTGGAGTCAGCCTGGCCTGGCCTGGCCTTGCCCTTGACCTGATCTGAACTTCCCAGCACTTTGGAGCAGAACAA	Dgcr6	5846	Prodh	17003	GTTAGGAATCGTACTGAATCATATTGCAAATATCTATGTTTTCTGATGCCCTTAGATGACCCCTGTAAAAAATAAAGTCATTCAACCCCCAAGGGGTCTCATCCCACT	chr16	18072281	18072296	+	7.69697	3.72e-05	0.00483	AGGGCACGGCGGGACA
186	lib2-186	chr16	31652322	31652431	ATAAGGCTAACCCTGGAGTCAGCCTGGCCTGGCCTGGCCTTGCCCTTGACCTGATCTGAACTTCCCAGCACTTTGGAGCAGAACAACCCCAGTCACTCTCAAGCTCCTA	Nkiras1	287			GAAAGTGCGCGCACAGCTGCCCGTTGTCCGCACGCCAAGCGCGTAGAGGTCAAGAGGGGTCACGCACGGCGCCGCGGAGCCTACTGGGAACGCTGTGCAAAATGGCGA	chr14	18271415	18271430	-	12.6667	3.54e-06	0.000632	AGGACACGCAAGGTCC
187	lib2-187	chr5	31698592	31698700	GGTGCTTTATACGTCTTTGTGTTCCCCAGACAGCCTGCCCACTAAAAGACCTCATGTGACCTTATCTTGCGGCAGCAGATTTTTTTATAAAAATTATATATTTGCATC	Opa3	-1121	Gpr4	14675	AAGTCTTGACTTTGTTTATATGATTTTGCTCCCTGCTGGGTAAGGGAGGACAGTCTGGGACATGTCCTTAAAGTTCCTTCCTGAGCCAGCTCCCTGGGGACCCTTACC	chr7	19227205	19227220	+	7.18788	5.4e-05	0.00621	AGGACAGTCTGGGACA
188	lib2-188	chr14	31822687	31822795	ACTGTAATTTTGCCACTGTTATGAATCTTAATTATCTGCTTTCCAATGACCTTAAGTGACCCCCTATGAAAAGGTCACTCAACTCTCACATGGGTCACAGCCCACAAG	Magi2	795			AGGCAACTTAGTTTGCCCAGTTGGACCCTCCCCTTTGGAAGATGCTTGGCCTTGTCTGACCTCCTCTGAGCTTTAGGCCAAATAGAATGTGCGCCAATGGCATGTCCA	chr5	19227838	19227853	-	17.6364	6.48e-07	0.000289	AGGTCAGACAAGGCCA
189	lib2-189	chr17	31862171	31862280	AGGACAATGACGCAGGACAGTGAAACAGAGGGCTTGGCAGGGACAGTGGCCTTGGATGACCTGTGAAGTGTGGACTTTGGCACAGGCCCGAGTGTGCCCCGAGGGTGCA	Magi2	806			GTTTGCCCAGTTGGACCCTCCCCTTTGGAAGATGCTTGGCCTTGTCTGACCTCCTCTGAGCTTTAGGCCAAATAGAATGTGCGCCAATGGCATGTCCACAGTGGACAC	chr5	19227838	19227853	-	17.6364	6.48e-07	0.000289	AGGTCAGACAAGGCCA
190	lib2-190	chr18	31932816	31932925	GAAGGTTTTTGGTGGTGGGAGAGGAGATCAGATCTGCTGGCTATGGGGGTCACATGGGGACAAGGAGCTCTTTTCTGTTCCGGGTACAATTGCTCACTCCCAGAGGACA	Cblc	-25583	Bcl3	378	AGTCCCAGCTACCAGGAACCCCAACTATTTGTGTCCTGTGTTCTGCTGACCTTAGGTGGCCCCCACCCGGCCCTGACTTTCATGGGGGAGGCCACTCACCCTGGTAGT	chr7	19822383	19822398	-	12.4121	6.46e-06	0.000971	GGGCCACCTAAGGTCA
191	lib2-191	chr2	32082262	32082370	GTTCATGGAGGCCTGAGCCTGGGGGGCAGAGTGATGACTTCTCTGGTGACCCCAGATGGCCCTGACACTTGCTTTACCAAAGGGGCACAGGTTCTTGTTCTCTCAGCA	Bcl3	-8568	Ceacam16	29961	ACACCTGCTGTCTCAGCTTTTGAAGGCTGAGAGGCTCATGAGTTTGAGGTCAGCTTTGGACACAGAGTAAGAGAAGCACATCTGGCAAAAAGACAAAGCAAAACAAAA	chr7	19831330	19831345	+	12.4121	6.46e-06	0.000971	aggtcagctttggaca
192	lib2-192	chr5	32106866	32106974	CCTCCCAAATCTGATCTCACTAACTGTTCCTTATATGCAGCGAGTGGGGCCAAGAGAGGACAGCGAGTTTATCCAAGGCCACAGGCAAAGCCAGAGCCCAGGACTCTT	Ceacam16	-3033	Ceacam19	23633	GCCATACCTGCAGCTCTCCTGTCCCAGTTCCTCAAGAGTATCACTGTGTCCTGGGCTGCCCTCAAGGGGAAGGAGGGCTGGGGAGGGCTGAGGAAGGCTAGGGAGAGT	chr7	19864324	19864339	-	12.9212	2.35e-06	0.000632	AGGGCAGCCCAGGACA
193	lib2-193	chr5	32143632	32143740	GATGCTTTCCTAAAAAGAGAGCTGGCAGCTGCCCCCAAGGAGGAGATGGTCACGTGAGGCCATTGTCCTGGGCACCCCTTCTATCTGAGGACCTGTCTTGGAGACGAG	Ceacam16	-3142	Ceacam19	23524	GGGGTGGCAGAGGCTGGGTTTGCTGCCTCTTGCCCTCCTTCAACTGTGACCTTACCTCACCTTGCTCTCCCTGTCTGGCCCTGCTCCCACACTCTCGCCTAAATACTG	chr7	19864433	19864448	-	17.3576	1.57e-06	0.000523	AGGTGAGGTAAGGTCA
194	lib2-194	chr2	32405104	32405212	TTTGAGAAAGCTCTCTGTAGCCCAGGCTGGGCTGGAACCTGCCATATAACCTGGGATGACCTCGAACTTGTACCTCCTCCAATCTCCTAAGCGTTGGGATTATAGATG	Zswim8	-4526	Chchd1	20	GCGTGGGGTGCAATGTTCCCCCGAGGACAAGGCCCGGAGTTGAACGGGGTCAGGGCAGGTGAGCCTGGGACCGCAGGGTCCCAGGGTGTGCGAACTTGGGGGTGACTG	chr14	20703018	20703033	+	17.6364	6.48e-07	0.000289	AGGTCAAGAGGGGTCA
195	lib2-195	chr2	32636722	32636830	GCAGGTTCGCTGAAGCCAGGGGTGATGCAGGACCACACTCTGCATTTGACCTTGCGGGACCTCACGCTCACATTCTGCAGGCACGCTGCCCCTGAGTTCCGGCTGGCT	Eif3g	-3052			GTGCCTGTGTTTTCTTGTGAAAAAAACTTGTTGCAGTTGTCACTAGAGGGCAGAGTAGGACAGTGAGAAGGAAGGAGGTTGGGGACCAAGGAAAGAACCCCAGCTGCA	chr9	20901666	20901681	+	12.4121	6.46e-06	0.000971	AGGGCAGAGTAGGACA
196	lib2-196	chr13	32794823	32794933	CAGACATAGTAACTGGCAGTTGGGATACTGCCAGGTAACTGCTCGGAGGGACAGTCAGGGTCAAATAAGCATATGGCAAAGAGTAGCAAAACGGCCTGGAGCCAGGGAGA	Adam17	-247			GCCTTCAGCTGGCGGCGTCCTGACTCGACCCTCTCTCTCTCGCCTCTGTCCCCGGGTGACCGCGGGGAACGAAGGTGGGAGAGGATGGGCAGGTCCTTAGACAGGTGC	chr12	21373832	21373847	-	7.69697	3.72e-05	0.00483	CGGTCACCCGGGGACA
197	lib2-197	chr2	32822970	32823079	CATGAGGAAGTTCCGAGAGTCCCACTAGCTCCTGGCCAGAGTGACGCTGACCTCAGAGGACCTTTGCCTGCTGAGCCAGCTCACCAGCTCACCATATCCAGGAAGAGAC	Smarca4	-17769	Yipf2	-5572	TTGCCTGCACTGTTGCCTAGGTACCACAGAAGTGCAGTGCTCAGAAAGGTCAGAAGAGGGCACCGGTGGTTGTAAGCTGCCATTTGGCTGCTATGTCTGAACCCAGGC	chr9	21598392	21598407	+	17.6364	6.48e-07	0.000289	aggtcagaagagggca
198	lib2-198	chr14	33213982	33214090	CCTTTTACACTTTCCGAGCCGCTGAGGTTGCTGCTGCAGCCTTGAGAGGCCAGCCAAGGACAGCTGTCAGAGCATCATCCCCAGAGGCATCGAGGAGACAGGAAACCT	Ldlr	-19424			GTGTGTGTGTGTGTGTGTGTATCAAGTACATTCCTAGAGCCTACAGAGGTCAAGGGAGGGCATTGGATCTGGAACTGGAGTCACATGAGGCTGTGAGCAACTGTGTGG	chr9	21704051	21704066	+	17.8909	2.73e-07	0.000159	aggtcaagggagggca
199	lib2-199	chr12	33311750	33311858	AGTTTCCGAAGAGCCAGAGTGCTCCAGCAAAGCTGGCCAAGGGAAGTGTCCACCTCTGACCTCCCGGCCCTCCTGGAACTCTGAGCAGATACCAGGAGAGCTATTTCT	Cped1	15684			GTGACCTGATGCAGAGGTGACAGGCAGAGGAGATAGCAAGCATAAGGGGACAGTTGGGGACATGAACAGGTCTGGAGGTGGGAACATGGGCAGCAAGCTTTGTTTGGG
200	lib2-200	chr17	33394962	33395072	TCAGTGTAGGGAAAGGAAAACCCATGACCCCAAACAGAGAAGGTTACCCGGTCAGGAGAGGACAGTGCCAATAATGAGTGCCAACTTAAGAATCTGAGATGAGGCAAATG	Dkk4	12271	Polb	17104	TATATTTGCCACCTTTTTTTTTTTTTTGAGATACGGTCTGACTCTGTGGCCTGGTGTGACCTGAAATTCACTACGTAGTCCGGGCAGGGCTTGAACTCATGGCAACCT	chr8	22636306	22636321	-	17.8909	2.73e-07	0.000159	AGGTCACACCAGGCCA
201	lib2-201	chr2	33468033	33468142	AGGTTGTCACCACCAAAGATGCAAAGTATAAACTCCAGCTGACAAGAGGCCAGGTGAGGACAAAACAGGTGACAACGGTCTGACAAAGAGGCGAAACTCAGGGCAGCGA	Klf9	-3756			GGCGAGCCGCAGCCCAGGAGCCTCCGCGCCCGGCTCCCGCGCTAACTGACCCCGCCTGACCCCGCCCCCGCGGCCCCGATGCGCTTGCGCGGTTCCGCCCCGCAAACC	chr19	23137462	23137477	+	17.3576	1.57e-06	0.000523	aggtgaagtgaggtca
202	lib2-202	chr17	33503613	33503723	TCACCAGCTTGCCAAGGAAAGGCCTGTCCAGTGTCCTCACACAGCCATTGACCTTGGGTGTCCTATGTGAGATTTCCTCATCTCTCAACAGCCTGTTTAGCTCTAAGCCA	Smc5	-13			GCCGGTGAAGCGGGCCTGGTGCAGCCATCCGGAGGTCCCTGGGTAAAGGCCACTCTGGGACACGGCTGCTCGGAGAAGTGCGGGGGAAGCCTCCTTCCTCCACGCCTA	chr19	23273902	23273917	-	12.9212	2.35e-06	0.000632	GGGTCAGGCGGGGTCA
203	lib2-203	chr5	33782260	33782368	AAGCCACGGCCCTAAGGAACTTTCTCAGCGCCTCGGTCGGCAGCAGTGACCTGCGGCGACCTGGGCAACTAAGGTCACAGGAAGCTGTCCAGCACAAGCGGCTCAGAG	Ptar1	-193	Gm6563	11363	TACGTATTTGTCTGCATGTGTATCTGTGCATGTTTGGTGCCTGGAGAGGCCAGAAGAGGGCACTAGATCCCCTAGACCTGGAGTAACCTAGACCTGGGAATCCAGCTC	chr19	23687199	23687214	+	7.18788	5.4e-05	0.00621	AGGCCACTCTGGGACA
204	lib2-204	chr16	33979885	33979993	GCCAGTTTGTCAGAAAGAGTCAAAGGCAGGCAGATTCCTGAGTCCAAGGTCATTCTGGGACACGGAAAGTCCAGGCCCTAGTGTGGTAGAATTGGTCATTTCAGGGAG	Bcl6	20136			CAGCCCTTTGGAGCTGCTTTCCCAGTAAAGGGACCTAAGGCCAGCGAGGTCATGTTGGGCCACCTAGATAGTTGATGGCCTGGCCCTAGGTCTTCTGGCTCAGATTCC	chr16	23968708	23968723	-	12.1576	1.23e-05	0.00171	GGGTCATCTAAGGGCA
205	lib2-205	chr5	33983297	33983406	CTGAGCGCGCGGCCAGAGTGACAAGGTCGCAGTAGGCACCCTCAACTGATCTCCGGTGTCCTCAGCTGCACCCCTACGCGGATGCACCACGGAGCCTCGCGCAGAGGGA	Bcl6	9251			GCCCGCTGGCTCCCCCTCATCTAGCCCCAGGGCCCTGAAGCTCAAGTGGCCTGGGTTGACCGGGCATATCAGCTGCTCCTGCTTCAAGTTTGGCACCAACTGGCCCTT	chr16	23979593	23979608	+	12.1576	1.23e-05	0.00171	aggtcatgttgggcca
206	lib2-206	chr17	34631747	34631855	TCCCCCACTGTCCTTGCCACAGCCCTACGCAGGCGGGACCCCCGGGGGTCCTGGAGTGACCTCCACTCTGCCCCCGCCGCCCCAGGGCCCAGGATTGGCTCTGTTGGA	Fxn	-20945			CGTTAATGTATGTACGTGCACCCCTATGTGCGCCTGGTACCTGCAGAGGTCAAGAGAGGCCATTAGGTCTCCAGTCACGCATAGCTGCGGGCCACCACGTGGTTTCTG	chr19	24301542	24301557	+	12.4121	6.46e-06	0.000971	aggccagaagagggca
207	lib2-207	chr6	34908846	34908955	CAGGAAGATCAGAAGTTCAAGGTCATCCTCAACACATATCAAGTTAGAGGCCAGCCCAGGACACATGAGACTCAACCAATTTCAAAATCAAAAGTCAACTGAGGTTCTC	Slc4a2	607	Fastk	19448	TCCTCGGATCTCGGGATTGAGAGATGGAGCCATGAAAAGGGTTGGCGGGTCAGGTCAGGACAAGAGGTCAGACAGAAGGGGGAGCAGCTGGGTGAGGGTGGGAAGGAC	chr5	24425831	24425846	+	12.6667	3.54e-06	0.000632	GGGTCAGGTCAGGACA
208	lib2-208	chr7	35054133	35054242	CTTTTGCTATGGTTATGAACCATAATATAAATATCTGTGTTTTCAGATGTCCTTAGATGACCCCTGTAAAGGGTCAGTCATTAGACCGACACCCCCCCCCCCAAGAGGT	Irgc1	16194	Smg9	29869	TCTCCAGGGGAAGGACGCCCTTAGTCTGGGCCTACTTGCTAGGGCTGGGTCACTCCAGGTCAGAGCTATCCTCAGATCCTGGAATCCTGAGGAAGCAGATGGGAGCGA	chr7	24429480	24429495	+	17.8909	2.73e-07	0.000159	GGGTCACTCCAGGTCA
209	lib2-209	chr7	35214149	35214258	AGGGAGCCTGTCACATTCCTAGGCCCTCAACAGTGATATCACTGGGTGTCCCCTAATGACCCAGCTCTTCTAAGGGCCTCCCTCCTTCATCAAGGTAAATAAAGAACCA	Zfp428	-23864	Cadm4	1243	CCCCCCAGCCCCCACCCAAGACACGGTGACCCTGAGGCTGGGGACAAGGTCAGGAAATGTCACCTGAATGCTCACACTTAGAACCCTGTGTTTCTTATATCCACCATG	chr7	24483258	24483273	+	17.3576	1.57e-06	0.000523	AGGTCAGGAAATGTCA
210	lib2-210	chr7	35215985	35216093	GAGAGGCAAAAACCAGAATGAACTTGGAAGAGGAATTGAGGAGTTGGGGTCAATTGAGGTCAGCTGTTCTTTAAAACTGATGCTAAATCAGAGGTCCCCAAATACCCC	Nrarp	-2777			TCAGAACCAGGAGGAGATTATCTGAGCAGGACAGAGGTGCCATTCTGGGTCAGCAGAGGCCAATGTCACTCAGGCCAATGTCATTCAAGTCAATGTCACTCAGGCCAA	chr2	25177972	25177987	-	12.4121	6.46e-06	0.000971	AGGCCATAGGAGGACA
211	lib2-211	chr17	35250507	35250615	AGAGGGCAGGCTGTGCTGAGTTAGGGCTCAGAGAGGTGACCTGGCCTGACCTGGCCTGGCCTGCCTGGCCATGGCAGCTGTGGGTGAGGGAGGCTGCATTCTTGTTGT	Kank1	-29909			TGTCGCATTGTCCTCTCCCGACCCTAAGCGCTTCTCCCGTAGGATGAGGCCAGGAGAGGACACGGGGAAAGAGTTAGTCATAAGGATGCTCAGGTGAGCGGTCTCCCA	chr19	25207058	25207073	+	17.6364	6.48e-07	0.000289	aggtcaagagaggcca
212	lib2-212	chr2	35270841	35270949	GCAGGTTAGCCAGTTTAGCCAGCAAACTGTTCTCTGCCTGTTCTGATGCCCTCTTCTGGCCTCCAAGAGCAATGCATGCATGTGGCACAGCGATATTGGCCGGCAGAA	Zfp526	-746	Dedd2	-64	CCTACACGAGGCCTTGAGCGTGACGGTCGCTCCTCCTCCCCCACTTAGGTGACTCAAGGTCAGGGCCAGCACGTGCCTAAGACAGGTCTCTTCTAGGACTGGTTTCCA	chr7	25220671	25220686	+	17.3576	1.57e-06	0.000523	AGGTGACTCAAGGTCA
213	lib2-213	chr8	35387086	35387194	AGAGTCTTCCTTCTGCTTTCTGCCTCCAATACAGCCCTCCTTCTTTTGACCCAGTCTGTCCCATGACTCTGAGATAGCCTCGGGAGCTGCATTTAGAAACTCTATGCA	Pafah1b3	14253	Cic	16029	TTCATACAGTGCTCCCCCAGACTAGATTTCAGAAAGTATTGGGGTGAGGTCACCTCGGGTCAGGATGCTCTGGAGCAGGGGGAGGCAGGGAGTGATGGATATCAGAGA	chr7	25283726	25283741	+	17.8909	2.73e-07	0.000159	AGGTCACCTCGGGTCA
214	lib2-214	chr18	35479694	35479802	CAACCAGCGGCCCTTGCAAGAAATGAATGATCCCCAGGGCAGGCAGTGCCCCCAAGTGACCTACCCAAAGGAAAACGGAAAGGAAAAAAAGTTGCAAAGGCAGGTACA	Ptgds	-2806	Lcn12	21263	CCAGTGTCACTCAGGCCAGTGTCACTCAGGACAGAGGTGCCATTCTGGGTCAGCAGAGGCCAATGTCACTCAAGCCAATGTCACTCAGGCCAATGACACTCAGGCCAA	chr2	25472640	25472655	+	12.6667	3.54e-06	0.000632	GGGTCAGCAGAGGCCA
215	lib2-215	chr5	35653925	35654033	GTTCAGAGGACCGGCCAGACTCCACAACTCCTTGCCAGAAGGCTTGGGGTCACATAAGGTCAGCAGGGAGGCCCAGTCCAGGCCCCAGCACTCCCTCCCCCCATGTCT	Ptgds	-2940	Lcn12	21129	GCTGAAGCTTCTACTCTGTTTATCCAAGAGAGGAGAAGAAAGGAGGTGGCCCCCACTGCCCTGGAAGTGCTGGGAATGTGTCAAGCAGCCAGTGCCAGACAACTCTGT	chr2	25472774	25472789	+	12.6667	3.54e-06	0.000632	GGGTCAGCAGAGGCCA
216	lib2-216	chr5	35674621	35674730	GGTATGACAGATGGATCTTAAGCTAATGTATGTGGCCAGGGGACATGGGTCACTTAGGGACAGGCAAGCTTTTAAAAGAAGAAAAAACAGTGATCTGATCAGTCCCCCA	Nsd3	13360			GTGCGTTCTATGTCTTTGTGTGGAGATGTGTATGAAGATGCTGAATAGGCCAGAAGAGGGCATCTGGAGCCAGAGAGATTGTGAGCCACCAGACATGGGGGCTGTAAT	chr8	25615636	25615651	+	12.4121	6.46e-06	0.000971	aggccagaagagggca
217	lib2-217	chr18	35837362	35837470	GCAGACCCCACGTGGCTTTTGGGGGGACCAATCCCCCCCTTGCCCCTGACCTCCTCTGACCTCCTCCTCCACCTCTCCTGCCCGGCCAGCAGGAAGACTTGTTTGCCA	Nsd3	13670			GCCTACATATATGTTTGAATGTCACACGCATGCCCAGTGCCAGCAGAGGTCAGCAAAGGCCAGCAGAGGCCAGCAGAGGCCAGCAGATCTCCCAGAACTGGAATTACC	chr8	25615946	25615961	+	17.6364	6.48e-07	0.000289	aggtcagcaaaggcca
218	lib2-218	chr17	35896688	35896801	CGATTGCTGAAGGGTGAACTCGGTCACTAACGCTGCTACTGCAAGGATGGCAGGTCACCCGAGGTCAAGCCTGATTCCAAGTCCCTTGGCGCCCAGGAACCCCAGGGGCAGGG	Nsd3	13681			ATGTTTGAATGTCACACGCATGCCCAGTGCCAGCAGAGGTCAGCAAAGGCCAGCAGAGGCCAGCAGAGGCCAGCAGATCTCCCAGAACTGGAATTACCGGTAGTTGTG	chr8	25615946	25615961	+	17.6364	6.48e-07	0.000289	aggtcagcaaaggcca
219	lib2-219	chr17	36257347	36257455	GCTGCAGAAAGTCTCCATCTCTAGGTGGAGCTGCTGAGCCCTGCCCTGTCCTCTAGTGTCCCCACCTCACAAATGTCTCTGGGGCAGCACTCACGTCTCTGGCGCTGC	Nsd3	13690			GTCACACGCATGCCCAGTGCCAGCAGAGGTCAGCAAAGGCCAGCAGAGGCCAGCAGAGGCCAGCAGATCTCCCAGAACTGGAATTACCGGTAGTTGTGAGCCACCATG	chr8	25615946	25615961	+	17.6364	6.48e-07	0.000289	aggtcagcaaaggcca
220	lib2-220	chr18	36320645	36320755	CGGGCCTCCGCCTGCAGCCCCGGAGCGCGCGCGGCCTCCCGCGGCATAGGCCACCCGGGGACAGTAGCCTCCCAACATGGAACCGATCAGCTTTAGGTTGTAAAGGAAAA	Chtf18	2280	Gng13	7968	AGGCCTGCCTACATTCAGCACACAGAGTGTTTGGTTGGCCCTTGTGGGACCTGAGATGACCCCGTGGTCAGTGCTGTCCTGGCAGAGAGGAGGCGTGATGGTTGTGCA	chr17	25725131	25725146	+	17.6364	6.48e-07	0.000289	gggtcacctaaggtca
221	lib2-221	chr19	36554098	36554206	TGTCGCATTGTCCTCTCCCGACCCTAAGCGCTTCTCCCGTAGGATGAGGCCAGGAGAGGACACGGGGAAAGAGTTAGTCATAAGGATGCTCAGGTGAGCGGTCTCCCA	Ddhd2	441			GACCCACCGAGACGCAGAGCCAGAGTTTCGGATGAAAAGTGACAAATGACCTCAACTGCCCCCGGGGCGATGGATGTCGGGCGAGTTCCCACCGACCCCAGCACTAAA	chr8	25753830	25753845	-	12.4121	6.46e-06	0.000971	GGGGCAGTTGAGGTCA
222	lib2-222	chr5	36669894	36670002	GGCCAGCCCTACTTCTGCATGTGCAGCTAGCTAGGTGGCTTCCCTGAGGCCAGTTCAGGTCAGAACTTTTAGGCACTTGTGAATAGCAACTATGACCAGAATTGAAGC	Anxa11	245			GCTGAAGGGCAGCAGTAGAACCAAGACTCGAGAAGGAGGGAACTAATGCCCCTGTGTGACCTGCAGGGTAGCCTGCAGGAGATTGGAGAGTGGCTGCGGGCCAGGCTG	chr14	25842392	25842407	+	12.6424	4.3e-06	0.000753	GGGTCAGGGCAGGTGA
223	lib2-223	chr16	36922388	36922496	TTAATGTGTATAGGTATGTGTGTCTGTGCACCACATGCATGCCTGCTGTCCTTGGATGGCCTCAGACTGCAGTTACAGACTGCACCATGGGGGTGTTGGGAATTGAAC	Rab40c	-7868	Pigq	14415	CGACCTATACCTTCGTACAGTGGGCCAACGCTTAGCCCCGGACAAGAGGGCACTCAAGGACAGGCAGGCACCGAGGGTCGCCTGCGTCTGAGGTTCCTAGGCTGGCCT	chr17	25927512	25927527	-	12.4121	6.46e-06	0.000971	GGGTCATCTCAGGTCC
224	lib2-224	chr5	36986578	36986686	TTTAAAATCCACCAGTGACCAAGTCCCTGGCCTGTGAGGTCCACTCTGGCCTGGCCTGACCCAGCCCTCTGGCATAGAACTGACCCTCAAGACAAGGTCACAAAGCCC	Capn15	540			AGGACAGGCAGGCACCGAGGGTCGCCTGCGTCTGAGGTTCCTAGGCTGGCCTCGAGTGACCCACACCTCCGGCGCGCTTCCCCCTCCCCTTCCCGCTCACCACAAGCC	chr17	25985304	25985319	-	12.6667	3.54e-06	0.000632	GGGTCACTCGAGGCCA
225	lib2-225	chr9	37208377	37208486	CCGGAGGCTGGCCCCAGACGCCTGGAAGGTGAGGGCGGGAGGCGCGCGGGCCACCGAAGGTCATCCTGGCCGCAGGCCTGGGATTACTGCTCAGTCCCCAGTGTTCCCA	Capn15	483			CAGAGCTGACCGCTGTTCCCACTGTGCACGCTGCCCATTGCCACATGGGTCATCCCAGCTCAGGAAGTGACAATGGCATAGGGTCAGTGTCCCATGCAGGCCTCCACG	chr17	25985304	25985319	-	12.6667	3.54e-06	0.000632	GGGTCACTCGAGGCCA
226	lib2-226	chr1	37230532	37230641	CCATGAGTCATTGGACTATTTCTAGAAATTATCGTCTCTCCCTGAAGTGACCTCTACTGACATTTGAAACACTTGGGCTCTGGGGCTCCTTCCAGAGAGCCTGCGCTGG	Ergic1	10020			GGGCCCAGCACGGGGCAGAGTGGGAAGGCTTCTCATCTGTAACCCTTGACCTTGTGTGACCCTGTTTATCTGTCCACAGGTGAACCAGTGTGTCATTGGTACTGCTCA	chr17	26571501	26571516	+	12.3879	1.02e-05	0.00147	GGGTCATCCCAGCTCA
227	lib2-227	chr18	37829568	37829677	CCTGGTGGAAGCCAAGTTCCTCTGTGTGAGATCATCATGGGCTTTTGGGTCATATCAGGCCAGATGGAGTTGCGATTGCACCACTTAACTGGCTGTGTGTGACTTTGAA	Fam69b	-21301	Agpat2	-2824	TAAAAACCTGGGTGACTCTTGACTGTGGCAATCCAGGCAGGCAGGAAGGGCAGGGCGGGACAGGGCAGGGCAGGGCAGGACATCCACTTTGAAGTCTTGTTGACCTGG	chr2	26607148	26607163	-	7.44242	4.14e-05	0.00503	AGGGCAGTGGGGGCCA
228	lib2-228	chr16	37854699	37854807	TGGAGTCTCTTTTGTTCTTACTGTGGGTTCATTCCAAACTCTCCACTGACCTCAGATGCCCCAATTGAGAATCACAGAAGAGCCTGTGACCACACAACCCGGAACAAA	Fam69b	-20843	Agpat2	-3282	GGTGACTCTTGACTGTGGCAATCCAGGCAGGCAGGAAGGGCAGGGCGGGACAGGGCAGGGCAGGGCAGGACATCCACTTTGAAGTCTTGTTGACCTGGCTGCCAGCTC	chr2	26607621	26607636	+	12.9212	2.35e-06	0.000632	agggcagggcagggca
229	lib2-229	chr15	38289878	38289986	TGATGAGCCTTCTCCTTTCTGAGTTCCACTGCCAGCGGGGCAGCCAGGGCCACACTGGGTCACAGGTACCCCTGGGGAAAGCAGGGAGTTTCTAGCTCCCAGTAAGGA	Fam69b	-20833	Agpat2	-3292	GACTGTGGCAATCCAGGCAGGCAGGAAGGGCAGGGCGGGACAGGGCAGGGCAGGGCAGGACATCCACTTTGAAGTCTTGTTGACCTGGCTGCCAGCTCCAGGCTACCT	chr2	26607621	26607636	+	12.9212	2.35e-06	0.000632	agggcagggcagggca
230	lib2-230	chr18	38338584	38338693	CGGCAGGTCCTCTGCCTCCCGCTCCCTTCTATACCAGAGGTGCGTCAGGGTCACCTCGGGGCACTTAGAGATGGAGGTGGCGAGGCACGGGGAGAGGTGGGGTACTTCC	Phf1	-1049	Kifc5b	14987	AAAGGGCTGTCCCTTGCCCCAGCAAGTGCACAGGAGGCCCCATCCCTGGCCCCTCCTGCCCTGTGGCAGGGTCATGTCCTCAATGAAGTAGCACTGGGCTGCACTCCA	chr17	26932070	26932085	-	17.6364	6.48e-07	0.000289	GGGTCACACAAGGTCA
231	lib2-231	chr19	38395922	38396030	GCCGGAGAGCACGAGCGAGCGCAGGCGGCGGGCTCCCCGGGGCGGGAGGGCAGCGGAGGACAAGCGCGCGGAGCCGGGCGCACGCGCACGCGCACACGCACCGGCTCG	Mymk	-5882	Adamtsl2	-1318	GAAGTGGCAGGGATTGAGTTCAGGGTGGAGACAGTTCTTCTGGGGTGTGTCAGTCCAGGTCAGGCCCTAATGGCTTTCCTACTTGATACTCGTTCCTTCAGAGAGAGA	chr2	27078053	27078068	+	17.8909	2.73e-07	0.000159	GGGTCATGGGAGGTCA
232	lib2-232	chr6	38615025	38615133	GCATAAGTGAAATCCTGACTGAATCAGAATGTAGATGGATGAATTGAGGTCATCTGGGGTCAACAGCTTTCTTTGAAGCTATTCTGGAAGTCTTTTGAACAAACAACA	Uqcc2	-27145	Ip6k3	6703	GCTAACTTGGGCCTCTGGGGTGCGGCTGTAGGGCCAGTAGTGAGTAAGGCCACATCGGGACAAGCCCTTTCCTGAAGTTTTGAGGCCTGAGTGGCAGCCAGCCTGGCT	chr17	27161053	27161068	-	7.44242	4.14e-05	0.00503	AGGGCAGGAGGGGCCA
233	lib2-233	chr2	39004985	39005094	CCCGCTGCTCTCTGAGTTCCCCCCGTCCGCCCCGCGCCCCGCGCCACTGTCCCCACGTGTCCCCGGCGACCGATGGCACCCGATTCCCGCAGCCTCACCATTTCGGCGT	Uqcc2	-27263	Ip6k3	6585	GAATATGTGTGCCCAACGGATGCTGACATCAGCTGGGTGATGATAAAGGTCAGCTCAGGTCACCTCGCTGGTGGAGCTACCACTGCCTCATGGCAGAAGGGTAATCCC	chr17	27161171	27161186	+	7.18788	5.4e-05	0.00621	AGGCCACATCGGGACA
234	lib2-234	chr8	39015579	39015687	ATTTATTTTGATTTTATGTGTGTGTGTGTGTTTAGTGTATGTGCAGAGGTCAGGTGAGGACACTGAATTCCTTACATGGTAGGTTTTCCCCTGAAGCTGGAGCTCTCA	Ltbp4	26532			ATCCTTTGCTTCACACTCTCCCACTTCCTGGTGTCCCCTCAGCTATGGGACAGGAGGGGACAGGTGATTTCCTGTGCTTTCCCTGTGACCCTCTGGGTCTTCACACCC
235	lib2-235	chr4	40156422	40156533	TATCAATATTAACATCTCACTTACATTCCTTGGGGATTAGAACATTTGGTCACCAGAGGCCATCTCAGTTTGTCACCCAGTTTGACCTTACTGGCAGATAAGCAGTTTACA	Blvrb	-1132	Sptbn4	-247	ACACTCTCTCCACATGCACACTCTCATGGTGTCACTCCTTCGTAAGGGGTCAGTCAGGGTCAAACCTTCTAACTGTCTGTCACACGCAGTCACTTGCAATGTTTTCCT	chr7	27446838	27446853	+	12.4121	6.46e-06	0.000971	GGGTCAGTCAGGGTCA
236	lib2-236	chr12	40224241	40224349	AATGAAACTCAGGGCTGTATCTTGATCTCTAGCCATACATAGCTTCAGTTCATACCAGGTCACCCATTTCAATGTTTCATGCCCAGGAAGGCTGATTATTTACTCAAG	Hmga1	17539			CACTCCCTGGCTTTCCATGTTTAGCTTTTGAGACAGAGTTTTCAAGTGGCCTAAGATGACCTTTGGCTGTTATGGAAGATGAAGTTGATGTCATCATATTTGTCTGGA	chr17	27574151	27574166	+	23.1152	1.36e-08	2.1e-05	AGGTCAGCTCAGGTCA
237	lib2-237	chr19	40284276	40284384	TTTGGTTTTACCCTTTAAGTTAAAGGGGGTCCAAGCAACCTCTACAGGGTCATGTGAGGTCACTGTAATTGTCCAGTAGACACTTCATTGATCCTAGGAAAACAGGGC	Rxra	27091			CATCTGGGCATCTGCCTACTCTCTCAGTTCTAAGTCAAGCCACCACCGACCTAGCTTGACCTGCCCCAGTCTGCTTTATAGAGGTCACGAGGTTTATGCTCCTGCCAC	chr2	27704284	27704299	+	12.3879	1.02e-05	0.00147	GTGTCAGTCCAGGTCA
238	lib2-238	chr3	40721998	40722107	CATGATCATTTTGTCAACAATGAAGCATTTAAGGTTTTTGCAGAAAGTGTCCTCGTTTGACCTCCATATCTTTAGCAGAAAAAAAAGACATGTTCTAACTTTTTCTGAT	Uhrf1bp1	-4152	Snrpc	12364	CACTACTGTTAGTGACTGTCCATGACTCCAGGTTCAGGGAATCCGGTGTCCTCTTATGACCTCTGAGGGCACCAGGCCTGGAGTGCCTGCCATGTGGACATGAATGGA	chr17	27852330	27852345	-	17.3818	1.15e-06	0.000422	AGGTCATCTTAGGCCA
239	lib2-239	chr19	41252181	41252291	TCAAAAGACCGAGGCAGAGAATCCGAAGTCCTAAGCTGACCTCAGCAAAGGCCAGCAAGGGACATATATTAAGTTCTAGGCTTAAGCTAGCCTGGCCAGCATGGTAATAC	Dyrk1b	-98	Fbl	10458	GTTAACCCGCCCCTCCCCCGTCCACCTGCTGTCCCCTTCCCCCGCGTGCCCTGGTCTGACCCTCGTCCCCTCCTTTCCCCGCCCCTCCCCCTCGGTGGCAGTGGCGGC	chr7	28180160	28180175	-	12.6667	3.54e-06	0.000632	GGGTCAGACCAGGGCA
240	lib2-240	chr4	41759521	41759629	GAATTGCACTAAGCATGGCGAGGGCAGCCAGAGAGAGAGAGCCCCAGGACCTAGAATGACCTTGAGTCCGCCTCCTCTTTGAATCTGTTTTTCCTTGTGATAGTGGAG	Tnik	18631			AAGAGCCAAGAGCCGAGGGGCGGGATCTGGGGGGCGGGGGGCGCAGAGGTCACGTGAGGCCAGCGACTGCCAGGCTCCCTCCCACCTCAACTCTCTCTGTGAGGTGGC	chr3	28282185	28282200	-	12.1576	1.23e-05	0.00171	GGGTCAAGAAAGGACA
241	lib2-241	chr13	41847692	41847800	GGCCAAGCAGGGAGGAGACACTCTCACGTGCAAGCTATTTCTCTTAAGACCTGGCTTGACCTTGCCGGGGTTCCTTGGGATGGCTCTTGGTGGATTTCAGCCTCATGA	Rpl10a	2595	Tead3	19534	CTGACACATCAGGGCTCTCTTCCCAGTGTCCTGGGAACACTGCCATAGGTCAGATGAGGTCTCCACAAACAACCAGACAGACCCAGGGAAATGAGTGGAGAGTTTACC	chr17	28331058	28331073	+	12.4121	6.46e-06	0.000971	AGGGCATGTGAGGCCA
242	lib2-242	chr9	42271529	42271637	TTGCTTAAGTTCCTGTCTCGACTTCCCTCAGTGATGGACTATGATCAGGTCATGTAAGGCCAAAAAACTTTCTCCCCCAGTTGATTTTTGGAATTCGTAACAGTGCAA	Snd1	6140			AGCTAGCAAGGTGATTTTTTTCTTCTTGGAAACAAGTCATATAGCATGACCCAGGTTGACCTCAAACTTGTGTCTCTCTTCCTCAGCCTGCTGAGTGCTAGAATCCCA	chr6	28486480	28486495	-	17.6364	6.48e-07	0.000289	AGGTCAACCTGGGTCA
243	lib2-243	chr9	42472164	42472272	CCGGCTCCACTTCACCTCGACCCCTTCTCCGGCCGCCAGAGCCCAGTGTCCTGCATTGACCCGGAAGCAGCTTTCCGGGGACCCCAACAACAACACGTGACCCCGCCG	Ralgds	1678	Cel	28142	GATGCCTTCTGCCTTTGTCCCCTCAGAGGTCTGATTCTGCAAGACCTGACCTTCGTTCACCTGGGAAACCCAGATTATATTGACGGGAAAGTAAACTTCTCCAAGCGG	chr2	28535211	28535226	-	17.6364	6.48e-07	0.000289	AGGTCAAGCTAGGTCG
244	lib2-244	chr4	43389795	43389903	GGCTGAGACTGGAGGGTCATGTGTTCAAAACCAGCCTGGACTGTAAAGGACATTTGAGGTCAGTCCTGCCTCTAGGGCCAGATTCTCTCTCAAAGAAGCAGGAGGGGA	Rab44	1471			AGGACAATGACGCAGGACAGTGAAACAGAGGGCTTGGCAGGGACAGTGGCCTTGGATGACCTGTGAAGTGTGGACTTTGGCACAGGCCCGAGTGTGCCCCGAGGGTGC	chr17	29136519	29136534	+	17.6364	6.48e-07	0.000289	AGGTCAGATGAGGTCT
245	lib2-245	chr19	43527353	43527465	GATCCAAGCAAAAGGCTTATGGAGAGGCAGCCCGCAGAGTGCCCAGGGAAAGGGCAGCTGAGGTCAGAAGACAAAGAGTCTGATAAACCTCGTCGTCGTCTACCGACAAGTT	Yif1b	165	2200002D01Rik	9948	GATCGGGCGGGCGAGGGGTGTGGCGGGGCCGTCGCGGCGGTTGGCGAGGTCACTCCAGGTCGGACGGAGGTCACGAGATCCCGGACCTGGAGTTTCTAGGTGTGCACA	chr7	29238510	29238525	+	17.8909	2.73e-07	0.000159	AGGTCACTCCAGGTCG
246	lib2-246	chr10	43540619	43540727	CACAAGATCGAGTTCCCCTGGAGCCCTCCCATCCCGAACCTTCCCCAGGTCCCCCAAGGTCAAAGGAAACTGGACACTCCCACGCCGCCCAGCCCCGAGTCAGTGTGT	Myt1l	19461			TTTCTGTACAGGGACACCCGAGAGCCACCTGGAGGACAGGCGGAGTAGGTCATGGGGGGTCAGAAGCCACCTTACAACAGTCTCTGGTGATGAGCCTATGACTTCACT	chr12	29547837	29547852	+	17.8909	2.73e-07	0.000159	AGGTCATGGGGGGTCA
247	lib2-247	chr17	43806995	43807104	CTGTTTCAACACTTTGGTCAGATGATGCAGTTGTATGCATCATCGCCTGACCTTAGAAGACCTGGGGAATTCGTATGAGTGTTACTGTCTACAGATAAGCATACTCTGG	Gm13420	14331			GTCCCTCACAACTCAAGAAGGTAGGGGCCCGTGGTTTGGAGGGTGCAGACCTCTAGTGACCTTTGAACTACCTCTGACATTTCACAAAGGAGAGAAAGATCCCTGCAT	chr2	29737346	29737361	-	17.3576	1.57e-06	0.000523	AGGTGAACGAAGGTCA
248	lib2-248	chr10	43901487	43901596	CACTCAGGAATGTAGGCGGTCGGGGGGGGGGGGCGTGCCGTGCGGCGTGACCCGGGGCGACCTTGAACTTCCGAGTCCTCCAGTGTCTCAGCCCTCCCTGGTCCCCTCC	Strip2	14065			TCACAGTAGATAGCTTTCGACCTCATGTTTCCTGAAGTCTAGAGAGAGTTCAGACAAGGTCACCATATGCTCTGTATTTCCCTCCATCCCCCAGCAACTCCTCACCAA	chr6	29931071	29931086	+	17.3576	1.57e-06	0.000523	AGTTCAGACAAGGTCA
249	lib2-249	chr1	44198495	44198603	TGATGTTTTAAAGTTCAGCCCCGCCCACCTAGCCTTCTCTGGTGAAAGGCCACTTGAGGTCATTGTACACTTCATCCACATCACTCTATCCCAGCCATCTCCCAAGTT	Hadha	6365			CACACTGGCAGAAAGGCTCATAGTGGCCCAGCTCCAGAGAATCTGATGCCCTCTTCTGACCTCCATGGGCACCCACACACGTGGCATACACTGATATGCATACATAAA	chr5	30148789	30148804	-	17.6364	6.48e-07	0.000289	AGGTCAGAAGAGGGCA
250	lib2-250	chr7	44311238	44311346	ATCCCACCTGCCACCCCTTTCCTGCAGAGCTGGGGCTGCAAAGGGGATGTCAGCCAGGGTCAGCCGAGGGGGAGTGGCTGAGGTCACACTGCCAGGCGGGATGTGGTG	Cpn2	7995			ACAGCCTAAAAAAGGCACTCGAATAAGGCTAACCCTGGAGTCAGCCTGGCCTGGCCTGGCCTTGCCCTTGACCTGATCTGAACTTCCCAGCACTTTGGAGCAGAACAA	chr16	30259529	30259544	-	12.6667	3.54e-06	0.000632	CGGTCAACCCAGGCCA
251	lib2-251	chr7	44497447	44497555	GATTCCTGTTGAGTTCTGTTCTCCATCTATCGATCCTCTTAACCTTTGGCCCCAGGTGACCCGGTTTGGAGAAGTCGCCAACAAGGTCACCATGGGGGTGGCAGCCTC	Gm28038	-14067	Phyhd1	447	GTTCATGGAGGCCTGAGCCTGGGGGGCAGAGTGATGACTTCTCTGGTGACCCCAGATGGCCCTGACACTTGCTTTACCAAAGGGGCACAGGTTCTTGTTCTCTCAGCA	chr2	30266967	30266982	-	17.6364	6.48e-07	0.000289	AGGTCACTAGAGGTCT
252	lib2-252	chr7	44831111	44831219	CTTGGCTATAGGACTGGGGGACCTTGAACCAGCAGTGGGGCCACTTGGGTCATGTTGGGTCATGTTGGCACAGGAGAAAGCTGGGGGTGGGATGAGCGGCTAGATAGA	Ube2h	562			AAGGGGCCGCCGTAGGCACTGGGGGAGGGAGGGGAGGCGCGGCCAGTGGCCTGGAGTGCCCCGGAGCCCTCGAGTGGGCACCCCCACCCGCCCCACACGCAGTCCGAA	chr6	30303969	30303984	-	7.44242	4.14e-05	0.00503	GGGGCACTCCAGGCCA
253	lib2-253	chr7	44867489	44867598	GCTCCAAAGACTCGAGCACCCTCCTGCAGCAGAGGGGAGAATTCCTAGGTCATTCCAGGTTAGGCGTTTCCGCACATCCTGGAGGGGTCACCCTCAGGTCCAGACTCAA	Cgref1	-8276	Preb	6494	CCTTCCGCTTGGCTGTCTTCTGGCAAGAGCCTCCCTCCCTAGTCAATGACCCGCTTTGCCCTCAGACTCACAGGGCTTACTGTGCCAGCAATACTGAAGACCTAGAAA	chr5	30953859	30953874	-	12.4121	6.46e-06	0.000971	AGGGCAAAGCGGGTCA
254	lib2-254	chr7	44989754	44989863	CTTGTGGCTCTTAACCCAACTTTGGTGGTCAGAAGACCCTCCCACAGGGGTCATTTAAGGCCATCAGAAAACAGATTATTTACATTATCATTCATTGTAGTAGCAAAGT	Prkci	-26252	Phc3	-94	CGGGGCCGGGCGGCCAGCTGCGGCCGCGGGGGTTGAGGGGGGCTGCTGGCCGAGCCTGACCTCGGGCGCGGCCAGCTGCCGGGGTCGCGCACAGTGCAGCCCGCCGCG	chr3	30969487	30969502	+	17.8909	2.73e-07	0.000159	AGGTCACGTGAGGCCA
255	lib2-255	chr7	45017508	45017617	CAGAGAACTTGGCGACAATCCCAGGGAGGAGGCGGAGATTAATTTTGAGACCTGTGCTGTCCTAAGATCTCCCTATATACGGCCCTGAGAAGGAGCCCCAAGCCACACC	Skil	-618			ATGATCATTTTGTCAACAATGAAGCATTTAAGGTTTTTGCAGAAAGTGTCCTCGTTTGACCTCCATATCTTTAGCAGAAAAAAAAGACATGTTCTAACTTTTTCTGAT	chr3	31094435	31094450	-	12.6667	3.54e-06	0.000632	AGGTCAGGCTCGGCCA
256	lib2-256	chr10	45088005	45088113	GTATATCTAGAAGCCACAAGCAGTTTCTGCCTTCGTACTCTCAGTGAGGTCAAATGGGGTCAGCAAACTATACAGGGCCACATAGTCACTATTCTGGCCATCGCAGTC	Stab1	3462			GTTTCCTCCCTTAGCGACTCTTCTAAAGAAGGTTAAATGTAGAACATGGCCTTATGTGGCCCCATAAACACCCGACATGCAGCATCTCTGAGCTTTCCTGACCTTGGC	chr14	31165169	31165184	-	12.4121	6.46e-06	0.000971	AGGTCACACAGGGGCA
257	lib2-257	chr7	45129531	45129639	TTTTGGGGAATTGAGTTGCGTCTGCACATCAAATTCCCATGGGGCGTGCCCTGTGCTGACCCTGGGCTACTGGAGGCCTCGGAAAACAAATAGAATCTTTTGTCGTTG	Lamb1	-21082	ENSMUSG00000112187	3441	AAAGAAAGTGTAGCCAAGGAAAACTGTGCATCTGGGAATATGGCCAAGGTCATACCAGGCCACCAAAGATGGTGTCCTGGCTTCTCGCTGTCTTCTCAGTAACTTAGA	chr12	31244203	31244218	+	17.6364	6.48e-07	0.000289	AGGTCATACCAGGCCA
258	lib2-258	chr7	45370245	45370353	CTGCAGAAAGCGGCAGGGACCGCGAGAGCATACGCCGGCAGCAAGAAGGGCAATCGAGGTCAGACTGGAAGCGATCCACGTGCCTCGCGGGTCGCGGGGACCCCAACC	Ankrd33b	23835			CGCTGCATGCCAGCTGGAACAGCCACCGCGGGCACCAAGGTGGTGCTGACCTCACCAGACCCATCTCCCTGTCACATCACAAGCACAAAACATTCCTCCAAGTTCAAT	chr15	31343883	31343898	-	17.6364	6.48e-07	0.000289	AGGACAACTCAGGTCA
259	lib2-259	chr4	45413855	45413963	CTATTCCCTCTGACGTCACATGGTTTGTGTGTTGGGAGAAATCCCTTGACCTGTGTTTACCTGGTAGAGGTGGGGTGGGGCTGTCCCACCTCCATGGCCTGGGGACTG	Ankrd33b	1792			TCTGCCTGAGCCCAAGCTACAGAAGATTCAGTCACCTGGCCAACCAAGGCCAACCAAGGCCAACCAAGGCCAACCAAGGCCAACCAAGGCCATGCATGAGCTACAGCA	chr15	31365926	31365941	-	12.6667	3.54e-06	0.000632	GGGTCTGGTGAGGTCA
260	lib2-260	chr4	45506371	45506484	CCAGGGCTTTGGGAAACTCTAAGGGCAGGAGCAGGGTGGCCACTGCTGTCCTCAGCTGGCCTGGCCTGCTTCAGATTACAAGGAATGAGAAATGGAAAGGGGGGGGTGCACAC	Sh3bp5	27192			ACTGTAATTTTGCCACTGTTATGAATCTTAATTATCTGCTTTCCAATGACCTTAAGTGACCCCCTATGAAAAGGTCACTCAACTCTCACATGGGTCACAGCCCACAAG	chr14	31408865	31408880	-	17.3576	1.57e-06	0.000523	AGGTCAGGAAAGCTCA
261	lib2-261	chr7	45707801	45707909	GGGAAAGGGGAAGCTGTAGGCCACACGTGATGCGGCCCTGAACTGGTGTCCTCGGCTGACCCGGGCTTATTTGTTCTTAAAGACACAGGACTCAACCTTTTTTAGCCA	Ropn1l	5864			CCCAAGCTACAGAAGATTCAGTCACCTGGCCAACCAAGGCCAACCAAGGCCAACCAAGGCCAACCAAGGCCAACCAAGGCCATGCATGAGCTACAGCAAAGGCACCGC	chr15	31447817	31447832	+	12.4121	6.46e-06	0.000971	aggccaaccaaggcca
262	lib2-262	chr19	45815746	45815854	GGAGCCGTCCAAATCTCGGGATTCGGACAAACTCTCCTTTCGGCCTTGGCCCCGCATGGCCCCCGGCGCCCCGCTCCCGCCTGGGCCGTGGGAGGGGGCGCCGGGTGG	Ropn1l	5851			AGAAGATTCAGTCACCTGGCCAACCAAGGCCAACCAAGGCCAACCAAGGCCAACCAAGGCCAACCAAGGCCATGCATGAGCTACAGCAAAGGCACCGCAACACCACTC	chr15	31447817	31447832	+	12.4121	6.46e-06	0.000971	aggccaaccaaggcca
263	lib2-263	chr19	46394438	46394547	GCATGTCCAGGTCCCAGAGGGCCGGAACATCACAGTGACTCTGAAAAGGTCAGCCTAGGTCAGAGGGAACTGGTAGTTTGCCTCAGGGGAGGGACCCAGAAAGTAGGAA	Ropn1l	5844			GTCACCTGGCCAACCAAGGCCAACCAAGGCCAACCAAGGCCAACCAAGGCCAACCAAGGCCATGCATGAGCTACAGCAAAGGCACCGCAACACCACTCGGGATGAAGT	chr15	31447817	31447832	+	12.4121	6.46e-06	0.000971	aggccaaccaaggcca
264	lib2-264	chr17	46437194	46437307	CTCACGTAGGCCACCAGCAGAAGCCGGCGCCGGCCAAACCTGCCAAGGGCCATGCGAGGTCAGGTCCCCACAGGGATGCCCAGATACAGGTGATGAGGCCTGTCCCCAACACC	Ropn1l	5834			TGATGAGCCTTCTCCTTTCTGAGTTCCACTGCCAGCGGGGCAGCCAGGGCCACACTGGGTCACAGGTACCCCTGGGGAAAGCAGGGAGTTTCTAGCTCCCAGTAAGGA	chr15	31447817	31447832	+	12.4121	6.46e-06	0.000971	aggccaaccaaggcca
265	lib2-265	chr17	46448298	46448406	CACTAGAGCACAGACTAGGCCAGTGGAATGCCGGTCTTCTTCCTCCTGTCCTCACCTGACCTGACCTGACAGTGAGGCCAAGGCGGGTATCCAGCCCTCTCTCTCTGA	Dlg1	-11685			ATAAGGCTAACCCTGGAGTCAGCCTGGCCTGGCCTGGCCTTGCCCTTGACCTGATCTGAACTTCCCAGCACTTTGGAGCAGAACAACCCCAGTCACTCTCAAGCTCCT	chr16	31652368	31652383	-	17.3576	1.57e-06	0.000523	AGTTCAGATCAGGTCA
266	lib2-266	chr17	46448303	46448411	GAGCACAGACTAGGCCAGTGGAATGCCGGTCTTCTTCCTCCTGTCCTCACCTGACCTGACCTGACAGTGAGGCCAAGGCGGGTATCCAGCCCTCTCTCTCTGAGAAAC	Dlg1	-11662			GCCAGTTTGTCAGAAAGAGTCAAAGGCAGGCAGATTCCTGAGTCCAAGGTCATTCTGGGACACGGAAAGTCCAGGCCCTAGTGTGGTAGAATTGGTCATTTCAGGGAG	chr16	31652368	31652383	-	17.3576	1.57e-06	0.000523	AGTTCAGATCAGGTCA
267	lib2-267	chr4	46498630	46498738	GCAGGCCCCACAGTTCAAGGTCTGAACAGGCCAGCTGCTGATGAGCAGGTCAAACCAGGACACAGATTGCTCCATTTGCCTCTCCTGGTAGGAGTCAGTGTCTTCTTT	Babam2	596			GGTGCTTTATACGTCTTTGTGTTCCCCAGACAGCCTGCCCACTAAAAGACCTCATGTGACCTTATCTTGCGGCAGCAGATTTTTTTATAAAAATTATATATTTGCATC	chr5	31698638	31698653	-	17.6364	6.48e-07	0.000289	AGGTCACATGAGGTCT
268	lib2-268	chr19	46658995	46659104	CTGTTCATGTCCACTTACTCAGTTGCCGGCCAGGCTCCTGGAACACTGGGTCACGGGAGTTCACGTTTCTGAGGTAATAAGATTGTCTCCATTGCCTCAAGTGAGCAAG	Ankrd28	7674			CCTTTTACACTTTCCGAGCCGCTGAGGTTGCTGCTGCAGCCTTGAGAGGCCAGCCAAGGACAGCTGTCAGAGCATCATCCCCAGAGGCATCGAGGAGACAGGAAACCT	chr14	31822733	31822748	-	17.3818	1.15e-06	0.000422	GGGTCACTTAAGGTCA
269	lib2-269	chr14	46826279	46826387	GAGGGGAACTGAGGTGAATGGGAAGAGGGTGAGGGCAGAGAATCTAATGTCAGCGGAGGACAATTAAGTGCATTCTTTTCCTGGCAGAACTCAGAACTTCAATTCCTG	Sik1	-6434			AGTGTAGGGAAAGGAAAACCCATGACCCCAAACAGAGAAGGTTACCCGGTCAGGAGAGGACAGTGCCAATAATGAGTGCCAACTTAAGAATCTGAGATGAGGCAAATG	chr17	31862217	31862232	-	17.6364	6.48e-07	0.000289	AGGTCATCCAAGGCCA
270	lib2-270	chr14	46832627	46832737	CGGCCCCGCAGGCGCGCAGACCTGACCCAAAGGAGCTTGGCTGTTTATGACCCGAACTGACCCTTGCTTGGTCCCAGATCTTTCAGAGGAACTTTTACCCGAATTCTGTA	Fam78a	1467			TTTGAGAAAGCTCTCTGTAGCCCAGGCTGGGCTGGAACCTGCCATATAACCTGGGATGACCTCGAACTTGTACCTCCTCCAATCTCCTAAGCGTTGGGATTATAGATG	chr2	32082308	32082323	-	7.18788	5.4e-05	0.00621	GGGCCATCTGGGGTCA
271	lib2-271	chr17	46998977	46999085	CCTCACAGTAGAGACAGCAGCATATTCAGGTGATCGATGGGACCACAGGTCACAGCAGGTCAGATTCCGCATCTCTGTGGCGATCTGGCCAAAGGTGCAAGGATCATG	Fosl2	-28881			CCTCCCAAATCTGATCTCACTAACTGTTCCTTATATGCAGCGAGTGGGGCCAAGAGAGGACAGCGAGTTTATCCAAGGCCACAGGCAAAGCCAGAGCCCAGGACTCTT	chr5	32106912	32106927	+	7.18788	5.4e-05	0.00621	GGGCCAAGAGAGGACA
272	lib2-272	chr14	47162484	47162593	GAAAGATGGGGGAAGATGGGGGTGCCCTACCGCATCGTCAAGGGAAAGGCCAGGCTGGGGCACCTGGTCCACAGGAAGACGTGCACCACAGCTGCCTTCACACAGGTTA	Fosl2	7885			GATGCTTTCCTAAAAAGAGAGCTGGCAGCTGCCCCCAAGGAGGAGATGGTCACGTGAGGCCATTGTCCTGGGCACCCCTTCTATCTGAGGACCTGTCTTGGAGACGAG	chr5	32143678	32143693	+	12.6667	3.54e-06	0.000632	TGGTCACGTGAGGCCA
273	lib2-273	chr4	48610393	48610501	GCATTTTTGTTTTCTGCAGTGCCATACAAATTACATCCCTGTCTGTGGGTCAAACGGGGACACCTACCAGAATGAGTGCTTTCTCAGGAGGGCTGCTTGCAAGCACCA	Ptges2	9262			GCAGGTTCGCTGAAGCCAGGGGTGATGCAGGACCACACTCTGCATTTGACCTTGCGGGACCTCACGCTCACATTCTGCAGGCACGCTGCCCCTGAGTTCCGGCTGGCT	chr2	32405150	32405165	-	17.6121	8.82e-07	0.000354	AGGTCATCCCAGGTTA
274	lib2-274	chr9	48612676	48612784	CCAGTTTCCAGATCCACCCTCATTACATGGCTTGTGACCTATAGAGAGGACAGTTGGGGTCAGGGCTTTTGGCCAAGGCTGGTACCAGCCACCATGCTGTGGCTGGTG	Eng	-9819	Ak1	7272	ATGAGGAAGTTCCGAGAGTCCCACTAGCTCCTGGCCAGAGTGACGCTGACCTCAGAGGACCTTTGCCTGCTGAGCCAGCTCACCAGCTCACCATATCCAGGAAGAGAC	chr2	32636768	32636783	-	17.8909	2.73e-07	0.000159	AGGTCCCGCAAGGTCA
275	lib2-275	chr4	48680401	48680509	GGCCGAGATCAAACTCAGGTCACCAGGCAGGTGCAGCAAGTCTCCCTGACCCCAGATGACCTAAGTCAGGATAAGGGAACAAAGAGCAGTTACGGCTGCCGCTGTTTT	Mylk4	-13162	Wrnip1	-7160	AGACATAGTAACTGGCAGTTGGGATACTGCCAGGTAACTGCTCGGAGGGACAGTCAGGGTCAAATAAGCATATGGCAAAGAGTAGCAAAACGGCCTGGAGCCAGGGAG	chr13	32794870	32794885	+	7.18788	5.4e-05	0.00621	GGGACAGTCAGGGTCA
276	lib2-276	chr11	48837130	48837238	ACCAGACACCTTGTCCCGGGAGCCAGGCCTTTGCCCCTGTAGGGCAGGGTCAGCCTAGGTCAGCTACTGGGAGTGGAGCCCAGCTGGCCTTGCGCGCTCACCTGTCCC	Stxbp1	24177			AGGTTGTCACCACCAAAGATGCAAAGTATAAACTCCAGCTGACAAGAGGCCAGGTGAGGACAAAACAGGTGACAACGGTCTGACAAAGAGGCGAAACTCAGGGCAGCG	chr2	32823017	32823032	-	17.6364	6.48e-07	0.000289	AGGTCCTCTGAGGTCA
277	lib2-277	chr13	48951012	48951121	CCCTGACCAGATGGAGCTCCCCCTGGGATCAGGAGCTGGAAAGTAGAAGGTCATCAGGGGTCAGGCCTAACTTGTCAGCTTTCAAATAACCCTGTGAGCATTGTAAAAT	Arhgap22	-2787			GAGGGGAACTGAGGTGAATGGGAAGAGGGTGAGGGCAGAGAATCTAATGTCAGCGGAGGACAATTAAGTGCATTCTTTTCCTGGCAGAACTCAGAACTTCAATTCCTG	chr14	33214028	33214043	+	12.6667	3.54e-06	0.000632	AGGCCAGCCAAGGACA
278	lib2-278	chr13	49190135	49190244	CAGTCAGGATCTTAGCCAAGTTCTAAAGGCCACCCTAGTGGGCCTCCAGGTCACTCCTGGTCAGCTCTGACCCACAGGAAGTGAGTCTGCCCAGCCCGTGGCCCAGCTG	Atxn7l1	9289			AGTTTCCGAAGAGCCAGAGTGCTCCAGCAAAGCTGGCCAAGGGAAGTGTCCACCTCTGACCTCCCGGCCCTCCTGGAACTCTGAGCAGATACCAGGAGAGCTATTTCT	chr12	33311796	33311811	-	12.6667	3.54e-06	0.000632	AGGTCAGAGGTGGACA
279	lib2-279	chr11	49245800	49245908	CACTGACAGTACAGTGAATAGCTGGTAAAGGACTGTGAGTTTAGGTAGGTGAGGTTAGGTCAAGGAGAGCCCTCAAGGAAATCAGGCTTCAGGCGGGCTGTTGGATTA	Zfp101	-376			ACCAGCTTGCCAAGGAAAGGCCTGTCCAGTGTCCTCACACAGCCATTGACCTTGGGTGTCCTATGTGAGATTTCCTCATCTCTCAACAGCCTGTTTAGCTCTAAGCCA	chr17	33395010	33395025	+	12.6667	3.54e-06	0.000632	CGGTCAGGAGAGGACA
280	lib2-280	chr11	49696224	49696332	GACAGATCAGAAATTCAAAGTCATCCTTGGCTACATAGCAAGTTCAAGGTCAGCTGAGGACACCCAGAAAACATGTCTACCAGAAAAATAAAACAACAAAAACCATAT	Adamts10	-20536			TCCCCCACTGTCCTTGCCACAGCCCTACGCAGGCGGGACCCCCGGGGGTCCTGGAGTGACCTCCACTCTGCCCCCGCCGCCCCAGGGCCCAGGATTGGCTCTGTTGGA	chr17	33503661	33503676	-	17.8909	2.73e-07	0.000159	AGGACACCCAAGGTCA
281	lib2-281	chr14	50870826	50870936	CTGTTGGGAGGTGGTGAAACGTTTAGAAAGAAAGATCGCTGAGAGTGTGCCCTTGGCTGACCTTTGAAAGTCAGGCCCCTTCTCTCCCTTTTGCTTCCTTTCATCCACCA	Letm1	503			AAGCCACGGCCCTAAGGAACTTTCTCAGCGCCTCGGTCGGCAGCAGTGACCTGCGGCGACCTGGGCAACTAAGGTCACAGGAAGCTGTCCAGCACAAGCGGCTCAGAG	chr5	33782306	33782321	-	18.1455	9.31e-08	9.77e-05	AGGTCGCCGCAGGTCA
282	lib2-282	chr9	50876612	50876721	TGTGTGTGTGCATACATGCGAGTATTCTGTCTTCTTATATGTCTACAGGACAGAAGAGGGCATCAGATTCCATTATAGATGGTTGTAAGCAACTGTGTGGTTACTAGGA	Umps	-12901			TTAATGTGTATAGGTATGTGTGTCTGTGCACCACATGCATGCCTGCTGTCCTTGGATGGCCTCAGACTGCAGTTACAGACTGCACCATGGGGGTGTTGGGAATTGAAC	chr16	33979931	33979946	+	12.1576	1.23e-05	0.00171	aggtcattctgggaca
283	lib2-283	chr14	50895982	50896090	GTCAAACACACCTAGGACAAAGGACACACTGGGAAACTTGTACTGATGGCCTCGGCTGCCCTTTGCTGTGTGCTGAGTAGATGCCAAAAGGCTCTAGCTAATTTGTTT	Gm1673	-81			CTGAGCGCGCGGCCAGAGTGACAAGGTCGCAGTAGGCACCCTCAACTGATCTCCGGTGTCCTCAGCTGCACCCCTACGCGGATGCACCACGGAGCCTCGCGCAGAGGG	chr5	33983343	33983358	-	12.6424	4.3e-06	0.000753	AGGACACCGGAGATCA
284	lib2-284	chr2	51173373	51173481	TCATGGTGGAAGGGTGATTCAGAAACTGCAGTATAACCATGCAAGTTGCCCTTACTTGACCCTTCCTTGGAAAAGGCTTATACTGACATCTATATTATGAGGCCAGAG	Atf6b	-15345	Prrt1	2268	AGAGGGCAGGCTGTGCTGAGTTAGGGCTCAGAGAGGTGACCTGGCCTGACCTGGCCTGGCCTGCCTGGCCATGGCAGCTGTGGGTGAGGGAGGCTGCATTCTTGTTGT	chr17	34631793	34631808	-	12.6667	3.54e-06	0.000632	AGGTCACTCCAGGACC
285	lib2-285	chr3	51202692	51202800	CCAAGTAGGCCCTGCCTTTAGGCAGGTGCTGCCTGCCCCTTTGCCCTGTCCTAGGTTGCCCTTGCCTCTTGGCCAGCTGCCTGGATCTTGGCGGAGGTTGATATAGGG	Wdr91	1975			AGGAAGATCAGAAGTTCAAGGTCATCCTCAACACATATCAAGTTAGAGGCCAGCCCAGGACACATGAGACTCAACCAATTTCAAAATCAAAAGTCAACTGAGGTTCTC	chr6	34908893	34908908	+	12.9212	2.35e-06	0.000632	aggccagcccaggaca
286	lib2-286	chr3	51408702	51408810	AGCTGACGGCTAATGATGAGTGGAGAACCCGGCTCGCGGCCAGTGAAGGTCACTGCAGGTCGGCCTGGACCGCGACCTCCTCCTCCTCCGGAGATTCCAGGGTGGCTC	Cebpg	2385			TTTTGCTATGGTTATGAACCATAATATAAATATCTGTGTTTTCAGATGTCCTTAGATGACCCCTGTAAAGGGTCAGTCATTAGACCGACACCCCCCCCCCCAAGAGGT	chr7	35054180	35054195	-	12.1576	1.23e-05	0.00171	GGGTCATCTAAGGACA
287	lib2-287	chr3	51549063	51549172	CAAATTATTGCACGCGCATGGCACGTGGTGACCAGATAGGGCACCTGAGGTCAGGAGCGGCCAGCAAGGCACATCGGGGAAGGCACTCAGGGAGTCTTGCCCACTCCCT	Lrp3	1294	Slc7a10	27819	AGGGAGCCTGTCACATTCCTAGGCCCTCAACAGTGATATCACTGGGTGTCCCCTAATGACCCAGCTCTTCTAAGGGCCTCCCTCCTTCATCAAGGTAAATAAAGAACC	chr7	35214195	35214210	-	6.93333	9.12e-05	0.00994	GGGTCATTAGGGGACA
288	lib2-288	chr11	51697269	51697378	CTGGGACCCACTTAGTAGAAAGAATCAATCCCCAAAAGTTGTCCTCTGACCTCACTTGACCCTTGATATGTACACCCCAAACTTCAATGAAGAAATAGATATAATAAAA	Lrp3	-541			GAGAGGCAAAAACCAGAATGAACTTGGAAGAGGAATTGAGGAGTTGGGGTCAATTGAGGTCAGCTGTTCTTTAAAACTGATGCTAAATCAGAGGTCCCCAAATACCCC	chr7	35216031	35216046	+	17.3818	1.15e-06	0.000422	GGGTCAATTGAGGTCA
289	lib2-289	chr14	52013579	52013689	CACACACACACACACACACAATCTTATCCTAGACCCATGTTCTAGCATGTCCTAACTTGACCCCATTCTGAAAGTTCTGAGGAGCCTGGGATTGGGGAGTAAGGAGGACA	H2-D1	-12169	Ddx39b	8691	GCTGAAGGGTGAACTCGGTCACTAACGCTGCTACTGCAAGGATGGCAGGTCACCCGAGGTCAAGCCTGATTCCAAGTCCCTTGGCGCCCAGGAACCCCAGGGGCAGGG	chr17	35250543	35250558	-	23.3697	2.32e-09	2.1e-05	AGGTCAGGCCAGGTCA
290	lib2-290	chr1	52233416	52233525	CGACTGACGTGTGTCAGCCCCGCCGACCGCTCTTCCCCCTTGCCTCGGGCCACCTGAGGCCAAGCTGGGCGAGGACCCGTAGCTCCGGAGTCTGGCCATTCACCAGGCA	Ppp1r3b	11382			AGAGTCTTCCTTCTGCTTTCTGCCTCCAATACAGCCCTCCTTCTTTTGACCCAGTCTGTCCCATGACTCTGAGATAGCCTCGGGAGCTGCATTTAGAAACTCTATGCA	chr8	35387132	35387147	-	7.18788	5.4e-05	0.00621	GGGACAGACTGGGTCA
291	lib2-291	chr1	52727664	52727772	CTGATGAGATGCATGCTGTCTGGTTCTAGGCACAACCTTGGTAAACTGTCCTCGGGTGACCCCGCAGACAACAGCTAGGAGAAAGACAGTGCTCGCTCCAGGAGCTTC	Sil1	19177			GCAGACCCCACGTGGCTTTTGGGGGGACCAATCCCCCCCTTGCCCCTGACCTCCTCTGACCTCCTCCTCCACCTCTCCTGCCCGGCCAGCAGGAAGACTTGTTTGCCA	chr18	35479740	35479755	-	12.4121	6.46e-06	0.000971	AGGTCACTTGGGGGCA
292	lib2-292	chr1	52802981	52803089	ACTGGGTGGCCTCCAGGTCAGAAATGTGTTTCCTCACCATCCTCTGTGTCCTCAGCTGGCCTCTCCTTTGTGGGCATTCGACTCTGACATGTCTCCCTCTTCTTATAA	Htra3	25803			GTTCAGAGGACCGGCCAGACTCCACAACTCCTTGCCAGAAGGCTTGGGGTCACATAAGGTCAGCAGGGAGGCCCAGTCCAGGCCCCAGCACTCCCTCCCCCCATGTCT	chr5	35653971	35653986	+	17.3818	1.15e-06	0.000422	GGGTCACATAAGGTCA
293	lib2-293	chr13	53008577	53008685	GGAATTAACAGGAACTGGCATGAATCATGGAGAGGGTGGGTCCAGTTGTCCTCCCCTGACCCCTGCAAGGTGTGTTGAGGTGAACTCTCTCATAGTATACCTTCTGGG	Htra3	5106			GGTATGACAGATGGATCTTAAGCTAATGTATGTGGCCAGGGGACATGGGTCACTTAGGGACAGGCAAGCTTTTAAAAGAAGAAAAAACAGTGATCTGATCAGTCCCCC	chr5	35674667	35674682	+	6.93333	9.12e-05	0.00994	GGGTCACTTAGGGACA
294	lib2-294	chr5	53196320	53196429	ACAGAGATTAGGAGATGAGCATTCTAGGTGGCAACAGTTACCCACATGTCCTCAAATGTCCCCAAGTGGGACTGAATGTGGCCTGTTTAGGTAGAAGCAAGCAGACTCA	Cxxc5	7598			GGGCCTCCGCCTGCAGCCCCGGAGCGCGCGCGGCCTCCCGCGGCATAGGCCACCCGGGGACAGTAGCCTCCCAACATGGAACCGATCAGCTTTAGGTTGTAAAGGAAA	chr18	35837408	35837423	-	23.1152	1.36e-08	2.1e-05	AGGTCAGAGGAGGTCA
295	lib2-295	chr18	53268323	53268432	CTCTGATCAGAACTTGACTCCTGACTCATTGCTGTTGAGGTTCCGCCAGTTCAGATGAGGTCAGCTTGGGTGAAGGTTGTTTGTTTTGTTTTTTTTTTTTCTTTCTTCC	2310061I04Rik	686	Dhx16	16926	GCTGCAGAAAGTCTCCATCTCTAGGTGGAGCTGCTGAGCCCTGCCCTGTCCTCTAGTGTCCCCACCTCACAAATGTCTCTGGGGCAGCACTCACGTCTCTGGCGCTGC	chr17	35896739	35896754	+	23.3697	2.32e-09	2.1e-05	AGGTCACCCGAGGTCA
296	lib2-296	chr4	53439979	53440087	GCTCCGGGTCAGTGACCTCAGAGGCGCTCCCACCCGGGAGAAGGAGCGACCCCCGGTGACCTCCCCGTGCCTCGCGCGTACAGAAGCAAGTCGGCCGCCTTCCCTCTG	Rpp21	668			TGTTTCAACACTTTGGTCAGATGATGCAGTTGTATGCATCATCGCCTGACCTTAGAAGACCTGGGGAATTCGTATGAGTGTTACTGTCTACAGATAAGCATACTCTGG	chr17	36257383	36257398	-	7.69697	3.72e-05	0.00483	AGGACAGGGCAGGGCT
297	lib2-297	chr11	54092289	54092399	TCCTCAGCGTTGGACCTAAATTCTTTCTGCAGCTTATGAAGCAGCAGATGACCTCACCTGACCTCTGTGGCTTTATCTCTTTCGCTGCTTTCCTTCCCGTGTCTACTGGC	Cystm1	-28074	Igip	20599	CCTGGTGGAAGCCAAGTTCCTCTGTGTGAGATCATCATGGGCTTTTGGGTCATATCAGGCCAGATGGAGTTGCGATTGCACCACTTAACTGGCTGTGTGTGACTTTGA	chr18	36320692	36320707	+	7.69697	3.72e-05	0.00483	AGGCCACCCGGGGACA
298	lib2-298	chr13	54221454	54221563	TACAATGAATTTGTTCTTGTCATGATTAGCTACAAGTGCCAGAACAGGGCCAGGTCAGGACATCGCTTATGCACAAGGTGACTCTGCAAGCAAGAACCCCAGCCTTACA	Hectd2	-516			GCCGGAGAGCACGAGCGAGCGCAGGCGGCGGGCTCCCCGGGGCGGGAGGGCAGCGGAGGACAAGCGCGCGGAGCCGGGCGCACGCGCACGCGCACACGCACCGGCTCG	chr19	36554144	36554159	+	12.6667	3.54e-06	0.000632	AGGCCAGGAGAGGACA
299	lib2-299	chr11	54322462	54322570	TGCTAATTTTTCTTTAGACTCAATGTTCCAAGAATTAGCCGGCTCTGGGCCATCCCAGGACAACCCAAATAGCACTGAGAGATCAAACAGGGCCGTGGTAGAAGAGTT	D5Ertd579e	25989			GGCCAGCCCTACTTCTGCATGTGCAGCTAGCTAGGTGGCTTCCCTGAGGCCAGTTCAGGTCAGAACTTTTAGGCACTTGTGAATAGCAACTATGACCAGAATTGAAGC	chr5	36669940	36669955	+	17.6364	6.48e-07	0.000289	AGGCCAGTTCAGGTCA
300	lib2-300	chr6	54431096	54431204	TCGGGCATGTATGTCTATGCACGACTCTGTGCCAGGAAACCCCTAGAGGTCAGAAGAGGGCACTGGATCCTCTGGACTAGAGTTAAGGATGTAATGTCCCTGAACCAC	Tmem218	209			CGGAGGCTGGCCCCAGACGCCTGGAAGGTGAGGGCGGGAGGCGCGCGGGCCACCGAAGGTCATCCTGGCCGCAGGCCTGGGATTACTGCTCAGTCCCCAGTGTTCCCA	chr9	37208424	37208439	+	12.6667	3.54e-06	0.000632	GGGCCACCGAAGGTCA
301	lib2-301	chr9	54578606	54578715	CCTTTGTAAATTTAGCTGGGTGTGATCCTGTCCTGGGATTACCATTCTGACCATGGTTGACCTAAATTTGCTCTGTCCCAGGCTGATCTTGAACTCGGGAATCTACTCC	Cnga3	12208			CATGAGTCATTGGACTATTTCTAGAAATTATCGTCTCTCCCTGAAGTGACCTCTACTGACATTTGAAACACTTGGGCTCTGGGGCTCCTTCCAGAGAGCCTGCGCTGG	chr1	37230579	37230594	-	17.3576	1.57e-06	0.000523	ATGTCAGTAGAGGTCA
302	lib2-302	chr12	54709865	54709976	TCGACAGGGTAGACTGACTTGCTTGCCTTGGTAAGCACAAACCCCCGAGGGTCATCCCAGGCCATAAAGAAACCTTAGTCAGTTCATCTCATACATACATAGTGTGCCCGA	Pcdhgc5	10110			GGCAGGTCCTCTGCCTCCCGCTCCCTTCTATACCAGAGGTGCGTCAGGGTCACCTCGGGGCACTTAGAGATGGAGGTGGCGAGGCACGGGGAGAGGTGGGGTACTTCC	chr18	37829614	37829629	+	12.1576	1.23e-05	0.00171	gggtcatatcaggcca
303	lib2-303	chr11	54907911	54908019	GGCAGACTAGCTCAGCCCTGCTCTTAACTCAGTATCCATCCAGGAAAGGGCACCTAGGGTCAGGGTGTATAAACGAGGCTGGCAATGGCTTAACCCGGTATCTGACTG	Lrrc58	-13636			GCCAGGGCTGAAGGGCCATGGGAAGAAACAAGTTTGGCACTGTCAGAGGCCAGGAGAGGACACTGGTGAAGGTACAGCCTCAGCTGCAGAGGAGATCCCAGTATCCTG	chr16	37854745	37854760	-	12.4121	6.46e-06	0.000971	GGGGCATCTGAGGTCA
304	lib2-304	chr3	55111897	55112005	TTGTTAGTTTGTTTTGTTTTTATGTCACAGATTTAACACTTTGCACAGGTCAGGCAAGGTCCCAGGTTCCAGGCAACCATTTGTTCTCCCAATCCTCAGTGCCCGACC	Klf10	10775			ATGAATGTTTTGCTTTTGTGTGTCTGTGCACCACATGGTGCTGAGGAGGTCAAATGGGGACATTGGCTCTCTTGAAACTGGAATTGTGAGCCACCATCTAGGTGCTGG	chr15	38289924	38289939	+	7.18788	5.4e-05	0.00621	GGGCCACACTGGGTCA
305	lib2-305	chr13	55450289	55450397	GCGCCAGCCCATTGGGCGCCTGTTATTTCGTGAGTTCTGTGCTACGAGACCTGAGCTGACCCGGTGTACTGCCTTCCTGGATGGGGTGGTGAGTATCCCACCCAGGGC	Gnpda1	364			TCTGATCAGAACTTGACTCCTGACTCATTGCTGTTGAGGTTCCGCCAGTTCAGATGAGGTCAGCTTGGGTGAAGGTTGTTTGTTTTGTTTTTTTTTTTTCTTTCTTCC	chr18	38338631	38338646	+	7.44242	4.14e-05	0.00503	GGGTCACCTCGGGGCA
306	lib2-306	chr7	56010640	56010748	CAGCTGAGACTTGGCATTGTGTGCCAGGCCTGAAATCCCTCAAGAGAGGTCAGGAGAGGCCACTGGAGCAGTAAAAAGTCCAGGACTGAAATGGTCATGGAGAGAAAC	Slc35g1	-4			TTTGGTTTTACCCTTTAAGTTAAAGGGGGTCCAAGCAACCTCTACAGGGTCATGTGAGGTCACTGTAATTGTCCAGTAGACACTTCATTGATCCTAGGAAAACAGGGC	chr19	38395968	38395983	+	12.9212	2.35e-06	0.000632	AGGGCAGCGGAGGACA
307	lib2-307	chr13	56113659	56113767	TTCCGTGTCTGCCGGCACTGGCCAGGTCCTCCTGAAACCCCAGCACAGGTCACCCAAGGACCAGCCCCTCCTTGGCCACACCCTTTCCCACACATGCTCTGGACTTCC	Klrg2	22154			GCATAAGTGAAATCCTGACTGAATCAGAATGTAGATGGATGAATTGAGGTCATCTGGGGTCAACAGCTTTCTTTGAAGCTATTCTGGAAGTCTTTTGAACAAACAACA	chr6	38615071	38615086	+	17.6364	6.48e-07	0.000289	aggtcatctggggtca
308	lib2-308	chr17	56119932	56120040	CCATCATCCTCACAGGGACCCCAGCTCTGCCACGTCCAGCAGCCGCTGACCCTTCATGGCCTCGGGCCCCGCACAGCGCGTGTCGTTCTGTGAGAACATCTTGTTTCG	Rpl35	584	Wdr38	6721	TCATGGTGGAAGGGTGATTCAGAAACTGCAGTATAACCATGCAAGTTGCCCTTACTTGACCCTTCCTTGGAAAAGGCTTATACTGACATCTATATTATGAGGCCAGAG
309	lib2-309	chr13	56133110	56133219	CTCTTAGGATCAGCTGTGGTTCTGATGGGATTCCGTGGAGTATCCCCTGTCCTCGCCTGACCCTGCTACCCTGAGCCTCTAGCTTTCCCTCACAGGTTATCTTCTACAA	Tusc3	9766			ATTTATTTTGATTTTATGTGTGTGTGTGTGTTTAGTGTATGTGCAGAGGTCAGGTGAGGACACTGAATTCCTTACATGGTAGGTTTTCCCCTGAAGCTGGAGCTCTCA	chr8	39015625	39015640	+	17.8909	2.73e-07	0.000159	aggtcaggtgaggaca
310	lib2-310	chr17	56138323	56138431	GTGGCAGAGTCCGTGCTCCCAGCTGCCCCCTCCAGGGCCACACCCAGGGTCAGCTCAGGACACTCGTCTTCCCAGGAGACGCCAGTCACCTTTCTGTCCCACTCACCT	Ifrd1	-1106			AATGAAACTCAGGGCTGTATCTTGATCTCTAGCCATACATAGCTTCAGTTCATACCAGGTCACCCATTTCAATGTTTCATGCCCAGGAAGGCTGATTATTTACTCAAG	chr12	40224287	40224302	+	17.3576	1.57e-06	0.000523	AGTTCATACCAGGTCA
311	lib2-311	chr17	56233918	56234026	AAGAGGGAGGGAGGACGAGGAAAGGAAGGGAGGGGGAGGAGGACTTTGGCCTGGGCTGACCTGCTTCCCCACAGGCATCCTGATTAGTCCGTGTCTACCACGTGACAT	Pdlim1	-12714			AAAAGACCGAGGCAGAGAATCCGAAGTCCTAAGCTGACCTCAGCAAAGGCCAGCAAGGGACATATATTAAGTTCTAGGCTTAAGCTAGCCTGGCCAGCATGGTAATAC	chr19	40284322	40284337	+	17.6364	6.48e-07	0.000289	GGGTCATGTGAGGTCA
312	lib2-312	chr17	56292966	56293074	GGACCACAGCCCTCCTAATCCCTACAGAGGGCAGCCTGAGCCAAGGTGTCCTGGCTTGGCCTGCACCTTAGAGCACTGCCAACAACCAGGACATCCTGGTCATGTTGT	Hspa4l	-23377	Slc25a31	13198	CCAAGTAGGCCCTGCCTTTAGGCAGGTGCTGCCTGCCCCTTTGCCCTGTCCTAGGTTGCCCTTGCCTCTTGGCCAGCTGCCTGGATCTTGGCGGAGGTTGATATAGGG	chr3	40722045	40722060	-	17.6364	6.48e-07	0.000289	AGGTCAAACGAGGACA
313	lib2-313	chr17	56337299	56337407	CCCATGAACCGGAAGCTCACATGCCAGTCTGAATTGCTTGCCAGCAGGGTCACACTGGGCCAACAGTTGCAAGGGAAGGGGTTCTGGAAAGACTCCAAGGTGCCTTTC	Tm9sf3	11768			CAAGCAAAAGGCTTATGGAGAGGCAGCCCGCAGAGTGCCCAGGGAAAGGGCAGCTGAGGTCAGAAGACAAAGAGTCTGATAAACCTCGTCGTCGTCTACCGACAAGTT	chr19	41252207	41252222	-	12.4121	6.46e-06	0.000971	AGGTCAGCTTAGGACT
314	lib2-314	chr13	56611211	56611322	TCTTGAATGTTGCATTCAGTTCTGTTCCCTCCTTCCTCCTAACCACTAAGATCACCACAGGTCACCCTGCAGTGTCGTAACCCAGAGCTGCAATGTCAACAGCCACAGTGA	Il11ra1	-621	Galt	4347	GAATTGCACTAAGCATGGCGAGGGCAGCCAGAGAGAGAGAGCCCCAGGACCTAGAATGACCTTGAGTCCGCCTCCTCTTTGAATCTGTTTTTCCTTGTGATAGTGGAG	chr4	41759567	41759582	-	17.3818	1.15e-06	0.000422	AGGTCATTCTAGGTCC
315	lib2-315	chr14	56811948	56812057	CCTCTCTTCCGCCCTCCCTCCGTGCCCCCGCCCCGCCCCCACTCGCGGGGTCTGCCCGGGTCAGGAGCCCGAGTGGCGCTGCCCGCAGTTCGGCTCGCGCTTCGGCCCT	Adtrp	-258			GGCCAAGCAGGGAGGAGACACTCTCACGTGCAAGCTATTTCTCTTAAGACCTGGCTTGACCTTGCCGGGGTTCCTTGGGATGGCTCTTGGTGGATTTCAGCCTCATGA	chr13	41847738	41847753	-	17.8909	2.73e-07	0.000159	AGGTCAAGCCAGGTCT
316	lib2-316	chr14	56886236	56886346	CAGGGCCGAAGCGCGAGCCGAACTGCGGGCAGCGCCACTCGGGCTCCTGACCCGGGCGGACCCCGCGAGTGGGGGCGGGGCGGGGGCACGGAGGGAGGGAGGGAGGGAAA	Sc5d	-7327			TTGCTTAAGTTCCTGTCTCGACTTCCCTCAGTGATGGACTATGATCAGGTCATGTAAGGCCAAAAAACTTTCTCCCCCAGTTGATTTTTGGAATTCGTAACAGTGCAA	chr9	42271575	42271590	+	17.3818	1.15e-06	0.000422	aggtcatgtaaggcca
317	lib2-317	chr17	56997117	56997226	CAAGCGCTAAATTTGCGCTAGGCTGATTGAACTTCTAACCTTGGCTTTGCCCCCACGTGACCTCCAGCCTCCGTTCGCCCTAGTTCTGCACCTACTGCTTGAGACCTTG	Tbcel	40			CCGGCTCCACTTCACCTCGACCCCTTCTCCGGCCGCCAGAGCCCAGTGTCCTGCATTGACCCGGAAGCAGCTTTCCGGGGACCCCAACAACAACACGTGACCCCGCCG	chr9	42472210	42472225	-	12.4121	6.46e-06	0.000971	GGGTCAATGCAGGACA
318	lib2-318	chr2	57238377	57238485	GGAGGAAGTGGCCGGGAGGGGCGTCGGCGGGCGGGTCGGGTTACGGTGGCCCCGCCTGACCCGGTGACATCCCGGCGCGCTCGCCGCGAGCTCAGGGCCACTCTGGTT	Rusc2	-16586			GGCTGAGACTGGAGGGTCATGTGTTCAAAACCAGCCTGGACTGTAAAGGACATTTGAGGTCAGTCCTGCCTCTAGGGCCAGATTCTCTCTCAAAGAAGCAGGAGGGGA	chr4	43389841	43389856	+	17.3818	1.15e-06	0.000422	aggacatttgaggtca
319	lib2-319	chr9	57520713	57520821	GGGTAAAAGTAAATAATTGGGCTTTAGTGGGTGGGGGAGGATCATGTGACCCAGGCTGTCCTTGAATCCCCTTTCCCCCTGCCTCCAAAATGTTGATTATTGTCTTGA	Got1	-2804			GGAGCCGTCCAAATCTCGGGATTCGGACAAACTCTCCTTTCGGCCTTGGCCCCGCATGGCCCCCGGCGCCCCGCTCCCGCCTGGGCCGTGGGAGGGGGCGCCGGGTGG	chr19	43527403	43527418	+	17.8909	2.73e-07	0.000159	AGGGCAGCTGAGGTCA
320	lib2-320	chr15	58156052	58156160	ATGAATGTTTTGCTTTTGTGTGTCTGTGCACCACATGGTGCTGAGGAGGTCAAATGGGGACATTGGCTCTCTTGAAACTGGAATTGTGAGCCACCATCTAGGTGCTGG	Rcan2	5199			CTCACGTAGGCCACCAGCAGAAGCCGGCGCCGGCCAAACCTGCCAAGGGCCATGCGAGGTCAGGTCCCCACAGGGATGCCCAGATACAGGTGATGAGGCCTGTCCCCA	chr17	43807042	43807057	-	17.3818	1.15e-06	0.000422	AGGTCTTCTAAGGTCA
321	lib2-321	chr15	58193143	58193251	AGCTTTATGTGTGTCAGTATACCACGTTTGTGCCTTGTGCTAATGGAGGCCAAAAGAGGACATTGGATCCCCTGGAACTGGAGTTACAGACAGTTGTGAGCCACCGTA	Qrsl1	203			ACTCAGGAATGTAGGCGGTCGGGGGGGGGGGGCGTGCCGTGCGGCGTGACCCGGGGCGACCTTGAACTTCCGAGTCCTCCAGTGTCTCAGCCCTCCCTGGTCCCCTCC	chr10	43901534	43901549	-	12.9212	2.35e-06	0.000632	AGGTCGCCCCGGGTCA
322	lib2-322	chr9	58313011	58313119	GTCCCGAGCGGGACGGCTCCTCCGATGACAGCATTTCGAGGCCAAGGGGTCAGGGCAGGGCAGGGGCGGTGCCCAGGGCTGCACGAGGCTTTCCGTAGGGCACGGGAC	Mettl21e	20412			TGATGTTTTAAAGTTCAGCCCCGCCCACCTAGCCTTCTCTGGTGAAAGGCCACTTGAGGTCATTGTACACTTCATCCACATCACTCTATCCCAGCCATCTCCCAAGTT	chr1	44198541	44198556	+	17.6364	6.48e-07	0.000289	AGGCCACTTGAGGTCA
323	lib2-323	chr1	58711845	58711957	GTTCAAGGAGGCCTGGTGTGTTCAGGGGATGGGATCTTCAGGGAAGTGACCCTTAATGACCCTAAGGCACCCCGGAGCTGTAGTGACTGCATTGAGGACTGGAGGGAGCACC	Shank1	1039			ATCCCACCTGCCACCCCTTTCCTGCAGAGCTGGGGCTGCAAAGGGGATGTCAGCCAGGGTCAGCCGAGGGGGAGTGGCTGAGGTCACACTGCCAGGCGGGATGTGGTG	chr7	44311284	44311299	+	12.3879	1.02e-05	0.00147	ATGTCAGCCAGGGTCA
324	lib2-324	chr19	58839247	58839355	TTTCTGCCTCCAGGTGGCTCCCCTTGGGTCCCATCTTAGCCATGAATGTCCTTATGTGACCCCCACCTCTAATACCTGCTGAAGCTCTCTATTGCCCTTTGCATATGA	Fam71e1	920	Mybpc2	27155	GATTCCTGTTGAGTTCTGTTCTCCATCTATCGATCCTCTTAACCTTTGGCCCCAGGTGACCCGGTTTGGAGAAGTCGCCAACAAGGTCACCATGGGGGTGGCAGCCTC	chr7	44497493	44497508	-	7.44242	4.14e-05	0.00503	GGGTCACCTGGGGCCA
325	lib2-325	chr11	58871206	58871316	TCTGTTGAGCCTGTGGGTATGACTTCAGCCTGGACCGTGCTGTTCTTTTGACCTGGGGTGACTTCAGAAGGGAGTTGGTGTACTGGCAAGGCCAGCGAGCCAGACTGTGT	Atf5	-14507	Tbc1d17	17910	CTTGGCTATAGGACTGGGGGACCTTGAACCAGCAGTGGGGCCACTTGGGTCATGTTGGGTCATGTTGGCACAGGAGAAAGCTGGGGGTGGGATGAGCGGCTAGATAGA	chr7	44831157	44831172	+	12.1576	1.23e-05	0.00171	GGGTCATGTTGGGTCA
326	lib2-326	chr15	58901235	58901343	ACTGTCAACTAGAAGACTCTGGAGCTAACTGGAATATAAAGTTACAGGGTCACGTAAGGGCACCACTAATGGAATTATCCTATAGGGGAGGCGTCCTTTAAAACTCTA	Ptov1	2244	Pnkp	10385	GCTCCAAAGACTCGAGCACCCTCCTGCAGCAGAGGGGAGAATTCCTAGGTCATTCCAGGTTAGGCGTTTCCGCACATCCTGGAGGGGTCACCCTCAGGTCCAGACTCA	chr7	44867535	44867550	+	17.3576	1.57e-06	0.000523	AGGTCATTCCAGGTTA
327	lib2-327	chr11	58963973	58964081	ACCGTGGACCACTCTGATTACGTGGGTCTCCTGGATGAGCCCTCATTGACCTTAGATGACCCAAGAACCCTGATGTCTGTCTCTGCTCTAGGGAAGCCAGGGCCCTTT	Prmt1	-3241	Bcl2l12	7770	TTGTGGCTCTTAACCCAACTTTGGTGGTCAGAAGACCCTCCCACAGGGGTCATTTAAGGCCATCAGAAAACAGATTATTTACATTATCATTCATTGTAGTAGCAAAGT	chr7	44989801	44989816	+	11.903	2.16e-05	0.00295	gggtcatttaaggcca
328	lib2-328	chr11	58964052	58964162	TCTCTGCTCTAGGGAAGCCAGGGCCCTTTGGCCCTGGTTCTGACTAGGTGGTCAGACTAGGTCAGACTAGGTGGTTCTGACTAGGTGGTGAGACTCTTGAGATTGGGTCG	Scaf1	-1200	Rras	-398	AGAGAACTTGGCGACAATCCCAGGGAGGAGGCGGAGATTAATTTTGAGACCTGTGCTGTCCTAAGATCTCCCTATATACGGCCCTGAGAAGGAGCCCCAAGCCACACC	chr7	45017555	45017570	-	12.6667	3.54e-06	0.000632	AGGACAGCACAGGTCT
329	lib2-329	chr19	59184358	59184466	CAGGTTGGGAACTCTCTTCTTGACCTTAAATGGCTGCCTCTGGCTGTGTCCTCTACTGACCTTCCTCTGTGTTCATGTAGAAAGGGGGGGCTTTCTCTCATCCCATAA	Prep	20856			GTATATCTAGAAGCCACAAGCAGTTTCTGCCTTCGTACTCTCAGTGAGGTCAAATGGGGTCAGCAAACTATACAGGGCCACATAGTCACTATTCTGGCCATCGCAGTC	chr10	45088051	45088066	+	17.3818	1.15e-06	0.000422	AGGTCAAATGGGGTCA
330	lib2-330	chr10	59334425	59334533	CTGGGTTTTGAGTTCCGGCTATAAATTCTAGTTTCAGGTAATCTGATGTCCTCTTCTGACCTCTGCACACACTGCACACAGGTGGCACACAGACAAACAGGCAAAGGA	Ppfia3	-3498	Lin7b	284	CTGCAGAAAGCGGCAGGGACCGCGAGAGCATACGCCGGCAGCAAGAAGGGCAATCGAGGTCAGACTGGAAGCGATCCACGTGCCTCGCGGGTCGCGGGGACCCCAACC	chr7	45370291	45370306	+	17.6364	6.48e-07	0.000289	AGGGCAATCGAGGTCA
331	lib2-331	chr11	60416176	60416285	CAGTCAGGTCAGTCTTTGCCTTCCATAGCCTCAACCAGTCTGCTCTGTGACCTTGGATGTCCTGATTGAAAGCCCAAATTTTCCTTTCTGAATCCAACTAAGACACCTG	Slc25a51	-5143			CTATTCCCTCTGACGTCACATGGTTTGTGTGTTGGGAGAAATCCCTTGACCTGTGTTTACCTGGTAGAGGTGGGGTGGGGCTGTCCCACCTCCATGGCCTGGGGACTG	chr4	45413901	45413916	-	17.3576	1.57e-06	0.000523	AGGTAAACACAGGTCA
332	lib2-332	chr3	60513930	60514039	GACTGGATGTGGAGTGCCTTGGCTTTGGAATGAGGGCTCTATCAGATGGCCTAGTCTGCCCTGTGGTCTGTACCATGTTTGCTGTTCTCAATTTAATACCTTTACCCCA	Shb	23902			CCAGGGCTTTGGGAAACTCTAAGGGCAGGAGCAGGGTGGCCACTGCTGTCCTCAGCTGGCCTGGCCTGCTTCAGATTACAAGGAATGAGAAATGGAAAGGGGGGGGTG	chr4	45506417	45506432	-	12.6667	3.54e-06	0.000632	AGGCCAGCTGAGGACA
333	lib2-333	chr11	60538981	60539091	TCGTCAACAGCGCGGTCATCAACGACTACCAGCCCGGCGGCTGCATCGTGTCCCACGTTGACCCCATCCACATCTTCGAGCGCCCCATCGTGTCCGTGTCTTTCTTCAGC	Rpl18	-7602	Dbp	2767	GGGAAAGGGGAAGCTGTAGGCCACACGTGATGCGGCCCTGAACTGGTGTCCTCGGCTGACCCGGGCTTATTTGTTCTTAAAGACACAGGACTCAACCTTTTTTAGCCA	chr7	45707847	45707862	-	12.9212	2.35e-06	0.000632	GGGTCAGCCGAGGACA
334	lib2-334	chr18	60604255	60604363	TGGCCTATGGGGCTCAAAGGACGCCCTGTTTGGAGGGCCTCTTGGTTGAGCTTTGGTGACCTCTGGCCTCGGCTCTCCAAGGTGAACTCGTTCACCCTCTGCCTGCGC	Kcnip2	261			GCATGTCCAGGTCCCAGAGGGCCGGAACATCACAGTGACTCTGAAAAGGTCAGCCTAGGTCAGAGGGAACTGGTAGTTTGCCTCAGGGGAGGGACCCAGAAAGTAGGA
335	lib2-335	chr18	60606587	60606695	GAATATCTCAGGGCAAAGTCGACTGGCTACGCTGGAGTCAGCAGAGAGGTCCATGGAGGTCAGGCACAATCCTTGCATTGTGGCTTTCTGGCTCCATCCTCCCGTCTA	Actr1a	1242			TGTTCATGTCCACTTACTCAGTTGCCGGCCAGGCTCCTGGAACACTGGGTCACGGGAGTTCACGTTTCTGAGGTAATAAGATTGTCTCCATTGCCTCAAGTGAGCAAG	chr19	46394484	46394499	+	23.1152	1.36e-08	2.1e-05	AGGTCAGCCTAGGTCA
336	lib2-336	chr11	60737488	60737597	CCACCACACCAGGACTTAAAAAGCTTTTCTTCACCTAGAACTTTCTCTGTCCCAGGCTGACCTTGAATTTAGAGATCTGCTTGGCTCTATCTCCTGGGATTAAAGACTT	Slc22a7	1226	Crip3	8325	CACTAGAGCACAGACTAGGCCAGTGGAATGCCGGTCTTCTTCCTCCTGTCCTCACCTGACCTGACCTGACAGTGAGGCCAAGGCGGGTATCCAGCCCTCTCTCTCTGA	chr17	46437240	46437255	+	12.6667	3.54e-06	0.000632	GGGCCATGCGAGGTCA
337	lib2-337	chr8	60867915	60868023	ATGAGGAACCTCACTCTGTCAGCTGAGGGAGACAACCGAATGTGGGAGGCCAGCTGAGGACACGGCTGGAGAGTTTTGCATAGACGCGTCTGAGAGATGGAAAAAAAC	Gm5093	-8253			GAGCACAGACTAGGCCAGTGGAATGCCGGTCTTCTTCCTCCTGTCCTCACCTGACCTGACCTGACAGTGAGGCCAAGGCGGGTATCCAGCCCTCTCTCTCTGAGAAAC	chr17	46448344	46448359	-	17.8909	2.73e-07	0.000159	AGGTCAGGTGAGGACA
338	lib2-338	chr18	60932423	60932532	GACTTCTCTGACACTGGGGCAAGTCTCTGTGGTGAGCACCATGGAAGGGTCAGGCCAGGTCAAAAGAAGTGCTTTCTTCTGCTTTGTGGTTCTGCCCCCTAGGCACTGA	Gm5093	-8258			CCTCACAGTAGAGACAGCAGCATATTCAGGTGATCGATGGGACCACAGGTCACAGCAGGTCAGATTCCGCATCTCTGTGGCGATCTGGCCAAAGGTGCAAGGATCATG	chr17	46448344	46448359	-	17.8909	2.73e-07	0.000159	AGGTCAGGTGAGGACA
339	lib2-339	chr10	61161162	61161271	TGCTCCTGCATGTATGTCTACACACCATCGTGTGCCGAGCTTGTAGAGGCCAGGAGAGGGCATTGGGACTCCTAGACCTGGAGGGACAGACTTATAAGCTGCCGTAAGA	Nans	9436			GCAGGCCCCACAGTTCAAGGTCTGAACAGGCCAGCTGCTGATGAGCAGGTCAAACCAGGACACAGATTGCTCCATTTGCCTCTCCTGGTAGGAGTCAGTGTCTTCTTT	chr4	46498676	46498691	+	17.6364	6.48e-07	0.000289	AGGTCAAACCAGGACA
340	lib2-340	chr10	61378781	61378890	AAGCCGGAGGCAGGTGGGGGCTGGGGGTGAGCAGAACAGACACTGCAGGCCACTTCAGGACACTCGCCATTCTGCCTCTGGAAACGCATTTCTCCAAGAGTTCCAGTCA	Cgrrf1	-5801	Gmfb	-4091	GGCCCCGCAGGCGCGCAGACCTGACCCAAAGGAGCTTGGCTGTTTATGACCCGAACTGACCCTTGCTTGGTCCCAGATCTTTCAGAGGAACTTTTACCCGAATTCTGT	chr14	46826325	46826340	+	12.6424	4.3e-06	0.000753	ATGTCAGCGGAGGACA
341	lib2-341	chr11	61407682	61407790	GGCTGAGTCAGCGCACCTTCCCCTTGATTCTGCTAGCACCTCCTGTAGGTCATCACAAGTCATCGCTTTCTCGAGCGAGCATTCGGGTATTCGTAGTCTCAAGAAAGG	Cgrrf1	548			GAAAGATGGGGGAAGATGGGGGTGCCCTACCGCATCGTCAAGGGAAAGGCCAGGCTGGGGCACCTGGTCCACAGGAAGACGTGCACCACAGCTGCCTTCACACAGGTT	chr14	46832674	46832689	-	12.4121	6.46e-06	0.000971	GGGTCAGTTCGGGTCA
342	lib2-342	chr10	61480037	61480146	CTCCCATTGGGACACACACATGCTGAGCACTTTTGGCCTCCTGGGCTTGACCTTACCTGCCCTGTTTGGCCAGCTCTGAACACTGTCCTCACACCTCTTTCTGTCCCTA	Ubr2	11489			CCATCATCCTCACAGGGACCCCAGCTCTGCCACGTCCAGCAGCCGCTGACCCTTCATGGCCTCGGGCCCCGCACAGCGCGTGTCGTTCTGTGAGAACATCTTGTTTCG	chr17	46999023	46999038	+	23.1152	1.36e-08	2.1e-05	AGGTCACAGCAGGTCA
343	lib2-343	chr18	61531925	61532035	TCTGCCACTTGATTAAGACAGATGGTTTTTTAGTCCTTGGAAGGAAACAGGTCACTGGGAGTCAGCACAGGCAAAAAAAAAAAAAAAAAAAAAAAAAAAGCAGGTCATGC	Gch1	26874			TGTTGGGAGGTGGTGAAACGTTTAGAAAGAAAGATCGCTGAGAGTGTGCCCTTGGCTGACCTTTGAAAGTCAGGCCCCTTCTCTCCCTTTTGCTTCCTTTCATCCACC	chr14	47162530	47162545	+	7.44242	4.14e-05	0.00503	AGGCCAGGCTGGGGCA
344	lib2-344	chr14	61574908	61575016	TGTTTGCTGGCATCTGTAATCTTTGCGTTGGAGGAGACAGAAGGTGAGGCCAGCCTGGGCCACACAGTGAGGTCCAGGCCAGCCTGAACAACGATATTAGACCTTGTC	Tmeff1	25273			GCATTTTTGTTTTCTGCAGTGCCATACAAATTACATCCCTGTCTGTGGGTCAAACGGGGACACCTACCAGAATGAGTGCTTTCTCAGGAGGGCTGCTTGCAAGCACCA	chr4	48610439	48610454	+	7.18788	5.4e-05	0.00621	GGGTCAAACGGGGACA
345	lib2-345	chr11	61853803	61853912	AATTACTTCCAGTCTCAATGTGCCTTCTCAAATTCTTTAGATTCTATAACCTCGTGTGACCTATTTGCGAAACAGTGGCTTGGAAAAAACAAAGAAACAACAAAAAAAA	Nnmt	-7577			CCAGTTTCCAGATCCACCCTCATTACATGGCTTGTGACCTATAGAGAGGACAGTTGGGGTCAGGGCTTTTGGCCAAGGCTGGTACCAGCCACCATGCTGTGGCTGGTG	chr9	48612722	48612737	+	12.4121	6.46e-06	0.000971	AGGACAGTTGGGGTCA
346	lib2-346	chr8	61914170	61914278	CTATTAATGGAGTAACTGGAAAGCAGCAGAGCCACGCAGTGTGCTCTGACCTGGAATGACATTCACAGCTACATCTCTGCGATTTGAGTTGAACCTTTGCTCTCGTGT	Cavin4	16941			GGCCGAGATCAAACTCAGGTCACCAGGCAGGTGCAGCAAGTCTCCCTGACCCCAGATGACCTAAGTCAGGATAAGGGAACAAAGAGCAGTTACGGCTGCCGCTGTTTT	chr4	48680447	48680462	-	17.6364	6.48e-07	0.000289	AGGTCATCTGGGGTCA
347	lib2-347	chr4	62374985	62375094	CAGCCACTTCAATCTCATTAACCTCTTCTCTCCCTGACTGTGTTGTTGACCTTGGATGCCCTGGGTGCTTCTCTTGCCTCGGTGGGACACTTTCCTGCCCATATACCAA	Gm12184	-10529	Trim7	-281	ACCAGACACCTTGTCCCGGGAGCCAGGCCTTTGCCCCTGTAGGGCAGGGTCAGCCTAGGTCAGCTACTGGGAGTGGAGCCCAGCTGGCCTTGCGCGCTCACCTGTCCC	chr11	48837176	48837191	+	17.8909	2.73e-07	0.000159	GGGTCAGCCTAGGTCA
348	lib2-348	chr4	62506022	62506131	GAGGGTGAGTTTAGAGAGATTGCTGGATCAGGTTTGAGGAAGTGACAGGTCAGCTGAGGTCCGAACATAAAAGGAGACACATGGATTTAGAGAGAAGGCATTCCAGGCA	Fam120a	16950			CCTGACCAGATGGAGCTCCCCCTGGGATCAGGAGCTGGAAAGTAGAAGGTCATCAGGGGTCAGGCCTAACTTGTCAGCTTTCAAATAACCCTGTGAGCATTGTAAAAT	chr13	48951059	48951074	+	17.6364	6.48e-07	0.000289	AGGTCATCAGGGGTCA
349	lib2-349	chr14	62506250	62506358	GCTCAGCTCAGGAAATTGATAACAGCAGGCACCCAGGGCTTTCCAAAGGCCATTGAGGGTCACAAGAATATATGCCCTTGACACACAGTAAGCCCTACCACCATCCTT	Ninj1	2705	Card19	25836	AGTCAGGATCTTAGCCAAGTTCTAAAGGCCACCCTAGTGGGCCTCCAGGTCACTCCTGGTCAGCTCTGACCCACAGGAAGTGAGTCTGCCCAGCCCGTGGCCCAGCTG	chr13	49190182	49190197	+	17.8909	2.73e-07	0.000159	AGGTCACTCCTGGTCA
350	lib2-350	chr2	62685482	62685590	GTGTCATCGCAGGGATGTTCTTGGTCTAAAGTGCAGTATTTAAGAATGTCCTGGTCTGACCTTTCTTTGCCTGTCTGATGCCCTCTTGCTTTTCCCACTCACATGTTC	Cnot6	16445			GACAGATCAGAAATTCAAAGTCATCCTTGGCTACATAGCAAGTTCAAGGTCAGCTGAGGACACCCAGAAAACATGTCTACCAGAAAAATAAAACAACAAAAACCATAT	chr11	49696270	49696285	+	17.8909	2.73e-07	0.000159	aggtcagctgaggaca
351	lib2-351	chr10	62886984	62887092	GCTCTTTGCTGCCGCCCCAGCTCACCCTAAACTGCCTCTGGATCCCAGGGCAGCGCGGGTCACCCCTGCTAGAAGCCTGCACCAATCCTTGGACAAACTTTCCAGCGG	Tep1	-321	Klhl33	22374	GTCAAACACACCTAGGACAAAGGACACACTGGGAAACTTGTACTGATGGCCTCGGCTGCCCTTTGCTGTGTGCTGAGTAGATGCCAAAAGGCTCTAGCTAATTTGTTT	chr14	50870873	50870888	-	17.8909	2.73e-07	0.000159	AGGTCAGCCAAGGGCA
352	lib2-352	chr3	63317526	63317635	CTAGGGAAGAACCATTTTACCTTTTTGACAGCATTCCAGAAGCATCGTGACCTAGCCTGACCTCTCTTTGTACCACTCCCTAGCAAAAACTGATGCAAGAGCAGGCTGC	Ppp2r1b	19743			TGTGTGTGTGCATACATGCGAGTATTCTGTCTTCTTATATGTCTACAGGACAGAAGAGGGCATCAGATTCCATTATAGATGGTTGTAAGCAACTGTGTGGTTACTAGG	chr9	50876658	50876673	+	12.4121	6.46e-06	0.000971	aggacagaagagggca
353	lib2-353	chr7	63912051	63912165	ACGATCAGAAGCTAAAGTTAGCAAACTGCAAACAATTGAGGCCAGGAATCTGAGGTCAGCTGAGGACAACAGTTTGTTCTCTGTGGCCCTGAGGTGGTTTAGCAATAAAGGGAA	Klhl33	-2781	A930018M24Rik	1420	ACACACACACACACACACAATCTTATCCTAGACCCATGTTCTAGCATGTCCTAACTTGACCCCATTCTGAAAGTTCTGAGGAGCCTGGGATTGGGGAGTAAGGAGGAC	chr14	50896028	50896043	-	12.9212	2.35e-06	0.000632	AGGGCAGCCGAGGCCA
354	lib2-354	chr7	63929231	63929339	CAAGGACATTTAATCTAGGGTTTCAAGCCTCAGGGCTTTTCTAAGCAGGTCACCTTGGGACAGACTGGCCAATGGCCACGGAGTGTAGCCAAGTTCCTGGTTAGCAAG	Rnd3	-24316			GGAGGAAGTGGCCGGGAGGGGCGTCGGCGGGCGGGTCGGGTTACGGTGGCCCCGCCTGACCCGGTGACATCCCGGCGCGCTCGCCGCGAGCTCAGGGCCACTCTGGTT	chr2	51173419	51173434	-	12.1576	1.23e-05	0.00171	GGGTCAAGTAAGGGCA
355	lib2-355	chr5	63968428	63968538	GCGGGTGGGGAAGGACTGGAGCCGCGCTGCGCGCCGCACCCTGCCCGGGCCACCCCGGGACACCCAGATGTTCAGAGCCAGATCCGGTAGCACAGCAGGGCGCGCGCAAC	Noct	-21701			AGCTGACGGCTAATGATGAGTGGAGAACCCGGCTCGCGGCCAGTGAAGGTCACTGCAGGTCGGCCTGGACCGCGACCTCCTCCTCCTCCGGAGATTCCAGGGTGGCTC	chr3	51202738	51202753	-	12.4121	6.46e-06	0.000971	AGGGCAACCTAGGACA
356	lib2-356	chr14	64100011	64100119	ACTGGGTCATGGAAGGTAGTGGTGGCTGATACAAGCCCACAGGCCATGTCCTCCTTTGACCTGGCTCCCCAGGTTCTTGGCCTGGGGTTCAGAGCACAGACCTCACAA	Mgarp	-12208	Ndufc1	232	AAATTATTGCACGCGCATGGCACGTGGTGACCAGATAGGGCACCTGAGGTCAGGAGCGGCCAGCAAGGCACATCGGGGAAGGCACTCAGGGAGTCTTGCCCACTCCCT	chr3	51408748	51408763	+	17.8909	2.73e-07	0.000159	AGGTCACTGCAGGTCG
357	lib2-357	chr7	64166787	64166896	TAGGAGGTCTAGTTGTGTAGGCTCAGGAATAACAGCAAACTAAAGCTGTCCTGAGATGCCCTCAGCTGCCTGTCTGTCCTCAGCTGTCACAGAGCTCTGCCTGCTGTCA	Setd7	11761			TTGTTAGTTTGTTTTGTTTTTATGTCACAGATTTAACACTTTGCACAGGTCAGGCAAGGTCCCAGGTTCCAGGCAACCATTTGTTCTCCCAATCCTCAGTGCCCGACC	chr3	51549100	51549115	+	17.8909	2.73e-07	0.000159	AGGGCACCTGAGGTCA
358	lib2-358	chr7	64397572	64397682	TTTATGGAAAATAGTTCATGCAATTCATTGGCAAGCCATCAATGTATGTCCTTAGCTGACCCAATTCCCTGAGTAAGTGTCCCAACTGGTAAGGTATTGAGAAGGAGAAC	0610009B22Rik	-8450			CTGGGACCCACTTAGTAGAAAGAATCAATCCCCAAAAGTTGTCCTCTGACCTCACTTGACCCTTGATATGTACACCCCAAACTTCAATGAAGAAATAGATATAATAAA	chr11	51697315	51697330	-	17.6364	6.48e-07	0.000289	GGGTCAAGTGAGGTCA
359	lib2-359	chr8	64746524	64746632	ACTTTTGAACTATGGCTTGTAAGTTGGTTGGTAACCTAACCTTCTGTGACCTGACCTAACCTAACCCTCACCTCTCCCCACTGTAAACAGCACGTGTCCTGCCCCCTC	Tmem253	-3231	Arhgef40	28796	CTCTCTTCCGCCCTCCCTCCGTGCCCCCGCCCCGCCCCCACTCGCGGGGTCTGCCCGGGTCAGGAGCCCGAGTGGCGCTGCCCGCAGTTCGGCTCGCGCTTCGGCCCT	chr14	52013626	52013641	-	12.1576	1.23e-05	0.00171	GGGTCAAGTTAGGACA
360	lib2-360	chr13	65242026	65242134	TGTGGAAGCCTAGACGGGGGGGGGCGGGGGGTTGTGACGTCACAGGAGGACATCTGAGGTCATGGGAATCCCTAGCCGGTGGGTGGGGGAGGGACCAGGACGTGGAGT	Mfsd6	-256			CTGATGAGATGCATGCTGTCTGGTTCTAGGCACAACCTTGGTAAACTGTCCTCGGGTGACCCCGCAGACAACAGCTAGGAGAAAGACAGTGCTCGCTCCAGGAGCTTC	chr1	52727710	52727725	-	12.9212	2.35e-06	0.000632	GGGTCACCCGAGGACA
361	lib2-361	chr2	65262377	65262486	TGGTTTTACTTTAAAAATAAACAAGTAAATACAAGGTCTTCCGAAGTGGCCCAGGCTGACCTCAGTTTCACAATCCTCCTGCCTCCACCCCTCAAGTGCTAGAATGAGA	Inpp1	14653			ACTGGGTGGCCTCCAGGTCAGAAATGTGTTTCCTCACCATCCTCTGTGTCCTCAGCTGGCCTCTCCTTTGTGGGCATTCGACTCTGACATGTCTCCCTCTTCTTATAA	chr1	52803027	52803042	-	12.6667	3.54e-06	0.000632	AGGCCAGCTGAGGACA
362	lib2-362	chr9	65671668	65671777	CTGAACAATGTGGCAGATCAGAGAGTGGGCACAGCGCCTGGAGCCCAAGGCCAGGCCAGGTCTTCTACAGTCTGTGGACTCTGACCTTTGGCTGCCCTGCTGCTCCTGG	Nfil3	-27558			TACAATGAATTTGTTCTTGTCATGATTAGCTACAAGTGCCAGAACAGGGCCAGGTCAGGACATCGCTTATGCACAAGGTGACTCTGCAAGCAAGAACCCCAGCCTTAC	chr13	53008623	53008638	-	12.9212	2.35e-06	0.000632	GGGTCAGGGGAGGACA
363	lib2-363	chr14	66336746	66336855	CAGCACATCCCCGCAGAGTTACAAGTTCTGAGGCCAAAACATATACTTGTCCTAAACTGACCCAGACAGGTTCTCTAGCCTGGAAATATTGAAATTGGGATAGAGAGAG	Sel1l3	17077			ACAGAGATTAGGAGATGAGCATTCTAGGTGGCAACAGTTACCCACATGTCCTCAAATGTCCCCAAGTGGGACTGAATGTGGCCTGTTTAGGTAGAAGCAAGCAGACTC	chr5	53196366	53196381	-	6.93333	9.12e-05	0.00994	GGGACATTTGAGGACA
364	lib2-364	chr6	67013523	67013631	ACTGTGGATTGTTTGCTGATGGCACACAGGTAAGAGCAATGAGCGGTGTCCGTGTGTGACCTCTACTGCAGTTACATGAAAATTTGCCCTGGCCTTAGAAACTGTACC	Snx24	22716			TGGCCTATGGGGCTCAAAGGACGCCCTGTTTGGAGGGCCTCTTGGTTGAGCTTTGGTGACCTCTGGCCTCGGCTCTCCAAGGTGAACTCGTTCACCCTCTGCCTGCGC	chr18	53268370	53268385	+	17.3576	1.57e-06	0.000523	AGTTCAGATGAGGTCA
365	lib2-365	chr6	67037351	67037460	CCGGCTGCTCGCCTAGCCTCGCTGGGGAACTCTGCACTGCTGCCTCGGGGCCACTGGAGGACAAAGGGCCCGATTCCGGAGATATGGGGCTAGCCCTCAGCCAACCAGG	Slc44a1	-380			GCTCCGGGTCAGTGACCTCAGAGGCGCTCCCACCCGGGAGAAGGAGCGACCCCCGGTGACCTCCCCGTGCCTCGCGCGTACAGAAGCAAGTCGGCCGCCTTCCCTCTG	chr4	53440025	53440040	-	12.9212	2.35e-06	0.000632	AGGTCACCGGGGGTCG
366	lib2-366	chr10	67134932	67135040	GCTACTGTTGTGAGTGAATTGTTCTGTAAATACCTGTGTGTTCTGATGGCCTTAGGTGACCCCAAAGTCCTTTGACCACCAAAAGGGTCATGGCCCACAGATTGATAC	Pdlim4	-23330	P4ha2	-8619	CTCAGCGTTGGACCTAAATTCTTTCTGCAGCTTATGAAGCAGCAGATGACCTCACCTGACCTCTGTGGCTTTATCTCTTTCGCTGCTTTCCTTCCCGTGTCTACTGGC	chr11	54092337	54092352	-	23.1152	1.36e-08	2.1e-05	AGGTCAGGTGAGGTCA
367	lib2-367	chr18	67249099	67249207	ATCGTTTGAAATGCCCCCTAGAGGCTCTGAATACTTGGCCCCAGTTGGGTCATTTGAGGTCATACAACCTTTCCGAGGCAAGCCTTGATGAGGAAGTGTATCACTGGG	Hrh2	29380			GCGCCAGCCCATTGGGCGCCTGTTATTTCGTGAGTTCTGTGCTACGAGACCTGAGCTGACCCGGTGTACTGCCTTCCTGGATGGGGTGGTGAGTATCCCACCCAGGGC	chr13	54221500	54221515	+	7.44242	4.14e-05	0.00503	GGGCCAGGTCAGGACA
368	lib2-368	chr5	67307354	67307462	CCCTGAGGCGGACCTCCAGACCCGGAGGTCTTAGGGCACATCGCGGTGACCCAGGGTGACCCAAACAGGCCGTGGGAAATGGCGGATTCCACCAGCTTGGAGGGTCCC	Acsl6	18314			TGCTAATTTTTCTTTAGACTCAATGTTCCAAGAATTAGCCGGCTCTGGGCCATCCCAGGACAACCCAAATAGCACTGAGAGATCAAACAGGGCCGTGGTAGAAGAGTT	chr11	54322508	54322523	+	7.44242	4.14e-05	0.00503	GGGCCATCCCAGGACA
369	lib2-369	chr10	67549402	67549510	ACGGCACAAGAGGGTCGTTAACCTTCTTGTGCCGCTAGGGCCTGCTGGGTCACTCGGGGTCACCTTTGACCCTTGCTCCCTAGGAATGAGGTTTCGGGGTCAACCTTA	Wipf3	1547			TCGGGCATGTATGTCTATGCACGACTCTGTGCCAGGAAACCCCTAGAGGTCAGAAGAGGGCACTGGATCCTCTGGACTAGAGTTAAGGATGTAATGTCCCTGAACCAC	chr6	54431142	54431157	+	17.6364	6.48e-07	0.000289	aggtcagaagagggca
370	lib2-370	chr10	68541634	68541748	TCAGCTTGCAAGCCTTTACCGCTTGAGTCCCAGGCAGCTCTGACCTTGACCTTGAGTGACCTTGGTGTTAGCCAAGGACCCGGTACTGGACTTCCCGGAAAGGGACACATACCT	Eapp	-14040			GACAGGGTAGACTGACTTGCTTGCCTTGGTAAGCACAAACCCCCGAGGGTCATCCCAGGCCATAAAGAAACCTTAGTCAGTTCATCTCATACATACATAGTGTGCCCG	chr12	54709913	54709928	+	12.6667	3.54e-06	0.000632	GGGTCATCCCAGGCCA
371	lib2-371	chr11	69365128	69365237	CCAGCTGGCAGCTTGCCCAGGAACCGGGGAAGCCATGCCCAGCTGCTGGCCTGGCCTGACCCCAGCACTTGGAGTAGGGAGACACAAGCTGGCAGCTCCCTAAGCCAGA	Gpx3	5193			GGCAGACTAGCTCAGCCCTGCTCTTAACTCAGTATCCATCCAGGAAAGGGCACCTAGGGTCAGGGTGTATAAACGAGGCTGGCAATGGCTTAACCCGGTATCTGACTG	chr11	54907957	54907972	+	12.4121	6.46e-06	0.000971	AGGGCACCTAGGGTCA
372	lib2-372	chr11	69411028	69411136	GGAATGGCCCTCCCCGACTCCCAGTGCTCATACTAACCAAGGGGAGGGGACAACCAGGGACAAGCACAAAGACAGACACCCACAGACTCCTCGAAGACAGACGGGAGG	Spg20	-215			GACTGGATGTGGAGTGCCTTGGCTTTGGAATGAGGGCTCTATCAGATGGCCTAGTCTGCCCTGTGGTCTGTACCATGTTTGCTGTTCTCAATTTAATACCTTTACCCC	chr3	55111943	55111958	+	17.8909	2.73e-07	0.000159	AGGTCAGGCAAGGTCC
373	lib2-373	chr10	69541349	69541458	CAGAAGGCAGAAAGGAATTTCTTTTCCTTGAACTTGGTAGCAAATTCTGACCTGACCTGAACTCATTTAGTAGCAAAACCCAATCTGACCTTATGTGAAGCTATTTATA	Prr7	-13924	Grk6	5005	TTCCGTGTCTGCCGGCACTGGCCAGGTCCTCCTGAAACCCCAGCACAGGTCACCCAAGGACCAGCCCCTCCTTGGCCACACCCTTTCCCACACATGCTCTGGACTTCC	chr13	55450335	55450350	-	12.6667	3.54e-06	0.000632	GGGTCAGCTCAGGTCT
374	lib2-374	chr13	69623723	69623831	TCTCCTGCTGCCACCATTCAGCTTTTGTCTCTGGAATTGTGACTCTAGGTCACTCTAGGTTACTGCCTTGTTTGCAGCAGTGCAAGTTTCTGTCAGGGTTTTATTCCA	Nipa1	9260			CAGCTGAGACTTGGCATTGTGTGCCAGGCCTGAAATCCCTCAAGAGAGGTCAGGAGAGGCCACTGGAGCAGTAAAAAGTCCAGGACTGAAATGGTCATGGAGAGAAAC	chr7	56010686	56010701	+	17.8909	2.73e-07	0.000159	aggtcaggagaggcca
375	lib2-375	chr13	69640712	69640821	CAAGGATTTAAGCCAGGCCTGCCTCACAGGGACTACCCTCACAGGGAGGTCACACGGGGTGAGCCACTTCTTTCTTTGGACGTAATGTGGCTTTGCAGAGGAATTTTAA	H2afy	21918			TCTTAGGATCAGCTGTGGTTCTGATGGGATTCCGTGGAGTATCCCCTGTCCTCGCCTGACCCTGCTACCCTGAGCCTCTAGCTTTCCCTCACAGGTTATCTTCTACAA	chr13	56113705	56113720	+	12.6667	3.54e-06	0.000632	AGGTCACCCAAGGACC
376	lib2-376	chr11	69672052	69672160	CGCGCCCTCCGCCCTAGCCAGGTCGTCCTTCCCCGTAACCACACTGGGGTCAGCGGCGGCCATGGGAATCTCCCCCACCCCCCCAACCCCGGACGGTTCCTCCCGGCT	Plin5	-2390	Lrg1	1960	GTGGCAGAGTCCGTGCTCCCAGCTGCCCCCTCCAGGGCCACACCCAGGGTCAGCTCAGGACACTCGTCTTCCCAGGAGACGCCAGTCACCTTTCTGTCCCACTCACCT	chr17	56119978	56119993	-	12.1576	1.23e-05	0.00171	AGGCCATGAAGGGTCA
377	lib2-377	chr12	69674308	69674416	AGTTAAAGTGCATTTCTAATGCTCACGCAGTCTGGCTGAAGCCCTTGGGTCAGTTTGGGTCATTATTACTTTGGAATAATTCCAAACCATTCCCATGGCTTCTATTGT	H2afy	2466			TTGAATGTTGCATTCAGTTCTGTTCCCTCCTTCCTCCTAACCACTAAGATCACCACAGGTCACCCTGCAGTGTCGTAACCCAGAGCTGCAATGTCAACAGCCACAGTG	chr13	56133157	56133172	-	12.9212	2.35e-06	0.000632	GGGTCAGGCGAGGACA
378	lib2-378	chr2	69687988	69688097	CTCACTATTTCCTTAACCTCCCAGCTAATTATAAGCAGTACTCGATCTGACCTCCCTGGACCCCAGGCATGCATGTGATGCACAGACCTATAAATAGGCAGAACACTCA	Tnfaip8l1	-24100	Sema6b	-4525	AAGAGGGAGGGAGGACGAGGAAAGGAAGGGAGGGGGAGGAGGACTTTGGCCTGGGCTGACCTGCTTCCCCACAGGCATCCTGATTAGTCCGTGTCTACCACGTGACAT	chr17	56138369	56138384	+	12.6667	3.54e-06	0.000632	GGGTCAGCTCAGGACA
379	lib2-379	chr11	69948586	69948695	CTATTTTTAGTTCCCACGTTAGGCTCCGCCAAATGTCAGGTCCCGGGTGTCCCAGCCTGTCCCAGGCGGGGGAGGGCAAAGGAGATGGAGCCTTAAAGGGTCCGCGACA	Fem1a	-22821	Dpp9	-15083	GGACCACAGCCCTCCTAATCCCTACAGAGGGCAGCCTGAGCCAAGGTGTCCTGGCTTGGCCTGCACCTTAGAGCACTGCCAACAACCAGGACATCCTGGTCATGTTGT	chr17	56233964	56233979	-	18.1455	9.31e-08	9.77e-05	AGGTCAGCCCAGGCCA
380	lib2-380	chr8	70117199	70117307	GTGGTTTTAAGCAAGTAGCATAGCTTCTCTGACTCTCTGTCCTTATGGGTCAGATGAGGACAACAGCTGACTAGAAGGGATGGATGACTGAACTTACACACAATGCTT	Kdm4b	11279			AAGCGCTAAATTTGCGCTAGGCTGATTGAACTTCTAACCTTGGCTTTGCCCCCACGTGACCTCCAGCCTCCGTTCGCCCTAGTTCTGCACCTACTGCTTGAGACCTTG	chr17	56337345	56337360	+	7.18788	5.4e-05	0.00621	GGGTCACACTGGGCCA
381	lib2-381	chr12	70232048	70232157	ATTGGCCTTTTGACCTGCTTTTAATCAGTTCTGAAGCCAAGGGAACTGGCCCAAAGTGGCCTCACATATGGGTCACATGGCCTGTGGAGAAGGACAATGTCATATTAGA	Tgfbi	1681			TGTGGAAGCCTAGACGGGGGGGGGCGGGGGGTTGTGACGTCACAGGAGGACATCTGAGGTCATGGGAATCCCTAGCCGGTGGGTGGGGGAGGGACCAGGACGTGGAGT	chr13	56611259	56611274	+	17.6121	8.82e-07	0.000354	AGATCACCACAGGTCA
382	lib2-382	chr12	70233750	70233858	CAAGTGTGGTAAGCTCAGGGTTTCCACAGGCCACTGTGATGCAACATGTTCTGGGCTGACCTTCCTGTCTCCTTGTCTCAGGACCTTTGTGAAAGCAAACTGCCCCTG	Zmym5	-539			AGGGCCGAAGCGCGAGCCGAACTGCGGGCAGCGCCACTCGGGCTCCTGACCCGGGCGGACCCCGCGAGTGGGGGCGGGGCGGGGGCACGGAGGGAGGGAGGGAGGGAA	chr14	56811995	56812010	+	7.69697	3.72e-05	0.00483	GGGTCTGCCCGGGTCA
383	lib2-383	chr14	70552104	70552212	GGGAAGCAGGGCTAGGTGCCCAGACGGCCGCGTGTGTGGGAGGGGATGTCCTCAGATGCCCTCCACCCGGCAGTCCCCGCTCTGACGTGGGTGCCCCCCCTCTCCCCG	Zmym2	-1528			TGTTTGCTGGCATCTGTAATCTTTGCGTTGGAGGAGACAGAAGGTGAGGCCAGCCTGGGCCACACAGTGAGGTCCAGGCCAGCCTGAACAACGATATTAGACCTTGTC	chr14	56886283	56886298	-	7.69697	3.72e-05	0.00483	GGGTCCGCCCGGGTCA
384	lib2-384	chr8	70562039	70562147	GCTTCTGCACAGCCTGACTGGAGATCAGGGTGTGTCACCCCGACAAAGGACACGTGGGGACATGCAACCTGGGGCAGTTCCTCTGATACACTTCTCTACTGATGTTAC	Alkbh7	-171	Clpp	6908	GCCCGAACTGAGGATACAGTGTGGCAGGTTGCCTGCCTCACACGCTTGCCCTCAAATGACCTCTACCACTGGATGAACTTATGTCTAGGGCAGTTAGCAGAAACAAAC	chr17	56997164	56997179	-	12.6667	3.54e-06	0.000632	AGGTCACGTGGGGGCA
385	lib2-385	chr8	70570852	70570960	AGGACCCAGCTTGTGTAGCTAGAAGCTTAAGTCTGTGATGGCAGCCAGGTCATATGGGGACAACCACTTGAGGTCAGCCATCCCAGGTCCATGAGGAAGGCTGAGCTA	Gpd2	753			GTGTCATCGCAGGGATGTTCTTGGTCTAAAGTGCAGTATTTAAGAATGTCCTGGTCTGACCTTTCTTTGCCTGTCTGATGCCCTCTTGCTTTTCCCACTCACATGTTC	chr2	57238423	57238438	-	7.69697	3.72e-05	0.00483	GGGTCAGGCGGGGCCA
386	lib2-386	chr14	70625900	70626008	GCTGAACCCATCCCTGTTCTGAGCACGTGAACCCCAATACTCCCAGTGCCCTCACCTGACCCATCCCCACATCCCTCCACTCCCACTGCACCGTTGCCTTGCTTGTCT	Cox5a	-512	Rpp25	16741	GGGTAAAAGTAAATAATTGGGCTTTAGTGGGTGGGGGAGGATCATGTGACCCAGGCTGTCCTTGAATCCCCTTTCCCCCTGCCTCCAAAATGTTGATTATTGTCTTGA	chr9	57520759	57520774	-	12.6667	3.54e-06	0.000632	AGGACAGCCTGGGTCA
387	lib2-387	chr8	70752468	70752577	CTCTGTAAATATTATGACTCGGGCTATTCATCCCCAGGAGGCACAAAAGGCCATCTGGGGTCACACACTGGAACATTTCCTTCTTCCTTCCAGATGTCTTAAGAGGCGA	Wdyhv1	14670			AGCTTTATGTGTGTCAGTATACCACGTTTGTGCCTTGTGCTAATGGAGGCCAAAAGAGGACATTGGATCCCCTGGAACTGGAGTTACAGACAGTTGTGAGCCACCGTA	chr15	58156098	58156113	+	12.1576	1.23e-05	0.00171	aggtcaaatggggaca
388	lib2-388	chr8	70796787	70796896	CTGCTGGGCGACAGACTGCAAGACAGAGGCGAGCGGTGACCCCGCGGCGACCCGGCGTGACCCCCGCGGATTCCCAGGGGTCGTACCGCGGTGCTCGGGCCTCGGTACT	Fbxo32	21695			ACTGTCAACTAGAAGACTCTGGAGCTAACTGGAATATAAAGTTACAGGGTCACGTAAGGGCACCACTAATGGAATTATCCTATAGGGGAGGCGTCCTTTAAAACTCTA	chr15	58193189	58193204	+	12.1576	1.23e-05	0.00171	aggccaaaagaggaca
389	lib2-389	chr11	70968785	70968893	TTATTCCCAGCACCAGATAAGGTGCAGGTGGCTCTGTTTGAGCTCCAGGTCACCCAAGGTCACAGGTAAGGCCCTAGATTACCTTCAAGCGCCTTGCAGCAAGCAGTA	Loxl1	121			GTCCCGAGCGGGACGGCTCCTCCGATGACAGCATTTCGAGGCCAAGGGGTCAGGGCAGGGCAGGGGCGGTGCCCAGGGCTGCACGAGGCTTTCCGTAGGGCACGGGAC	chr9	58313057	58313072	+	12.9212	2.35e-06	0.000632	GGGTCAGGGCAGGGCA
390	lib2-390	chr2	71351832	71351940	CCAGTGTAAACTGGAGAGTACTAACTCCCTTGCAATTTACTAACATTAACCTTACGTGACCTTTCAAATACATGACACCTACCTCAGAAGCTAACTGTGTTAATTATA	Hspa12a	21683			CAGGTTGGGAACTCTCTTCTTGACCTTAAATGGCTGCCTCTGGCTGTGTCCTCTACTGACCTTCCTCTGTGTTCATGTAGAAAGGGGGGGCTTTCTCTCATCCCATAA	chr19	58839293	58839308	-	12.1576	1.23e-05	0.00171	GGGTCACATAAGGACA
391	lib2-391	chrX	71366953	71367070	GCTGCTGAAGCAGACGCCAAAGAAAAGCATGGAGGGCAGGGAGAAAAGGTCAGGTCAGGTCAGGTCAGGTCAGACATCTCAACATGCATACTTTTCTTTGAGGAGTGACACCCCTAA	2810021J22Rik	4045			TGTTGAGCCTGTGGGTATGACTTCAGCCTGGACCGTGCTGTTCTTTTGACCTGGGGTGACTTCAGAAGGGAGTTGGTGTACTGGCAAGGCCAGCGAGCCAGACTGTGT	chr11	58871254	58871269	-	17.8667	3.21e-07	0.000185	AAGTCACCCCAGGTCA
392	lib2-392	chrX	71366957	71367066	CTGAAGCAGACGCCAAAGAAAAGCATGGAGGGCAGGGAGAAAAGGTCAGGTCAGGTCAGGTCAGGTCAGACATCTCAACATGCATACTTTTCTTTGAGGAGTGACACCC	Rnf139	12060			CGCGCGCGCGTGCGACAGCGTGCACCGGTACACTCCCATTGGGTCGTGCCCCCACGTGACCCGGTGCGCGCCCCGAGACGGCGACGCCGAGGCCGCGCCCCTGCGCGC	chr15	58901281	58901296	+	12.4121	6.46e-06	0.000971	GGGTCACGTAAGGGCA
393	lib2-393	chrX	71366963	71367071	CAGACGCCAAAGAAAAGCATGGAGGGCAGGGAGAAAAGGTCAGGTCAGGTCAGGTCAGGTCAGACATCTCAACATGCATACTTTTCTTTGAGGAGTGACACCCCTAAA	Trim11	-14088	Trim17	225	ACCGTGGACCACTCTGATTACGTGGGTCTCCTGGATGAGCCCTCATTGACCTTAGATGACCCAAGAACCCTGATGTCTGTCTCTGCTCTAGGGAAGCCAGGGCCCTTT	chr11	58964019	58964034	-	17.3818	1.15e-06	0.000422	GGGTCATCTAAGGTCA
394	lib2-394	chr17	71445317	71445425	GCCCGAACTGAGGATACAGTGTGGCAGGTTGCCTGCCTCACACGCTTGCCCTCAAATGACCTCTACCACTGGATGAACTTATGTCTAGGGCAGTTAGCAGAAACAAAC	Trim11	-14008	Trim17	305	TCTGCTCTAGGGAAGCCAGGGCCCTTTGGCCCTGGTTCTGACTAGGTGGTCAGACTAGGTCAGACTAGGTGGTTCTGACTAGGTGGTGAGACTCTTGAGATTGGGTCG	chr11	58964100	58964115	+	17.6364	6.48e-07	0.000289	TGGTCAGACTAGGTCA
395	lib2-395	chr8	71463412	71463520	GTGGAGGCCTGGCAGCCTGGTGACTCCTCTCTCGGGGAACAGAGCCAGCTCACCTGAGGTCATCGAGGGGCCCGGGGCCCGAGGCAGGACGCAGGGGTCCCGGGCGGA	Vax1	-14356			GCAGTGTGGATTAGGGAACAAGGAATGTTTTGTATTTGCATAATTGGGGTCATCCTGGGTCACAGCTTCTGCGTCTCTTTTCACTTTACCCCACCCACACCCCCATCT	chr19	59184404	59184419	-	17.6364	6.48e-07	0.000289	AGGTCAGTAGAGGACA
396	lib2-396	chr8	71485816	71485927	CCTCCAGGGTCACGTCCCCGGCGCCCGAAGCCGCCTCGGCCATGGCGAGGACAGGGCAGGTTAGGGGCCGCGGGACGCCCGGGCGCTGGGGGGCCACGGGCTCATGAGGAC	P4ha1	11183			CTGGGTTTTGAGTTCCGGCTATAAATTCTAGTTTCAGGTAATCTGATGTCCTCTTCTGACCTCTGCACACACTGCACACAGGTGGCACACAGACAAACAGGCAAAGGA	chr10	59334471	59334486	-	17.6364	6.48e-07	0.000289	AGGTCAGAAGAGGACA
397	lib2-397	chrX	71541217	71541325	TCAAGGTAGGCCAGAAAACCAGAGGGTGGCTGGCCAAGTAGCTTAAGGGTCACTCTAGGCCATGTCCTCCTACCCCTTTTTGGCCTACCGCCCACTGTGTGATGCAAG	Atpaf2	820			AGTCAGGTCAGTCTTTGCCTTCCATAGCCTCAACCAGTCTGCTCTGTGACCTTGGATGTCCTGATTGAAAGCCCAAATTTTCCTTTCTGAATCCAACTAAGACACCTG	chr11	60416223	60416238	-	17.6364	6.48e-07	0.000289	AGGACATCCAAGGTCA
398	lib2-398	chr8	71579150	71579259	CATCACAGAGCACAAAAAAGAATCTGACAATTGAAATTCAGGGCACCAGGCCATTTAGGGACAACTACTTGGTGACTAATCCTCATGTGGTAGACAGGCTGGTGTTGGG	Mbnl1	12806			TAGGGAAGAACCATTTTACCTTTTTGACAGCATTCCAGAAGCATCGTGACCTAGCCTGACCTCTCTTTGTACCACTCCCTAGCAAAAACTGATGCAAGAGCAGGCTGC	chr3	60513976	60513991	-	12.4121	6.46e-06	0.000971	AGGGCAGACTAGGCCA
399	lib2-399	chr8	71579285	71579393	TAATGCTCCTTGCCTTAAGATATCAGCCATTAAAGGACCCCTTACTGGACCTCTGCTGTCCTGGGGCTCCCGAGGTTACAGGCAGCTCTGGACAGTGGCCCTGACTCT	Alkbh5	1058			GTCAACAGCGCGGTCATCAACGACTACCAGCCCGGCGGCTGCATCGTGTCCCACGTTGACCCCATCCACATCTTCGAGCGCCCCATCGTGTCCGTGTCTTTCTTCAGC	chr11	60539029	60539044	-	7.18788	5.4e-05	0.00621	GGGTCAACGTGGGACA
400	lib2-400	chr8	71719561	71719672	ATCTACTGCTTACACATCTGCCGTAGCTCCTCAGTGCTCTCTAGGCTTTTGACCTGGACTTACCTCAAAGGAACTGGGGCACACCAATACCAGTCAGCATTGGGCTCTCAG	Mief2	9145			CACCACACCAGGACTTAAAAAGCTTTTCTTCACCTAGAACTTTCTCTGTCCCAGGCTGACCTTGAATTTAGAGATCTGCTTGGCTCTATCTCCTGGGATTAAAGACTT	chr11	60737535	60737550	-	12.6667	3.54e-06	0.000632	AGGTCAGCCTGGGACA
401	lib2-401	chr8	71923166	71923274	AGGAGACAATTCTTGCGAGTGAGAATTTACGCCCCGCCATGCACGGAGGCCAGGGGAGGTCACCCGGTGTCCTGCTTTGTCACGGCCCGCCTTATTCCTGTGAGACAG	Hpf1	-22482			ATGAGGAACCTCACTCTGTCAGCTGAGGGAGACAACCGAATGTGGGAGGCCAGCTGAGGACACGGCTGGAGAGTTTTGCATAGACGCGTCTGAGAGATGGAAAAAAAC	chr8	60867961	60867976	+	12.6667	3.54e-06	0.000632	AGGCCAGCTGAGGACA
402	lib2-402	chr6	71935444	71935552	GATTTTGATTTTGTTGGTTCTTTTAGCATCACACTGAGACTGGCATTGACCTAACCTAACCTCTATAATCACTGTAGCATTCTGTAATGTGTATACACTGGAATTCAC	Camk2a	6860			TGCCACTTGATTAAGACAGATGGTTTTTTAGTCCTTGGAAGGAAACAGGTCACTGGGAGTCAGCACAGGCAAAAAAAAAAAAAAAAAAAAAAAAAAAGCAGGTCATGC	chr18	60932469	60932484	+	18.1455	9.31e-08	9.77e-05	GGGTCAGGCCAGGTCA
403	lib2-403	chr6	72098196	72098305	CGTGCAGTGTGAAAGTGGGTAGCTTTCTGCTGGCAGAAATTCACTGGTGACCTTCCCTGCCCCCTCTCTGCGGCCAGTCCTGCGGAGGAGACACATTGGGAGACCGTTT	Sgpl1	-13573	Tbata	-10769	TGCTCCTGCATGTATGTCTACACACCATCGTGTGCCGAGCTTGTAGAGGCCAGGAGAGGGCATTGGGACTCCTAGACCTGGAGGGACAGACTTATAAGCTGCCGTAAG	chr10	61161208	61161223	+	12.6667	3.54e-06	0.000632	aggccaggagagggca
404	lib2-404	chr2	72309279	72309388	ACAGGAACTGCAAGGTGGCCCTGGAGTGATCAGGTGGATGGTGTGGGGGTCAGCTTAGGACAGGGTAGTGTCAGGGTTCTCTGGACGTGAGAACTCTGTCACAAGTGTA	Pald1	4694			AAGCCGGAGGCAGGTGGGGGCTGGGGGTGAGCAGAACAGACACTGCAGGCCACTTCAGGACACTCGCCATTCTGCCTCTGGAAACGCATTTCTCCAAGAGTTCCAGTC	chr10	61378827	61378842	+	12.4121	6.46e-06	0.000971	AGGCCACTTCAGGACA
405	lib2-405	chr11	72418275	72418384	CCTAACCCATGGCAACGACTTGGTGTCCCATGAGTGGAAAGGTAACAGGGGCAGCCCAGGCCAGGTCTCGGTGACACGGCTAGGCCTTGGGCAGCAGCCAGATCGGTCA	Slc47a1	-29655			GGCTGAGTCAGCGCACCTTCCCCTTGATTCTGCTAGCACCTCCTGTAGGTCATCACAAGTCATCGCTTTCTCGAGCGAGCATTCGGGTATTCGTAGTCTCAAGAAAGG	chr11	61407728	61407743	+	17.3576	1.57e-06	0.000523	AGGTCATCACAAGTCA
406	lib2-406	chr6	72467241	72467349	TTACTCTTCAGGCTCCTTCTTGTTCTCTGGCTTCAAGTGCCTCTGCTGACCTGCACTGAACTACATGACCTCACAAACTCCACTGTGCTGCACTCACCACGCAGACTC	Lrrc20	4291			TCCCATTGGGACACACACATGCTGAGCACTTTTGGCCTCCTGGGCTTGACCTTACCTGCCCTGTTTGGCCAGCTCTGAACACTGTCCTCACACCTCTTTCTGTCCCTA	chr10	61480084	61480099	-	17.6364	6.48e-07	0.000289	AGGGCAGGTAAGGTCA
407	lib2-407	chr8	72548736	72548845	CCTTCTCCGCTGCAGAGGCCCCAGGCGCGGGTCTGCAGGGCAGTGCGTGTCCCCATGTGACCCGCGTGCTGCGGGGACCTAAGGTCACGTCTGGGAGCTGCCACCTCTG	Arhgef37	4556			ATCGTTTGAAATGCCCCCTAGAGGCTCTGAATACTTGGCCCCAGTTGGGTCATTTGAGGTCATACAACCTTTCCGAGGCAAGCCTTGATGAGGAAGTGTATCACTGGG	chr18	61531973	61531988	+	12.3879	1.02e-05	0.00147	aggtcactgggagtca
408	lib2-408	chr8	72570886	72570994	GCACAGCCCCGGCGTTCATCAGTAGCGTCCTGCGGAGGGACAGTAACGGTCAGTAAGGGTCACCCCCACCCCTCTGACTGCCACTCTCCGACCTCTAACACCCCTCAT	Trim13	-23285	Spryd7	-18076	GCTCAGCTCAGGAAATTGATAACAGCAGGCACCCAGGGCTTTCCAAAGGCCATTGAGGGTCACAAGAATATATGCCCTTGACACACAGTAAGCCCTACCACCATCCTT	chr14	61574954	61574969	+	7.44242	4.14e-05	0.00503	aggccagcctgggcca
409	lib2-409	chr11	72606994	72607102	GTCCCATCACGCTTAGACCTCCTGCTTATACCGGGAGGCAGCGTCCTGACCCTCCGCGACCTCTTTGTCATGGCGTCCGCGGGGCGTCTACCAGCCGACGCTTCCGCA	Ulk2	1215			AATTACTTCCAGTCTCAATGTGCCTTCTCAAATTCTTTAGATTCTATAACCTCGTGTGACCTATTTGCGAAACAGTGGCTTGGAAAAAACAAAGAAACAACAAAAAAA	chr11	61853849	61853864	-	17.6121	8.82e-07	0.000354	AGGTCACACGAGGTTA
410	lib2-410	chr8	72740637	72740745	GCACGTGAGGCAACCCATCATCACTAACATGTACTGCGCATGCCCCTGACCCGGGTTGCCCCAGAGCATAGCTCCCAGGGTGTTTCCTCGGTGCTTGCACAGCCTTTC	Slc31a1	14313			CAGCCACTTCAATCTCATTAACCTCTTCTCTCCCTGACTGTGTTGTTGACCTTGGATGCCCTGGGTGCTTCTCTTGCCTCGGTGGGACACTTTCCTGCCCATATACCA	chr4	62375031	62375046	-	17.6364	6.48e-07	0.000289	AGGGCATCCAAGGTCA
411	lib2-411	chr11	72806631	72806741	GTGGACCTAGGATGGCCAGCCCTCTCTGACCTTAATAACTCGGTAGTGGCCTCATGTGCCCTTACAATAATACTTCAGCTTCTCAGCAGCTCTCATTTGTTTATTCTGAC	Hdhd3	-3801	Alad	13817	GAGGGTGAGTTTAGAGAGATTGCTGGATCAGGTTTGAGGAAGTGACAGGTCAGCTGAGGTCCGAACATAAAAGGAGACACATGGATTTAGAGAGAAGGCATTCCAGGC	chr4	62506068	62506083	+	17.8909	2.73e-07	0.000159	AGGTCAGCTGAGGTCC
412	lib2-412	chr6	72873403	72873512	CCATGCTGCCCTCTAAGAGAGAAAGGACTCTGTTTGCCCCAAGGAAGTGTCCTGCTTTGACCTGGGAGCTGGAAGTGGGCCACAGTGAACAGCCACCTCCTGACTACAG	Gm4131	-25149			ACTGGGTCATGGAAGGTAGTGGTGGCTGATACAAGCCCACAGGCCATGTCCTCCTTTGACCTGGCTCCCCAGGTTCTTGGCCTGGGGTTCAGAGCACAGACCTCACAA	chr14	62506296	62506311	+	12.1576	1.23e-05	0.00171	AGGCCATTGAGGGTCA
413	lib2-413	chr6	73232697	73232805	GGAAAGCTTGAGGAACAGAGTTGTATGAGAACTAATGGGAAAGAAGAGGTCATTTGAGGTCATGAGAGGTGATAACTGACAGCTATTAGGGCGAAGAACTTCATACTT	Gca	21251			TGGTTTTACTTTAAAAATAAACAAGTAAATACAAGGTCTTCCGAAGTGGCCCAGGCTGACCTCAGTTTCACAATCCTCCTGCCTCCACCCCTCAAGTGCTAGAATGAG	chr2	62685528	62685543	-	17.8909	2.73e-07	0.000159	AGGTCAGACCAGGACA
414	lib2-414	chr6	73232707	73232816	AGGAACAGAGTTGTATGAGAACTAATGGGAAAGAAGAGGTCATTTGAGGTCATGAGAGGTGATAACTGACAGCTATTAGGGCGAAGAACTTCATACTTTCTCACCCAAA	Tet1	12080			GCTCTTTGCTGCCGCCCCAGCTCACCCTAAACTGCCTCTGGATCCCAGGGCAGCGCGGGTCACCCCTGCTAGAAGCCTGCACCAATCCTTGGACAAACTTTCCAGCGG	chr10	62887030	62887045	+	12.9212	2.35e-06	0.000632	AGGGCAGCGCGGGTCA
415	lib2-415	chr6	73249967	73250075	AAGTGTTCAAGGATAAGTGTGCACCCAGTAGCTGTACCTCATTGCCAGGTCATTTGAGGACAGAGGTCCGACTTGGTAACTTTGCCAAATGTGAAAGAGTTGAGTGTA	Mme	21709			CTGAGGAAAACCCAATGATGTTTCTGTTAAGGGAAGGCTCCAGGCCAGGACTGCCCAGGTCAACAGCAAATGACAACTTTCCTCTCAGATATGAGGAGCCCAGCCCTC	chr3	63317573	63317588	-	23.1152	1.36e-08	2.1e-05	AGGTCAGGCTAGGTCA
416	lib2-416	chr5	73501550	73501658	TAACACTTTCCTCCCTGCTGCCTGCCTCCCCTTTGCTTGGTATGCCTGCCCTGCCTTGACCCTGGTTCTCACACTGCAGTGTACTGGATTAGTCTTGTTGGCGCCCAG	E030018B13Rik	-4749			AGAAGCTAAAGTTAGCAAACTGCAAACAATTGAGGCCAGGAATCTGAGGTCAGCTGAGGACAACAGTTTGTTCTCTGTGGCCCTGAGGTGGTTTAGCAATAAAGGGAA	chr7	63912103	63912118	+	17.8909	2.73e-07	0.000159	AGGTCAGCTGAGGACA
417	lib2-417	chr17	73701207	73701317	TCCGTGGTAGCGGTGGCTGCTGCCAGATGCGAAGCCTGCTGCCCCAGAAGGTCATTTCAGGCCACTTATTCTGAAATACCAAAGTACTAGAGCCAGCAAATTTCAGGAGC	Klf13	9630	E030018B13Rik	12428	CAAGGACATTTAATCTAGGGTTTCAAGCCTCAGGGCTTTTCTAAGCAGGTCACCTTGGGACAGACTGGCCAATGGCCACGGAGTGTAGCCAAGTTCCTGGTTAGCAAG	chr7	63929277	63929292	+	12.4121	6.46e-06	0.000971	AGGTCACCTTGGGACA
418	lib2-418	chr15	73724652	73724764	CGCGCGCGCGTGCGACAGCGTGCACCGGTACACTCCCATTGGGTCGTGCCCCCACGTGACCCGGTGCGCGCCCCGAGACGGCGACGCCGAGGCCGCGCCCCTGCGCGCGCAC	Rell1	414			GCGGGTGGGGAAGGACTGGAGCCGCGCTGCGCGCCGCACCCTGCCCGGGCCACCCCGGGACACCCAGATGTTCAGAGCCAGATCCGGTAGCACAGCAGGGCGCGCGCA
419	lib2-419	chr13	73821964	73822072	TGCTTAAACCCTTAAGGTCAGCCCTATGCAGTGGCCTTAGTACATGGGGCCAATTGAGGTCACACTTCCCACTAAACCCTTTAGAGTCCCTCTCCAGATGCCACCCCT	Prss52	-4221	Prss51	6369	AGCACATCCCCGCAGAGTTACAAGTTCTGAGGCCAAAACATATACTTGTCCTAAACTGACCCAGACAGGTTCTCTAGCCTGGAAATATTGAAATTGGGATAGAGAGAG	chr14	64100057	64100072	-	17.6364	6.48e-07	0.000289	AGGTCAAAGGAGGACA
420	lib2-420	chr1	74237108	74237216	GGACAGGGGCAAGGCGTGCCAGAGAACAGGAGACCTGTAGGACGTGAGGGCAGCCGAGGCCAGAAGTCACGCCCGAGAGCCTACGGTCCTCAGGGGGGAAGAGAGGGG	Mcee	4982			TTTATGGAAAATAGTTCATGCAATTCATTGGCAAGCCATCAATGTATGTCCTTAGCTGACCCAATTCCCTGAGTAAGTGTCCCAACTGGTAAGGTATTGAGAAGGAGA	chr7	64397618	64397633	-	12.4121	6.46e-06	0.000971	GGGTCAGCTAAGGACA
421	lib2-421	chr11	74639994	74640103	CACAGACCCCTCCCCTGAAGGGCAGCTGAGGCCATTGAGCAGTAGCTAGGCCTGGGCTGACCTGTCTAGCTTTTGAGAGCTGGATGGTAGAAGCAGATCCCCTGGGGTC	Msmo1	-12786			ACTTTTGAACTATGGCTTGTAAGTTGGTTGGTAACCTAACCTTCTGTGACCTGACCTAACCTAACCCTCACCTCTCCCCACTGTAAACAGCACGTGTCCTGCCCCCTC	chr8	64746570	64746585	-	17.6121	8.82e-07	0.000354	AGGTTAGGTCAGGTCA
422	lib2-422	chr15	74669452	74669560	TTGGAGCTGGGGCTTGGCTGAGGTTTCAGCTGGGCAATCACCAGGCAGGTCAGGGAGGTTCATGGAACAGCCTAGGAGCCAAGGCCTGGGGTCTCCTGGGACTGGGCT	Gm10775	-17459			TCTCCTGCTGCCACCATTCAGCTTTTGTCTCTGGAATTGTGACTCTAGGTCACTCTAGGTTACTGCCTTGTTTGCAGCAGTGCAAGTTTCTGTCAGGGTTTTATTCCA	chr13	65242072	65242087	+	17.6364	6.48e-07	0.000289	AGGACATCTGAGGTCA
423	lib2-423	chr15	74750380	74750489	GGGAAGCCACTGGCTGAAGTCTGTTTCCCTGTCTCAGTCGCCCTACTGCCCTGCTCTGACCTGCGTCTGATCCCTTCTTGCCATGCCCAGAATAACAGGCCAGACAAAA	Cobll1	-23806			TCACTATTTCCTTAACCTCCCAGCTAATTATAAGCAGTACTCGATCTGACCTCCCTGGACCCCAGGCATGCATGTGATGCACAGACCTATAAATAGGCAGAACACTCA	chr2	65262423	65262438	-	12.6667	3.54e-06	0.000632	AGGTCAGCCTGGGCCA
424	lib2-424	chr1	74816906	74817014	AAACAGAACAAGCAGTGGGCAGTGATGGAGGGGGAGGCCGGGGTGCTGACCCGGGTTGACCCCGCCGGGGCTAGAACGCTAGCTGTAGCGAGATCTCGCGAGATCTCC	Oaz2	-4825			TGAACAATGTGGCAGATCAGAGAGTGGGCACAGCGCCTGGAGCCCAAGGCCAGGCCAGGTCTTCTACAGTCTGTGGACTCTGACCTTTGGCTGCCCTGCTGCTCCTGG	chr9	65671715	65671730	+	12.9212	2.35e-06	0.000632	AGGCCAGGCCAGGTCT
425	lib2-425	chr11	74828441	74828551	CAAATGCCTTTCTAAATCCTTGGTTTTGCCTAACATCTCCTGACTGCTGTCCCCATGTGACCTAAATAAACATGATCATGTGAAGCCTGTAAGGCTGTTTGTTTTAAATA	Stmn4	-7574			GGGAAGCAGGGCTAGGTGCCCAGACGGCCGCGTGTGTGGGAGGGGATGTCCTCAGATGCCCTCCACCCGGCAGTCCCCGCTCTGACGTGGGTGCCCCCCCTCTCCCCG	chr14	66336793	66336808	-	12.1576	1.23e-05	0.00171	GGGTCAGTTTAGGACA
426	lib2-426	chr9	75018686	75018794	GAGAGGAGGCATTGGGTAGGATCTAGTAGAAGCTGGTTGGAGGCAGAGGTGAGTTCAGGTCAGATAAGAAACACGTCTCCTGTAATAACCAGCATTTCTCAAGTTGAG	Gadd45a	23829			ACTGTGGATTGTTTGCTGATGGCACACAGGTAAGAGCAATGAGCGGTGTCCGTGTGTGACCTCTACTGCAGTTACATGAAAATTTGCCCTGGCCTTAGAAACTGTACC	chr6	67013569	67013584	-	12.4121	6.46e-06	0.000971	AGGTCACACACGGACA
427	lib2-427	chr11	75459560	75459669	TTTCCCCCAACTCTGCCAAGTCAGTCCCGGGACTTCGCACTAAGTTTGTCCTGGAGTGACCCTGACTCCAGCTTGGAGCTGGGGCAACACATTTACCTGGGTCTTCCCA	Gadd45a	0			CGGCTGCTCGCCTAGCCTCGCTGGGGAACTCTGCACTGCTGCCTCGGGGCCACTGGAGGACAAAGGGCCCGATTCCGGAGATATGGGGCTAGCCCTCAGCCAACCAGG	chr6	67037398	67037413	+	7.44242	4.14e-05	0.00503	GGGCCACTGGAGGACA
428	lib2-428	chr10	75495378	75495487	CAAGGTACAGCGGGGATTGACGTGTTTATCGGGACAGCTACCTGACTGGCCCTAACTGGCCCTAACTGGCCCTGGCTAATACCCTCCTCCCCTGACAAGTCCAAGGGAA	Jmjd1c	7728			GCTACTGTTGTGAGTGAATTGTTCTGTAAATACCTGTGTGTTCTGATGGCCTTAGGTGACCCCAAAGTCCTTTGACCACCAAAAGGGTCATGGCCCACAGATTGATAC	chr10	67134978	67134993	-	12.4121	6.46e-06	0.000971	GGGTCACCTAAGGCCA
429	lib2-429	chr10	75495388	75495496	CGGGGATTGACGTGTTTATCGGGACAGCTACCTGACTGGCCCTAACTGGCCCTAACTGGCCCTGGCTAATACCCTCCTCCCCTGACAAGTCCAAGGGAAAGCCAAATT	Mppe1	-3323			GCTGTCTCCACCCCAATGTCCTAATGCCAGAATCAGAGAAGCAATGAGGTCACAGCAGGCCACCAGGAATTGGGCACTTTGAAAGACACTTTCCTCTTCTCATATCTA	chr18	67249145	67249160	+	17.3818	1.15e-06	0.000422	gggtcatttgaggtca
430	lib2-430	chr11	75511219	75511327	ATTGTGAGCGCTGGGACTTAGGGAAGAGCTAAGACAGACTGCTCTCTGACCATTCCTGACCTTGTACAGGTGGATACTCAGAAGCAGCCAGGGAACCTTCCAGAAGCT	Ado	-501			ACGGCACAAGAGGGTCGTTAACCTTCTTGTGCCGCTAGGGCCTGCTGGGTCACTCGGGGTCACCTTTGACCCTTGCTCCCTAGGAATGAGGTTTCGGGGTCAACCTTA	chr10	67549448	67549463	+	12.6667	3.54e-06	0.000632	GGGTCACTCGGGGTCA
431	lib2-431	chr17	75544491	75544599	AGGCACAGCAGCTGGAGGAGCGCCAAAGCAGAGGCCAGGGAGAGAGAGGTCAGTTCAGATCAAAGCACCACTGGCGTGCATCCCTCCACCAGCTCCTAGCTGGAAATG	1700040L02Rik	205			TCAGCTTGCAAGCCTTTACCGCTTGAGTCCCAGGCAGCTCTGACCTTGACCTTGAGTGACCTTGGTGTTAGCCAAGGACCCGGTACTGGACTTCCCGGAAAGGGACAC	chr10	68541680	68541695	-	22.8606	3.43e-08	4.82e-05	AGGTCACTCAAGGTCA
432	lib2-432	chr1	75552988	75553096	TGTAGTAGGAAATGTGGACTGTCCCCCTGTCCTGTGCTGATGGTGCTGACCGTGGCTGGCCTTAGACAGAACGGTCTCCTCGCTTGGGTGATGTTTGGGATGTAGGCC	Chd3	4223	Chd3os	24722	CCAGCTGGCAGCTTGCCCAGGAACCGGGGAAGCCATGCCCAGCTGCTGGCCTGGCCTGACCCCAGCACTTGGAGTAGGGAGACACAAGCTGGCAGCTCCCTAAGCCAG	chr11	69365174	69365189	-	12.9212	2.35e-06	0.000632	GGGTCAGGCCAGGCCA
433	lib2-433	chr1	75553132	75553241	ACTGGCCTGGTGCATATGGCTATCTGTCTTCTCCACCCTATCTCTGTGACCCAATATGACCTCTCTGAAGTCTCCTTCCTGGGCTCTCTCGGCCCATCCTTGAGAGCCA	Tmem88	-12848	Kdm6b	2593	GGAATGGCCCTCCCCGACTCCCAGTGCTCATACTAACCAAGGGGAGGGGACAACCAGGGACAAGCACAAAGACAGACACCCACAGACTCCTCGAAGACAGACGGGAGG
434	lib2-434	chr10	75559293	75559401	GCTACAGCCGAGGGTGAAGAGGCTGAGTAGGAAGTGATTTGCCTAGGGGTCATGCTGGGACAGGCATCCCTGTCTCCCTAGGGCAACTCAGGGCTCAGGAAATCTGGC	Ank3	7632			AGAAGGCAGAAAGGAATTTCTTTTCCTTGAACTTGGTAGCAAATTCTGACCTGACCTGAACTCATTTAGTAGCAAAACCCAATCTGACCTTATGTGAAGCTATTTATA	chr10	69541396	69541411	-	17.6121	8.82e-07	0.000354	AGTTCAGGTCAGGTCA
435	lib2-435	chr11	75571265	75571374	CCGAGATTAAGGCCAGAGCTACTTCCCTCTTTAAGCCTCATCCTACAGGGTCATTCCAGGTCTGCCTGTCCCCCTCGTTGTACCCCCCTCCCGTTCCCCAAGCCTGGAG	Nsun2	11761			CAAGGATTTAAGCCAGGCCTGCCTCACAGGGACTACCCTCACAGGGAGGTCACACGGGGTGAGCCACTTCTTTCTTTGGACGTAATGTGGCTTTGCAGAGGAATTTTA	chr13	69623769	69623784	+	17.3576	1.57e-06	0.000523	AGGTCACTCTAGGTTA
436	lib2-436	chr11	75596919	75597027	GGACACTGTCTTTAAGTCATCGGTTCTACACCAAGCTGTCCTGAGAGGGTCAGAGGAGGCCAGTGACTTGATAGGGTGACATGTGACCCAAATAAAGGAAAACCAGAC	Nsun2	28751			TGCTTAAACCCTTAAGGTCAGCCCTATGCAGTGGCCTTAGTACATGGGGCCAATTGAGGTCACACTTCCCACTAAACCCTTTAGAGTCCCTCTCCAGATGCCACCCCT	chr13	69640758	69640773	+	12.3879	1.02e-05	0.00147	AGGTCACACGGGGTGA
437	lib2-437	chr11	75655350	75655459	GGAAAGTCAGAAGGGTGCTGCCTACTCGGCAAACAGGCTTCTTTAGGGGTCATGCTGGGTCAAAAAGGGCACCCTGCTCTGACCCTAGGATTTGTTTCTTAGCTAGGGA	Cd68	-5953	Eif4a1	211	CGCGCCCTCCGCCCTAGCCAGGTCGTCCTTCCCCGTAACCACACTGGGGTCAGCGGCGGCCATGGGAATCTCCCCCACCCCCCCAACCCCGGACGGTTCCTCCCGGCT	chr11	69672098	69672113	+	7.69697	3.72e-05	0.00483	GGGTCAGCGGCGGCCA
438	lib2-438	chr18	75684264	75684372	GCTGTCTCCACCCCAATGTCCTAATGCCAGAATCAGAGAAGCAATGAGGTCACAGCAGGCCACCAGGAATTGGGCACTTTGAAAGACACTTTCCTCTTCTCATATCTA	Sos2	7490			AGTTAAAGTGCATTTCTAATGCTCACGCAGTCTGGCTGAAGCCCTTGGGTCAGTTTGGGTCATTATTACTTTGGAATAATTCCAAACCATTCCCATGGCTTCTATTGT	chr12	69674354	69674369	+	12.1576	1.23e-05	0.00171	GGGTCAGTTTGGGTCA
439	lib2-439	chr2	75716582	75716691	CCATCTGCTTAGGACTAGATGGTGATGCAAATGCATACCCAGATATTGACCCTGCCTGACCTCATTTACTCAGGTTACGTAAGATGCTTTGTGAAAGGCTACTAAGGAA	Klhl41	17923	Fastkd1	24563	CCAGTGTAAACTGGAGAGTACTAACTCCCTTGCAATTTACTAACATTAACCTTACGTGACCTTTCAAATACATGACACCTACCTCAGAAGCTAACTGTGTTAATTATA	chr2	69688035	69688050	-	12.6667	3.54e-06	0.000632	GGGTCCAGGGAGGTCA
440	lib2-440	chr10	75772833	75772942	GAGACCAGAAGGTGAGCACAAGGCTCTGTGGATTTGTTCATCAACAGGGTCATGCCAGGTCGTATCGTAACGCTCACGCGCTGCAAGGAACACAAAAGTTAAATCCTGA	Ncan	3620			GTGGTTTTAAGCAAGTAGCATAGCTTCTCTGACTCTCTGTCCTTATGGGTCAGATGAGGACAACAGCTGACTAGAAGGGATGGATGACTGAACTTACACACAATGCTT	chr8	70117245	70117260	+	12.4121	6.46e-06	0.000971	gggtcagatgaggaca
441	lib2-441	chr10	75773061	75773169	TCACGCCTGGGAAAGACAACCAGGAAGGGATCTAGGAAGGGAGGATAGGACACGGAAGGTCAGAGGTTACCAGGGGAGTGGGGTCCCTGGGGATGGGAACGGGTCATT	Pygl	-4420			ATTGGCCTTTTGACCTGCTTTTAATCAGTTCTGAAGCCAAGGGAACTGGCCCAAAGTGGCCTCACATATGGGTCACATGGCCTGTGGAGAAGGACAATGTCATATTAG	chr12	70232094	70232109	-	6.93333	9.12e-05	0.00994	AGGCCACTTTGGGCCA
442	lib2-442	chr13	75843454	75843562	TGTGTTTAGAGGGAGCAAGGCTGCTGCTGGACTTTTAGCTTTGGAATGACCTGATTTGACCCTTGGAAGGGCCATTCTGGTCACTGTAGTCATTGGTGCGAAAGCTGC	Pygl	-6121			CAAGTGTGGTAAGCTCAGGGTTTCCACAGGCCACTGTGATGCAACATGTTCTGGGCTGACCTTCCTGTCTCCTTGTCTCAGGACCTTTGTGAAAGCAAACTGCCCCTG	chr12	70233796	70233811	-	12.6424	4.3e-06	0.000753	AGGTCAGCCCAGAACA
443	lib2-443	chr10	76239536	76239648	TTAGGCAGCTCACAAGCACCTGTAATTCCAGTTCCAGGGGCTCTGATGCCCTCATCTGGCCTCCATGGGCACTGGAATGCATGCAGTATGCGTACAGCTGAGCAGGCACACC	Hr	-1529	Reep4	6907	GCTGAACCCATCCCTGTTCTGAGCACGTGAACCCCAATACTCCCAGTGCCCTCACCTGACCCATCCCCACATCCCTCCACTCCCACTGCACCGTTGCCTTGCTTGTCT	chr14	70552150	70552165	-	12.4121	6.46e-06	0.000971	AGGGCATCTGAGGACA
444	lib2-444	chr12	76255730	76255838	TTGCAATAGACTGCCTGGGGTGGCTGCATTCCTAGGTTTGGCGGCAAGTCCTGACCTGACCTTGTTCTCAAAAGTGTAGCTGCTGGCATCATTCTGCCTAGACACGGG	Ell	22405			GCTTCTGCACAGCCTGACTGGAGATCAGGGTGTGTCACCCCGACAAAGGACACGTGGGGACATGCAACCTGGGGCAGTTCCTCTGATACACTTCTCTACTGATGTTAC	chr8	70562085	70562100	+	7.44242	4.14e-05	0.00503	AGGACACGTGGGGACA
445	lib2-445	chr14	76420813	76420923	CAGTGTGAGAGTGCAGAGCAGTTTCCTAAACAGATGCGTAGTGACTGAGGTCAAGGCGGGTCAGGAGTCACTGGGGTAGAGCTGTGTTCCAGGGAAGCACTGGGAAGCAA	Isyna1	-23575			AGGACCCAGCTTGTGTAGCTAGAAGCTTAAGTCTGTGATGGCAGCCAGGTCATATGGGGACAACCACTTGAGGTCAGCCATCCCAGGTCCATGAGGAAGGCTGAGCTA	chr8	70570898	70570913	+	12.1576	1.23e-05	0.00171	AGGTCATATGGGGACA
446	lib2-446	chr15	76522987	76523095	TGGAAGCCTGTGTGTGCCCTGTGCCGCAGTGCCTCTTGCCACTCTGTCACCTCGGCTGACCCTGTGCCCGCTGGAGGGACCTTTCTGTCCCTGCCACTCCCGCGGGAC	Fam160b2	-26119	Dmtn	1111	AGTGTGAGAGTGCAGAGCAGTTTCCTAAACAGATGCGTAGTGACTGAGGTCAAGGCGGGTCAGGAGTCACTGGGGTAGAGCTGTGTTCCAGGGAAGCACTGGGAAGCA	chr14	70625946	70625961	-	12.6667	3.54e-06	0.000632	GGGTCAGGTGAGGGCA
447	lib2-447	chr15	77021751	77021860	CCAGAAGCTGGTGAGCCTCCTTCCAGCTCAGCTACCTAAAGGGCTCTGGCCTTAGATGACCTTGCTCCCAAGCAGAGGGGTTAGAAACAGACTAAGGGAGTATGCAAGA	Rab3a	-2987	Pde4c	28458	TCTGTAAATATTATGACTCGGGCTATTCATCCCCAGGAGGCACAAAAGGCCATCTGGGGTCACACACTGGAACATTTCCTTCTTCCTTCCAGATGTCTTAAGAGGCGA	chr8	70752515	70752530	+	12.4121	6.46e-06	0.000971	AGGCCATCTGGGGTCA
448	lib2-448	chr11	77442669	77442777	TAAATATTACATGTTCCCAGACACACACATAACGGATGTTAGGCAATGTCCTCATGTGACCTCCTGAGAGGAAGGACGCTACGTGTCCTGCCAACTTCAGTATTTATT	Il12rb1	-11607	Mast3	-4405	TGCTGGGCGACAGACTGCAAGACAGAGGCGAGCGGTGACCCCGCGGCGACCCGGCGTGACCCCCGCGGATTCCCAGGGGTCGTACCGCGGTGCTCGGGCCTCGGTACT	chr8	70796834	70796849	-	7.69697	3.72e-05	0.00483	GGGTCACGCCGGGTCG
449	lib2-449	chr10	77447888	77447997	CTGTGTTGGATAGCAGCCACATTCCTCTCTGTTCTGGGAGGTCGGGGAGGTCACGGGAGGACAGGGGTTTCCTCTTTCTCAGCCTCTTCAGCATGCCAGCCTGCAGCTT	Nup88	1123			TTATTCCCAGCACCAGATAAGGTGCAGGTGGCTCTGTTTGAGCTCCAGGTCACCCAAGGTCACAGGTAAGGCCCTAGATTACCTTCAAGCGCCTTGCAGCAAGCAGTA	chr11	70968831	70968846	+	23.1152	1.36e-08	2.1e-05	aggtcacccaaggtca
450	lib2-450	chr11	77887554	77887663	CTGTACTGCCTACGGCTGTGATCTTGTCTGATATTGTCAGTGAAGCAGGGGCAGCCCGGGTCAGGAGCTGGATAGTAGAACTCAAAGGGAGAAGGCGGGGCAGGAAAGA	Mtmr1	2252			GCTGCTGAAGCAGACGCCAAAGAAAAGCATGGAGGGCAGGGAGAAAAGGTCAGGTCAGGTCAGGTCAGGTCAGACATCTCAACATGCATACTTTTCTTTGAGGAGTGA	chrX	71366999	71367014	+	23.1152	1.36e-08	2.1e-05	aggtcaggtcaggtca
451	lib2-451	chr15	77924097	77924205	AAAATGATCATCTCGCAACAGAACAAGGGACACCTGGGGACACGGGTGTCCCCTTCTGTCCCCTTAACTCGATCACACATGCCAAGGCTCATAAAGCAATGGCTGGAA	Mtmr1	2252			TGAAGCAGACGCCAAAGAAAAGCATGGAGGGCAGGGAGAAAAGGTCAGGTCAGGTCAGGTCAGGTCAGACATCTCAACATGCATACTTTTCTTTGAGGAGTGACACCC	chrX	71366999	71367014	+	23.1152	1.36e-08	2.1e-05	aggtcaggtcaggtca
452	lib2-452	chr15	77933821	77933930	CTGCCTCGGCTCCTCTCCCAGCCCCCAGAATCCTGCCAGTCAGCACGGGCCATTTGAGGCCAAGCCGGGGAGGGTGATGCTGCCTGGCCGAAGCACAGCGCTCTTGGCA	Mtmr1	2257			CAGACGCCAAAGAAAAGCATGGAGGGCAGGGAGAAAAGGTCAGGTCAGGTCAGGTCAGGTCAGACATCTCAACATGCATACTTTTCTTTGAGGAGTGACACCCCTAAA	chrX	71366999	71367014	+	23.1152	1.36e-08	2.1e-05	aggtcaggtcaggtca
453	lib2-453	chr15	78195326	78195434	GTGCCGCAAACAGGATCACTTTCTCCTGCTGCAGGATGAGGAGGCGGGGTCACTTGGGGTCAAGCCAGGCAGCCACAGGCATCAACAGTCCTGAGGACTCGCTCTCTG	Gm4707	13929			CGTGGTAGCGGTGGCTGCTGCCAGATGCGAAGCCTGCTGCCCCAGAAGGTCATTTCAGGCCACTTATTCTGAAATACCAAAGTACTAGAGCCAGCAAATTTCAGGAGC	chr17	71445363	71445378	-	17.3818	1.15e-06	0.000422	AGGTCATTTGAGGGCA
454	lib2-454	chr11	78210834	78210942	AGAACACAGATGTGTATCTCTCCACGAGTGGAGAATGGCTAGTGGCAGGTCAGGTCAGGTCAGGTCAGGTCAGGTCAAGACAACAAGTATGACTGATCACTAGAGTGT	Abhd8	189			GTGGAGGCCTGGCAGCCTGGTGACTCCTCTCTCGGGGAACAGAGCCAGCTCACCTGAGGTCATCGAGGGGCCCGGGGCCCGAGGCAGGACGCAGGGGTCCCGGGCGGA	chr8	71463458	71463473	+	17.6121	8.82e-07	0.000354	AGCTCACCTGAGGTCA
455	lib2-455	chr11	78210838	78210960	CACAGATGTGTATCTCTCCACGAGTGGAGAATGGCTAGTGGCAGGTCAGGTCAGGTCAGGTCAGGTCAGGTCAAGACAACAAGTATGACTGATCACTAGAGTGTGCAATAGGCCTAAGCAGA	Ano8	91	Dda1	16673	CTCCAGGGTCACGTCCCCGGCGCCCGAAGCCGCCTCGGCCATGGCGAGGACAGGGCAGGTTAGGGGCCGCGGGACGCCCGGGCGCTGGGGGGCCACGGGCTCATGAGG	chr8	71485863	71485878	+	12.6424	4.3e-06	0.000753	AGGACAGGGCAGGTTA
456	lib2-456	chr11	78210844	78210952	TGTGTATCTCTCCACGAGTGGAGAATGGCTAGTGGCAGGTCAGGTCAGGTCAGGTCAGGTCAGGTCAAGACAACAAGTATGACTGATCACTAGAGTGTGCAATAGGCC	Hmgb3	-14657			TCAAGGTAGGCCAGAAAACCAGAGGGTGGCTGGCCAAGTAGCTTAAGGGTCACTCTAGGCCATGTCCTCCTACCCCTTTTTGGCCTACCGCCCACTGTGTGATGCAAG	chrX	71541263	71541278	+	12.4121	6.46e-06	0.000971	GGGTCACTCTAGGCCA
457	lib2-457	chr11	78210849	78210958	ATCTCTCCACGAGTGGAGAATGGCTAGTGGCAGGTCAGGTCAGGTCAGGTCAGGTCAGGTCAAGACAACAAGTATGACTGATCACTAGAGTGTGCAATAGGCCTAAGCA	Pgls	-12971	Slc27a1	10278	ATCACAGAGCACAAAAAAGAATCTGACAATTGAAATTCAGGGCACCAGGCCATTTAGGGACAACTACTTGGTGACTAATCCTCATGTGGTAGACAGGCTGGTGTTGGG
458	lib2-458	chr11	78245262	78245371	CAGACGCCGCGGAGAAGATGGGATCCCAGAAAGCCTGTTGATTCAAGAGGTAACCCCAGGTCACAGGTTCCGGGTGGTACCGCGTGGAGAAAGGGCTGGAGACTCTGAG	Pgls	-12837	Slc27a1	10412	TAATGCTCCTTGCCTTAAGATATCAGCCATTAAAGGACCCCTTACTGGACCTCTGCTGTCCTGGGGCTCCCGAGGTTACAGGCAGCTCTGGACAGTGGCCCTGACTCT	chr8	71579331	71579346	-	12.6667	3.54e-06	0.000632	AGGACAGCAGAGGTCC
459	lib2-459	chr11	78574672	78574783	TTCAACTGTAAAAATCCTATGCAGTGCTTTGCCTGCCCGAATCTGATGCCCTCGTCTGACCTTTGAGAGCACCAGGCACACATGCGGTACACAGATAAACAGGCAGGCACA	B3gnt3	-17828	Fcho1	1690	TACTGCTTACACATCTGCCGTAGCTCCTCAGTGCTCTCTAGGCTTTTGACCTGGACTTACCTCAAAGGAACTGGGGCACACCAATACCAGTCAGCATTGGGCTCTCAG	chr8	71719610	71719625	-	17.6121	8.82e-07	0.000354	AGGTAAGTCCAGGTCA
460	lib2-460	chr10	78574833	78574941	GGTAAGTAGGAATTTCAACCTTGTTTCGGTGCTACTGCGATCGCCTTGACCTGCTGTGGCCTACTTTTAGTTTGAAGGTGGTGACGTCAGGGGGCGGACTTAGCCTCA	Polr1a	26437			GATTTTGATTTTGTTGGTTCTTTTAGCATCACACTGAGACTGGCATTGACCTAACCTAACCTCTATAATCACTGTAGCATTCTGTAATGTGTATACACTGGAATTCAC	chr6	71935490	71935505	-	17.3576	1.57e-06	0.000523	AGGTTAGGTTAGGTCA
461	lib2-461	chr15	78585271	78585380	TTGTTTGATTGTTTGATTTTGAAACAGGGTCTCATGTAACCTAGGTTGACCTCAAGTGACCTTGAACTTCTGATCCTCTGCCTCCACCTTCCAAGTTTTGGGAATTACA	St3gal5	659			GTGCAGTGTGAAAGTGGGTAGCTTTCTGCTGGCAGAAATTCACTGGTGACCTTCCCTGCCCCCTCTCTGCGGCCAGTCCTGCGGAGGAGACACATTGGGAGACCGTTT	chr6	72098243	72098258	-	12.6667	3.54e-06	0.000632	GGGGCAGGGAAGGTCA
462	lib2-462	chr15	79395001	79395109	ATGGGGGCAGTCTCAGACAGGAATCCAAGTGTCCTCCCTGAGAATGAGGGCAGCTGAGGACAGCAGGACGGGGCTTCCTTCTCTTCCCCAAATCAAACCCAGCCACTA	Map3k20	23697			CCATCTGCTTAGGACTAGATGGTGATGCAAATGCATACCCAGATATTGACCCTGCCTGACCTCATTTACTCAGGTTACGTAAGATGCTTTGTGAAAGGCTACTAAGGA	chr2	72309325	72309340	+	12.4121	6.46e-06	0.000971	GGGTCAGCTTAGGACA
463	lib2-463	chr15	79404862	79404970	TGGGGTTACTGGCATCTGTAATATGTAATTCCCCTCCCCTCACCCCTGTCCCCAAATGACCTTTGGGAGTTAAGAATTCTTGGGAGGTAGAAAATTCTAGAAGCAAGC	Ggt6	-17196	Smtnl2	-6617	CTAACCCATGGCAACGACTTGGTGTCCCATGAGTGGAAAGGTAACAGGGGCAGCCCAGGCCAGGTCTCGGTGACACGGCTAGGCCTTGGGCAGCAGCCAGATCGGTCA	chr11	72418322	72418337	+	7.69697	3.72e-05	0.00483	GGGGCAGCCCAGGCCA
464	lib2-464	chr15	79437499	79437607	CAAAACTACTTCACGGCTGTTTCATTTGTGTCCTGCAACAGTGCTCGGGTCATCTGGGGACACAGATGGGGGACACTGAGGTCCCAGGGCAGCTGCCCGAGATAAAGT	Mat2a	-27737			TTACTCTTCAGGCTCCTTCTTGTTCTCTGGCTTCAAGTGCCTCTGCTGACCTGCACTGAACTACATGACCTCACAAACTCCACTGTGCTGCACTCACCACGCAGACTC	chr6	72467287	72467302	-	17.6121	8.82e-07	0.000354	AGTTCAGTGCAGGTCA
465	lib2-465	chr15	79437687	79437795	AGAGCAATCCCTGGCAGCCACCTTAGCCTTCTGCCATCAGTAGAAAGGGACAGCCTGGGTCACACAGGAAATGGGGAGCACCGAGAACAGGACACGGGGGCTGCCTTG	Med26	-521	Smim7	22297	CTTCTCCGCTGCAGAGGCCCCAGGCGCGGGTCTGCAGGGCAGTGCGTGTCCCCATGTGACCCGCGTGCTGCGGGGACCTAAGGTCACGTCTGGGAGCTGCCACCTCTG	chr8	72548783	72548798	-	7.18788	5.4e-05	0.00621	GGGTCACATGGGGACA
466	lib2-466	chr8	79653880	79653988	TTTTCCTTTCTGTTTTTTGAGGCCGTTTCACTTACGTAACCTAGACTGTCCCGGAATGTCCTATGTAGATCAGACTGACCTTGAACTGAGAACCACTTGCCTCTGCCT	Med26	-22670	Smim7	148	GCACAGCCCCGGCGTTCATCAGTAGCGTCCTGCGGAGGGACAGTAACGGTCAGTAAGGGTCACCCCCACCCCTCTGACTGCCACTCTCCGACCTCTAACACCCCTCAT	chr8	72570932	72570947	+	12.1576	1.23e-05	0.00171	CGGTCAGTAAGGGTCA
467	lib2-467	chr10	79701410	79701518	TGCACCACCATTCTAGGCTTTCCACATCTTTATCTGCTAGTCCGGCTGGTCATGGGAGGTCAGGTGGCTGAGACTGAGTAAGGCAAAGGGGCTTCAGAAGGCTGCGGG	Ube2g1	-235			GTCCCATCACGCTTAGACCTCCTGCTTATACCGGGAGGCAGCGTCCTGACCCTCCGCGACCTCTTTGTCATGGCGTCCGCGGGGCGTCTACCAGCCGACGCTTCCGCA	chr11	72607040	72607055	-	12.6667	3.54e-06	0.000632	AGGTCGCGGAGGGTCA
468	lib2-468	chr10	79701469	79701577	TCAGGTGGCTGAGACTGAGTAAGGCAAAGGGGCTTCAGAAGGCTGCGGGCCATGTAGGGTCAGGGAAGAATCTAGAAAGCCAGACCTGGGAGGAGGCGAGGCTTCACT	F2rl3	-21189	Sin3b	17403	GCACGTGAGGCAACCCATCATCACTAACATGTACTGCGCATGCCCCTGACCCGGGTTGCCCCAGAGCATAGCTCCCAGGGTGTTTCCTCGGTGCTTGCACAGCCTTTC	chr8	72740683	72740698	-	7.44242	4.14e-05	0.00503	GGGGCAACCCGGGTCA
469	lib2-469	chr10	79706393	79706503	TCTGGTGGCCAGGGCTCTGCACACTCAGCTTGCTCCCACCCTGGAGTCTGGCCCATTCTGGCCTTAGATCCTTGCCTGATGAAGGCTCAAAAGGGCAGCTGAGGTAGGAA	Zzef1	10460			GTGGACCTAGGATGGCCAGCCCTCTCTGACCTTAATAACTCGGTAGTGGCCTCATGTGCCCTTACAATAATACTTCAGCTTCTCAGCAGCTCTCATTTGTTTATTCTG	chr11	72806677	72806692	-	12.4121	6.46e-06	0.000971	AGGGCACATGAGGCCA
470	lib2-470	chr10	79723966	79724075	AGTCTATTTTAAGCCTTCTCTGCGGTCTGGAGGTACCTTCAAGGCAAGGTCAGAGTGGGTCAGAGAGAGCGACCCTGGCTGCTTGGGGTCAGGAGGCTTCTTTGAGGAA	Suclg1	-15631	Dnah6	-11120	GGAAAGCTTGAGGAACAGAGTTGTATGAGAACTAATGGGAAAGAAGAGGTCATTTGAGGTCATGAGAGGTGATAACTGACAGCTATTAGGGCGAAGAACTTCATACTT	chr6	73232743	73232758	+	22.6061	5.11e-08	6.69e-05	AGGTCATTTGAGGTCA
471	lib2-471	chr10	79857301	79857409	GTCCAGACCTGCAGGTGACAGAGTACTGTCTGGGCAAAGCTGCTGCTGACCTGGATTGCCCCATGGCCACTTGTCTACACGGGACTCAATTCTAGCTAGCCGCAGATG	Suclg1	-15620	Dnah6	-11131	AGGAACAGAGTTGTATGAGAACTAATGGGAAAGAAGAGGTCATTTGAGGTCATGAGAGGTGATAACTGACAGCTATTAGGGCGAAGAACTTCATACTTTCTCACCCAA	chr6	73232743	73232758	+	22.6061	5.11e-08	6.69e-05	AGGTCATTTGAGGTCA
472	lib2-472	chr15	80092979	80093087	GTCATGTTGGTTCTAGTGGGACACAGAGGACCTACACTTCACATCAGGGTCAAAGGAGGACATGCCCAGCAGGAGGGAGAAAAATGAACTAGATCTAGCACCCACTCA	Suclg1	1639			AAGTGTTCAAGGATAAGTGTGCACCCAGTAGCTGTACCTCATTGCCAGGTCATTTGAGGACAGAGGTCCGACTTGGTAACTTTGCCAAATGTGAAAGAGTTGAGTGTA	chr6	73250013	73250028	+	17.3818	1.15e-06	0.000422	AGGTCATTTGAGGACA
473	lib2-473	chr10	80094184	80094292	AAGTCTCTAAGCCCTGGCATCTGCACTGTGCCAGAGGCAGCAGCTCTGACCTGCGCTGACTCCCAGAGCTGAATATGAAGGCCCCGGACATGACCTTGAGCTTCCAGA	Dcun1d4	20604			TAACACTTTCCTCCCTGCTGCCTGCCTCCCCTTTGCTTGGTATGCCTGCCCTGCCTTGACCCTGGTTCTCACACTGCAGTGTACTGGATTAGTCTTGTTGGCGCCCAG	chr5	73501596	73501611	-	12.6667	3.54e-06	0.000632	GGGTCAAGGCAGGGCA
474	lib2-474	chr10	80147605	80147713	CCCAGAGGGGCCTGGAGATACAGACACATTCAGCCAAGCCCACTGATGACCTGAGCTGACTTCTGGGACCCATATGCTGGAGTGAGAACCAACTATGCTATGGTGTAG	Galnt14	9189			AGGCACAGCAGCTGGAGGAGCGCCAAAGCAGAGGCCAGGGAGAGAGAGGTCAGTTCAGATCAAAGCACCACTGGCGTGCATCCCTCCACCAGCTCCTAGCTGGAAATG	chr17	73701255	73701270	+	17.3818	1.15e-06	0.000422	AGGTCATTTCAGGCCA
475	lib2-475	chr10	80160949	80161058	CAGATGGGCAGGTCTCTGTGACCAGGCAGCCGGGGGCGGGCAGAAAGAGGTCACTACGGGTCATGGCTTCCTGCCAGAGTCTGGAGTCCCCTGGGGGGAGGAGTGGCCA	Gpr20	-17203	Ptp4a3	-222	TTGGAGCTGGGGCTTGGCTGAGGTTTCAGCTGGGCAATCACCAGGCAGGTCAGGGAGGTTCATGGAACAGCCTAGGAGCCAAGGCCTGGGGTCTCCTGGGACTGGGCT	chr15	73724698	73724713	-	7.44242	4.14e-05	0.00503	GGGTCACGTGGGGGCA
476	lib2-476	chr15	80256489	80256597	TGGCTTGGCCAGTGCCTCAGACACCGGCAAGGGTGAGTAGGACGGCTGTCCTGGTGTGCCCTTTTCATATGGATCTGGTGTTCTAATGGCTTTCTGCCTCCCGAATAT	Nkd2	25613			TGTGTTTAGAGGGAGCAAGGCTGCTGCTGGACTTTTAGCTTTGGAATGACCTGATTTGACCCTTGGAAGGGCCATTCTGGTCACTGTAGTCATTGGTGCGAAAGCTGC	chr13	73822010	73822025	+	12.1576	1.23e-05	0.00171	GGGCCAATTGAGGTCA
477	lib2-477	chr10	80323704	80323814	TCCGCCTGCAGCTGCGCCGGCCTGGACGCGCGGACCACCAGGTGCTGTAGGTCCCTCCAGGTCAGGAGCGGGCTGGGGGGGGCGAGGGCGGGTGAGCGGGGAGCCGCCCC	Arpc2	665			GGACAGGGGCAAGGCGTGCCAGAGAACAGGAGACCTGTAGGACGTGAGGGCAGCCGAGGCCAGAAGTCACGCCCGAGAGCCTACGGTCCTCAGGGGGGAAGAGAGGGG	chr1	74237154	74237169	+	12.9212	2.35e-06	0.000632	AGGGCAGCCGAGGCCA
478	lib2-478	chr17	80479515	80479623	AAAACGAGAGGTTGACCGCAGTTCGGAAGATCGAGAAGGTAGGCAATGGCCTTCGTTGACCTCCACGGAAAACCGAGGCTCCTCCAACCCCCGCCTCCGCGCTTGGAT	Cluh	-9466	Ccdc92b	20444	ACAGACCCCTCCCCTGAAGGGCAGCTGAGGCCATTGAGCAGTAGCTAGGCCTGGGCTGACCTGTCTAGCTTTTGAGAGCTGGATGGTAGAAGCAGATCCCCTGGGGTC	chr11	74640041	74640056	-	12.9212	2.35e-06	0.000632	AGGTCAGCCCAGGCCT
479	lib2-479	chr10	80490303	80490412	CCTGGCCCAGAAAGCCTCGCTCGGGTTGGAGCTCCTCCAGGCCTCCCGGGCCACAGAGGGACACTTCAGGGTGTCTTTTCCACAAGAAACCCTGGAGGGGCTTAGTCGC	Arc	3062			GGGAAGCCACTGGCTGAAGTCTGTTTCCCTGTCTCAGTCGCCCTACTGCCCTGCTCTGACCTGCGTCTGATCCCTTCTTGCCATGCCCAGAATAACAGGCCAGACAAA	chr15	74669498	74669513	+	12.3879	1.02e-05	0.00147	AGGTCAGGGAGGTTCA
480	lib2-480	chr12	80614911	80615021	CAGATACCACTCCACCTGCTGGCTTTTTTTCCTCTTTCAAATCTCAGTGACCTGATGTGACCTCAGAGGAACCCCTGAGTGCTCAAGTTCCAGCTGTTGATCTGGGTCTA	Wnt10a	25444			AAACAGAACAAGCAGTGGGCAGTGATGGAGGGGGAGGCCGGGGTGCTGACCCGGGTTGACCCCGCCGGGGCTAGAACGCTAGCTGTAGCGAGATCTCGCGAGATCTCC	chr1	74816952	74816967	-	12.6667	3.54e-06	0.000632	GGGTCAACCCGGGTCA
481	lib2-481	chr10	80621582	80621690	GCAAAGCCTGTGCTAGGCGCAGGAGGCTGGCAGGGGAGCTGCCATTTGGCCCCAGGTGACCTGCTGCAGGATTGGGACCCCAGAGGTTCTGGCATCTGGGAAGATATG	Mnt	-2424			AAATGCCTTTCTAAATCCTTGGTTTTGCCTAACATCTCCTGACTGCTGTCCCCATGTGACCTAAATAAACATGATCATGTGAAGCCTGTAAGGCTGTTTGTTTTAAAT	chr11	74828488	74828503	-	12.4121	6.46e-06	0.000971	AGGTCACATGGGGACA
482	lib2-482	chr10	80756258	80756366	GCAAGTGGGTTCTGAAGTCCAGGAGGGCCTGCGGAGGTCAGTGTACTGTCCCCTTGTGGCCCTTTGTATGCTTTGAGTAGAAGATACAGCAGTGGGGTTCCCTGGTGC	Arpp19	-18874			GAGAGGAGGCATTGGGTAGGATCTAGTAGAAGCTGGTTGGAGGCAGAGGTGAGTTCAGGTCAGATAAGAAACACGTCTCCTGTAATAACCAGCATTTCTCAAGTTGAG	chr9	75018732	75018747	+	17.3576	1.57e-06	0.000523	AGGTGAGTTCAGGTCA
483	lib2-483	chr10	80756361	80756469	GGTGCTGCTGAGTTCACATCCTCACTGGGGTCCCAGGGAACATGTGTGTCCTGGGATGCCCTTGCACCTGTCCTCTGCCTCTTCGAATTAGGCAGCCCTGTGTGTCCT	Tlcd2	-8464	Wdr81	-4898	TTTCCCCCAACTCTGCCAAGTCAGTCCCGGGACTTCGCACTAAGTTTGTCCTGGAGTGACCCTGACTCCAGCTTGGAGCTGGGGCAACACATTTACCTGGGTCTTCCC	chr11	75459606	75459621	-	12.6667	3.54e-06	0.000632	GGGTCACTCCAGGACA
484	lib2-484	chr10	80766929	80767037	CAGTGGGACCCTCCACCCCTCTGGTCGTCGAGTAGGCTTTCTTACCTTACCTGGTGTGACCTCAAACTCCTGGGGCTCGCATGACCCAAATTCCAAGTAGCTGGGACT	Gucd1	21948			CAAGGTACAGCGGGGATTGACGTGTTTATCGGGACAGCTACCTGACTGGCCCTAACTGGCCCTAACTGGCCCTGGCTAATACCCTCCTCCCCTGACAAGTCCAAGGGA
485	lib2-485	chr10	80785019	80785127	CTACTCACCATGCTTTGTCCTCATCCCCAGTTGGGCGTGAAGGCGCTGACCTACAATGACCTGATTCAGGCCCAGAAGGAAATCTCTGCCCACAACCAGCAGCTGCGG	Gucd1	21939			CGGGGATTGACGTGTTTATCGGGACAGCTACCTGACTGGCCCTAACTGGCCCTAACTGGCCCTGGCTAATACCCTCCTCCCCTGACAAGTCCAAGGGAAAGCCAAATT
486	lib2-486	chr10	81175106	81175214	CGCAGAAACAATGAGCATCTATTGTGTGCAGAAGGCTGCGCACCCAGGGTCAGGCGGGGACAGCCATGCTCACGGTCCTGCGATGCCTCCTGCTGGACACACGCGGCA	Scarf1	-2267	Rilp	1179	ATTGTGAGCGCTGGGACTTAGGGAAGAGCTAAGACAGACTGCTCTCTGACCATTCCTGACCTTGTACAGGTGGATACTCAGAAGCAGCCAGGGAACCTTCCAGAAGCT	chr11	75511265	75511280	-	17.6364	6.48e-07	0.000289	AGGTCAGGAATGGTCA
487	lib2-487	chr7	81367932	81368041	CCCACAGAATGAGCCAAGTTTCTGGAAACTGTGACCCACAGTCAGATGCCCTCGAGTGACCTGACTGTCCCTTTACAGCCCAACCCGGCAGAAGGTTCCAACTCATTAA	Fam98a	7401			AAAACGAGAGGTTGACCGCAGTTCGGAAGATCGAGAAGGTAGGCAATGGCCTTCGTTGACCTCCACGGAAAACCGAGGCTCCTCCAACCCCCGCCTCCGCGCTTGGAT	chr17	75544537	75544552	+	17.3576	1.57e-06	0.000523	AGGTCAGTTCAGATCA
488	lib2-488	chr10	81412097	81412206	GGCATGGGGCCAGGTGGTCAGGGTGGGGGATGGGGCCAGGTGGCCATGGCCACCCTTGACCTGGCAGTGACACCAAGTCCCTGTCACCCGGGTGGCTCCTGGGCTTTGA	Slc4a3	6776			TGTAGTAGGAAATGTGGACTGTCCCCCTGTCCTGTGCTGATGGTGCTGACCGTGGCTGGCCTTAGACAGAACGGTCTCCTCGCTTGGGTGATGTTTGGGATGTAGGCC	chr1	75553034	75553049	-	12.6667	3.54e-06	0.000632	AGGCCAGCCACGGTCA
489	lib2-489	chr10	81414811	81414919	CTTCTGTCCTGAGGCTGGCCCTTTAAGGCTGTCTGAGACTTGAGTCTGTCCCAGAGTGACCCCAGGGGAGGGTGTGGCCTGGAACAAGGGGCCCATTCAGTTCTGGGT	Slc4a3	6921			ACTGGCCTGGTGCATATGGCTATCTGTCTTCTCCACCCTATCTCTGTGACCCAATATGACCTCTCTGAAGTCTCCTTCCTGGGCTCTCTCGGCCCATCCTTGAGAGCC	chr1	75553178	75553193	-	17.1273	1.66e-06	0.000541	AGGTCATATTGGGTCA
490	lib2-490	chr10	81600797	81600906	CACCTCTGAGGTTAGGGAGGCCCCAGGGATCCCAGAGGAAGCCTCTGAGGTCAGCCAGGGTCAGGCCAGGAGGAAGCCCCTCCTGCTGGGCCCCGGGCCATTTGACCCC	Pitpna	-16777			CGAGATTAAGGCCAGAGCTACTTCCCTCTTTAAGCCTCATCCTACAGGGTCATTCCAGGTCTGCCTGTCCCCCTCGTTGTACCCCCCTCCCGTTCCCCAAGCCTGGAG	chr11	75571312	75571327	+	12.4121	6.46e-06	0.000971	GGGTCATTCCAGGTCT
491	lib2-491	chr13	81783756	81783864	CAGGGTGACGAAGGAGGCGGGAGCTGGCGTGGGGGTGTGGCGAGTGGGGGCAGCCGGGGTCACGTGGGCCACTGGGCCGGCGTCCCTGAGCCCGACGGCGTCCAGACG	Pitpna	8876			GGACACTGTCTTTAAGTCATCGGTTCTACACCAAGCTGTCCTGAGAGGGTCAGAGGAGGCCAGTGACTTGATAGGGTGACATGTGACCCAAATAAAGGAAAACCAGAC	chr11	75596965	75596980	+	12.6667	3.54e-06	0.000632	GGGTCAGAGGAGGCCA
492	lib2-492	chr15	81834536	81834645	CCCCTTTCTGTGCCTGGAAGCTGTGTTTGCAGACATCACCTGTCTAGGGTCAAAAGGGGTCACCAGTCACATTCCTCAAGAGATTCCGAACTGCATCTGAAAAAAAAAA	Myo1c	-468	Inpp5k	24417	GGAAAGTCAGAAGGGTGCTGCCTACTCGGCAAACAGGCTTCTTTAGGGGTCATGCTGGGTCAAAAAGGGCACCCTGCTCTGACCCTAGGATTTGTTTCTTAGCTAGGG	chr11	75655396	75655411	+	12.4121	6.46e-06	0.000971	GGGTCATGCTGGGTCA
493	lib2-493	chr7	81841661	81841769	CTAGCCAAGAGAAGCAAAACTAGGCCACAGGTTAGAACGAATGCTAAGGTCAACTGTGGACACCAGAATGCCAGAGGCAGGACCAGTATGTCAGCCATCACCAGCCTG	Ctif	13378			CATCAGCAACCACTCCAGCAGAGCCATACTCTCACCCCTCCAAACTTGGCCTCAGCTGCCCCCTTCCGCCAGTGTGCTCTGCTAGGTCTCCACCTCTTCCAGGGAAAA	chr18	75684310	75684325	+	17.8909	2.73e-07	0.000159	AGGTCACAGCAGGCCA
494	lib2-494	chr15	82015347	82015455	TGCATCGTCGGACAGAACGTAATTAGTTCCAAGATCTGGCTCAGGGTGACCTGACTTGACCTAACCTGGAGCCGGCAAGGGCTCAAGCCTTCCACCGCTCTAGCGCTC	Nfe2l2	-11996			TTAAGGGATTTTTTTTTTCTCTCCCTAATCTGTACAGCCAAGAACCTGACCTGGGCTGACTCTTAAGATTGAACAGTGAACTCAGTATCCACTGAGCCAAGACTTGGA	chr2	75716628	75716643	-	17.8909	2.73e-07	0.000159	AGGTCAGGCAGGGTCA
495	lib2-495	chr15	82135386	82135495	CTCATCTCATTGCACACTATGTACAGGTTACAAGTGTCAGAGTGACCAGGTGAAGTCAGGTCACGCCCTCCCCTGCTCTGAGCCTCTGGTACTGGTGCACTGTGGCTTC	Cabin1	-8572	Ddt	526	GAGACCAGAAGGTGAGCACAAGGCTCTGTGGATTTGTTCATCAACAGGGTCATGCCAGGTCGTATCGTAACGCTCACGCGCTGCAAGGAACACAAAAGTTAAATCCTG	chr10	75772879	75772894	+	12.6667	3.54e-06	0.000632	GGGTCATGCCAGGTCG
496	lib2-496	chr15	82167279	82167387	CTTCTGAGACTCAGGACAGCTCTTAGTTAAAGTGTGGAGAAGGACTTGCCCTTAGTTGACCTTTGCCATGTCTGTGACTTGTGCCCTCCCACGTACGTACATCAGACT	Cabin1	-8799	Ddt	299	TCACGCCTGGGAAAGACAACCAGGAAGGGATCTAGGAAGGGAGGATAGGACACGGAAGGTCAGAGGTTACCAGGGGAGTGGGGTCCCTGGGGATGGGAACGGGTCATT	chr10	75773107	75773122	+	17.8909	2.73e-07	0.000159	AGGACACGGAAGGTCA
497	lib2-497	chr1	82261904	82262012	GACTGTTGAAACACTGGCACATGGCGAAACAGGTCAGGAAGTAAGCAGGTCACATCAGGTGACACAGACTGCAGAACAACAACAACAACAACAACAACAAAAAACAGG	Glrx	3640			CAGGGTGACGAAGGAGGCGGGAGCTGGCGTGGGGGTGTGGCGAGTGGGGGCAGCCGGGGTCACGTGGGCCACTGGGCCGGCGTCCCTGAGCCCGACGGCGTCCAGACG	chr13	75843500	75843515	-	17.3818	1.15e-06	0.000422	GGGTCAAATCAGGTCA
498	lib2-498	chr1	82364389	82364498	ATACATGCTGGTTAAGTGGGCAGGGAAGACATCAAGAACAGAAAATAGGCCATTTGGGGACAGTTTAACTTGGAAAGAAACTGTAAAATATTCTCCTGTGTCATTAATA	S100b	-14261	Prmt2	-1756	TTAGGCAGCTCACAAGCACCTGTAATTCCAGTTCCAGGGGCTCTGATGCCCTCATCTGGCCTCCATGGGCACTGGAATGCATGCAGTATGCGTACAGCTGAGCAGGCA	chr10	76239582	76239597	-	12.4121	6.46e-06	0.000971	AGGCCAGATGAGGGCA
499	lib2-499	chr1	82590343	82590453	TCCAGCTGTACTTTAGCATTTCCCCAAACAGGAAACTAGCAGCAGTGCTGACCCTGCATGCCCTCCTTGGCCAAGGTAGAAACTGCCTGCCCACACAGTTTGTCCCCGAG	Mthfd1	486			TTGCAATAGACTGCCTGGGGTGGCTGCATTCCTAGGTTTGGCGGCAAGTCCTGACCTGACCTTGTTCTCAAAAGTGTAGCTGCTGGCATCATTCTGCCTAGACACGGG	chr12	76255776	76255791	-	12.6667	3.54e-06	0.000632	AGGTCAGGTCAGGACT
500	lib2-500	chr6	83121906	83122015	CTGCAAAGGGCCTGGCCGGTGCGGGAGCAGGCATAACGACGCGGGTGGGGGCAGCCGGGGACAGAGCATCGTGGAGCGGGGCCCGATGGGGCAGGCCGCTGTGCCACCG	Mb	981			AAAATGATCATCTCGCAACAGAACAAGGGACACCTGGGGACACGGGTGTCCCCTTCTGTCCCCTTAACTCGATCACACATGCCAAGGCTCATAAAGCAATGGCTGGAA	chr15	77021797	77021812	-	17.3818	1.15e-06	0.000422	AGGTCATCTAAGGCCA
501	lib2-501	chr10	83359566	83359674	GACCTGAAATCCAGGCTATTTAGGACCTAGGTGGACTTTGAGTACCAGGTCAACCGGGGTAACTTGGTGAGGCTTTAACAAACAACAAAGTATGGTAATGGGCGGCTG	Coro6	-19688			TAAATATTACATGTTCCCAGACACACACATAACGGATGTTAGGCAATGTCCTCATGTGACCTCCTGAGAGGAAGGACGCTACGTGTCCTGCCAACTTCAGTATTTATT	chr11	77442715	77442730	-	17.6364	6.48e-07	0.000289	AGGTCACATGAGGACA
502	lib2-502	chr11	83466226	83466334	GCCAAGGGGAGTGGCTGTCAGCAGCCATTCCTCCTGGTCTGGCAGAAGGTCACAGCAGGTCCCTGAATCAGGCAAGACAATTAAACTGGAACAAGGAACCTCTAGGCC	Adarb1	-29673			TGTGTTGGATAGCAGCCACATTCCTCTCTGTTCTGGGAGGTCGGGGAGGTCACGGGAGGACAGGGGTTTCCTCTTTCTCAGCCTCTTCAGCATGCCAGCCTGCAGCTT	chr10	77447935	77447950	+	18.1455	9.31e-08	9.77e-05	AGGTCACGGGAGGACA
503	lib2-503	chr6	83473356	83473467	TCAGCCTAAACCCAACTACTCCTGGCATGGACACAGGCCCCAGCACACAGGTCATCTGAGGGCACGCTCGGGGCACCCAGCCAGCCACCAGGCGGGAAGGAAGCTGCAGCA	Pipox	6487			TGTACTGCCTACGGCTGTGATCTTGTCTGATATTGTCAGTGAAGCAGGGGCAGCCCGGGTCAGGAGCTGGATAGTAGAACTCAAAGGGAGAAGGCGGGGCAGGAAAGA	chr11	77887601	77887616	+	7.69697	3.72e-05	0.00483	ggggcagcccgggtca
504	lib2-504	chr15	83523270	83523379	GCTGGGGATGACAAGCCAGCTCGTGTCTCCTGTGGAACCTTGCGGGTGACCTTGCCTGACCTGGTGTCCCTGTGTGACGCAGCGATAACAGGGCTGTGAGGCTGGATAA	Txn2	4817			CTGCCTCGGCTCCTCTCCCAGCCCCCAGAATCCTGCCAGTCAGCACGGGCCATTTGAGGCCAAGCCGGGGAGGGTGATGCTGCCTGGCCGAAGCACAGCGCTCTTGGC
505	lib2-505	chr6	83598120	83598231	GCTGCCATAATGACTCACAGTCTATTCTGGGACTTGTCTGCTACTCTGACCTCAAATGTCCTGTCCTTTGGTTCCACTTGTAGAGGAATCAGAGATTTGCTAGCAGGCACA	Txn2	-4908	Foxred2	22846	GTGCCGCAAACAGGATCACTTTCTCCTGCTGCAGGATGAGGAGGCGGGGTCACTTGGGGTCAAGCCAGGCAGCCACAGGCATCAACAGTCCTGAGGACTCGCTCTCTG	chr15	77933867	77933882	+	6.93333	9.12e-05	0.00994	GGGCCATTTGAGGCCA
506	lib2-506	chr3	83862831	83862939	CTGAGGAAAACCCAATGATGTTTCTGTTAAGGGAAGGCTCCAGGCCAGGACTGCCCAGGTCAACAGCAAATGACAACTTTCCTCTCAGATATGAGGAGCCCAGCCCTC	Ift27	-21272	Pvalb	8857	TTGTTTGATTGTTTGATTTTGAAACAGGGTCTCATGTAACCTAGGTTGACCTCAAGTGACCTTGAACTTCTGATCCTCTGCCTCCACCTTCCAAGTTTTGGGAATTAC	chr15	78195372	78195387	+	12.4121	6.46e-06	0.000971	GGGTCACTTGGGGTCA
507	lib2-507	chr6	84043711	84043821	CACTAGCCCCTGCTGGTGAACTCTGACTCACCAGTTTTCACGTGAGCAGGTCACTGCAGGCCAGCATACTGAGAGAACAGTTCCTCAGACCTCCACATCCAGAATAGCCA	Proca1	17496			AGAACACAGATGTGTATCTCTCCACGAGTGGAGAATGGCTAGTGGCAGGTCAGGTCAGGTCAGGTCAGGTCAGGTCAAGACAACAAGTATGACTGATCACTAGAGTGT	chr11	78210880	78210895	+	23.1152	1.36e-08	2.1e-05	aggtcaggtcaggtca
508	lib2-508	chr18	84092418	84092528	CCATCAGCAACCACTCCAGCAGAGCCATACTCTCACCCCTCCAAACTTGGCCTCAGCTGCCCCCTTCCGCCAGTGTGCTCTGCTAGGTCTCCACCTCTTCCAGGGAAAAA	Proca1	17507			ACAGATGTGTATCTCTCCACGAGTGGAGAATGGCTAGTGGCAGGTCAGGTCAGGTCAGGTCAGGTCAGGTCAAGACAACAAGTATGACTGATCACTAGAGTGTGCAAT	chr11	78210880	78210895	+	23.1152	1.36e-08	2.1e-05	aggtcaggtcaggtca
509	lib2-509	chr15	84133559	84133667	CAGGGCTATTTCTAGAGGCAGTACCCAGCCAGGAATTCTGAGCCAGTGGCCCGCACTGCCCTCATATGAGGCAACTGTTTGTGTCCTGTGCAGGGTGGCCTGGTGCCT	Proca1	17506			TGTGTATCTCTCCACGAGTGGAGAATGGCTAGTGGCAGGTCAGGTCAGGTCAGGTCAGGTCAGGTCAAGACAACAAGTATGACTGATCACTAGAGTGTGCAATAGGCC	chr11	78210880	78210895	+	23.1152	1.36e-08	2.1e-05	aggtcaggtcaggtca
510	lib2-510	chr12	84155241	84155352	CACAGCTTCCCTATGGCCAGTTGGCCCGGAAAGAGGATGATAGTCTTGACCCTGGGTGCCCTCTGGGTGAGACTGAGCCAGGGATATGGAGGGAACTTGCCAGGATCCACA	Sdf2	-429			AGACGCCGCGGAGAAGATGGGATCCCAGAAAGCCTGTTGATTCAAGAGGTAACCCCAGGTCACAGGTTCCGGGTGGTACCGCGTGGAGAAAGGGCTGGAGACTCTGAG	chr11	78245309	78245324	+	17.8667	3.21e-07	0.000185	AGGTAACCCCAGGTCA
511	lib2-511	chr12	84408537	84408646	CTCAAGCCACCGCCCTCGGAAAAGTCAACTGCCTCCCTGAAAGCGTTTGGCCTGGGATGTCCCCGGGTGCACTGTCCTCCAGGGAGCCCGCGAGACAGAAGCGAGGATG	Tmem97	-23951			TTCAACTGTAAAAATCCTATGCAGTGCTTTGCCTGCCCGAATCTGATGCCCTCGTCTGACCTTTGAGAGCACCAGGCACACATGCGGTACACAGATAAACAGGCAGGC	chr11	78574718	78574733	-	17.8909	2.73e-07	0.000159	AGGTCAGACGAGGGCA
512	lib2-512	chr10	84577454	84577563	CGAGCGGGCAGGACTCCTGGGACTTCCGTTGGACTTGACTGTCCAGGAGGCCAGCTCAGGTCACATCTGGGTCAGACCCTTGCCTTCTCAGACCCTTGCTTTGCCTTGC	Ilvbl	387	Syde1	17077	GGTAAGTAGGAATTTCAACCTTGTTTCGGTGCTACTGCGATCGCCTTGACCTGCTGTGGCCTACTTTTAGTTTGAAGGTGGTGACGTCAGGGGGCGGACTTAGCCTCA	chr10	78574879	78574894	-	17.8909	2.73e-07	0.000159	AGGCCACAGCAGGTCA
513	lib2-513	chr10	84591621	84591731	AATCATAGAGGGTGGAGCTTCCAGGAAAGGTATCCTAATATAGTCAGGGTTAGAGGAGGTCATGGCATTGTTAAGAGCCATTAGCTGCTATTGAATTCTCATGATTTCAC	Rac2	-12543	Cyth4	-11721	ATGGGGGCAGTCTCAGACAGGAATCCAAGTGTCCTCCCTGAGAATGAGGGCAGCTGAGGACAGCAGGACGGGGCTTCCTTCTCTTCCCCAAATCAAACCCAGCCACTA	chr15	78585317	78585332	-	22.8606	3.43e-08	4.82e-05	AGGTCACTTGAGGTCA
514	lib2-514	chr10	84591772	84591880	TTGGTCAGGCACTGTCCACTTGCCTTTGGGGAACCCAGAGCTCCTCTGTCCTTGGCTGCCCTCACCCTGCTTGTGATATTTTCTCATCCAGCTGCAAGTGGAAAGACT	Tmem184b	8248			TGGGGTTACTGGCATCTGTAATATGTAATTCCCCTCCCCTCACCCCTGTCCCCAAATGACCTTTGGGAGTTAAGAATTCTTGGGAGGTAGAAAATTCTAGAAGCAAGC	chr15	79395047	79395062	+	12.6667	3.54e-06	0.000632	AGGGCAGCTGAGGACA
515	lib2-515	chr8	84687044	84687153	TACCTGATGCCCTCCCGTCGGAGTTTACCCGCACATCTCTAGTCTCTGACCTCGTGCGACCCCCTGCAAATATCTTAGGGCTCTCTCCAATCCGCCCCCACTCGAGCAA	Tmem184b	-1613			CAAAACTACTTCACGGCTGTTTCATTTGTGTCCTGCAACAGTGCTCGGGTCATCTGGGGACACAGATGGGGGACACTGAGGTCCCAGGGCAGCTGCCCGAGATAAAGT	chr15	79404908	79404923	-	12.1576	1.23e-05	0.00171	AGGTCATTTGGGGACA
516	lib2-516	chr8	84792550	84792658	CGCATCCCACAAGCTAAGCCAGAGAGCAAGGGCTCCAAATTCTATCAGGACAGGTCAGGTCTGACTCGGTCACGTGACTCAGTCCTCCAGCAATGCAGGCCCCAGGAA	Csnk1e	4446			AGAGCAATCCCTGGCAGCCACCTTAGCCTTCTGCCATCAGTAGAAAGGGACAGCCTGGGTCACACAGGAAATGGGGAGCACCGAGAACAGGACACGGGGGCTGCCTTG	chr15	79437545	79437560	+	7.18788	5.4e-05	0.00621	GGGTCATCTGGGGACA
517	lib2-517	chr8	85504735	85504845	CTGTAAAGGACTCATCCCCAAAGCCAACCCAGCCCCGGGGCCACAGTTGTCCTAACTTGTCCTGCATGGTGTCAGCTGCTCGAAGCCATCATCTGTCTCTCTGATCTTCA	Csnk1e	4258			GTCATGTTGGTTCTAGTGGGACACAGAGGACCTACACTTCACATCAGGGTCAAAGGAGGACATGCCCAGCAGGAGGGAGAAAAATGAACTAGATCTAGCACCCACTCA	chr15	79437733	79437748	+	7.44242	4.14e-05	0.00503	GGGACAGCCTGGGTCA
518	lib2-518	chr3	85553384	85553493	CTAATGCAGTTAAGCCATGCTGCTGCTCGAGCGTTGGGGGAGGACTGGGTCATTTCAGGTCAGTCTGGATCCCTCCTTTCCTCTGTAGGGACCTTCTGCACAGAGATGA	Otud4	14316			TTTTCCTTTCTGTTTTTTGAGGCCGTTTCACTTACGTAACCTAGACTGTCCCGGAATGTCCTATGTAGATCAGACTGACCTTGAACTGAGAACCACTTGCCTCTGCCT	chr8	79653926	79653941	-	7.18788	5.4e-05	0.00621	AGGACATTCCGGGACA
519	lib2-519	chr12	85619985	85620093	CTAATGGTATAATCCTTCTGTCCTCCAGGCCAGGCATCCCTGACTGTGACCTCATTTGACCTTGTCACGTGCAGAATTTTTTATTAGCCAGCGTTCAGTTCCCTCGAT	Bsg	-3036	Gzmm	12444	TGCACCACCATTCTAGGCTTTCCACATCTTTATCTGCTAGTCCGGCTGGTCATGGGAGGTCAGGTGGCTGAGACTGAGTAAGGCAAAGGGGCTTCAGAAGGCTGCGGG	chr10	79701456	79701471	+	17.8909	2.73e-07	0.000159	TGGTCATGGGAGGTCA
520	lib2-520	chr8	85704307	85704417	CTGAAAGAGGGAAGAAAGCTTGTTCTCATCACACTGTCACCAAGGAAAGGCCATGTGAGGACAAGACAGAAAGAGAATCCTCATAAGCTGAACTGGCCGGTGCCTTGATA	Hcn2	-10186	Bsg	1948	TGGTGGCCAGGGCTCTGCACACTCAGCTTGCTCCCACCCTGGAGTCTGGCCCATTCTGGCCTTAGATCCTTGCCTGATGAAGGCTCAAAAGGGCAGCTGAGGTAGGAA	chr10	79706484	79706499	+	7.16364	7.85e-05	0.00868	AGGGCAGCTGAGGTAG
521	lib2-521	chr15	85706061	85706169	TAGGCTGCCTCCCACAAGGAAAGACTGTTTTGAGCCTCCCCCAGCAAGGTCAGCTCAGGCCACCCTGAGAAGAGGGAGGGACAGAACCAGAGCCCACGAGGGGGGGGC	Hcn2	7387	Polrmt	22558	AGTCTATTTTAAGCCTTCTCTGCGGTCTGGAGGTACCTTCAAGGCAAGGTCAGAGTGGGTCAGAGAGAGCGACCCTGGCTGCTTGGGGTCAGGAGGCTTCTTTGAGGA	chr10	79724012	79724027	+	17.6364	6.48e-07	0.000289	AGGTCAGAGTGGGTCA
522	lib2-522	chr17	86196300	86196409	TATCCCAGAATTTTGGATGGTGGAAGCAAAGTTAATTTAGATTCCAAGGTCATCCTAGGCCACGTAGGAGGGTGAGACCAGCTTGGGTTACATTAAAACCTGTCTCCAA	Ptbp1	2928	Plppr3	17279	GTCCAGACCTGCAGGTGACAGAGTACTGTCTGGGCAAAGCTGCTGCTGACCTGGATTGCCCCATGGCCACTTGTCTACACGGGACTCAATTCTAGCTAGCCGCAGATG	chr10	79857347	79857362	-	12.4121	6.46e-06	0.000971	GGGGCAATCCAGGTCA
523	lib2-523	chr6	86636644	86636752	ACCAAAGGGCACAAGTGCTTCTCCTCCCAGTGGGTGCTCCAGAGAGTGACCTGGCCTGGCCTGGCTGGTCCCCTGCCACCACAGAGATGGCAGAATCAGGCAAATCCA	Syngr1	1689			TGGCTTGGCCAGTGCCTCAGACACCGGCAAGGGTGAGTAGGACGGCTGTCCTGGTGTGCCCTTTTCATATGGATCTGGTGTTCTAATGGCTTTCTGCCTCCCGAATAT	chr15	80093025	80093040	+	12.4121	6.46e-06	0.000971	GGGTCAAAGGAGGACA
524	lib2-524	chr4	86686153	86686262	CAGGGGAATCCAAGGTCATCCTTTGATATACACAAAGCACAAAGATGAGGGCAGCCCAGGCCACATGTTGCCTAACATCAGAGTTGACTCTCACGGTTTCCTGAGCCAT	Sbno2	10132			AAGTCTCTAAGCCCTGGCATCTGCACTGTGCCAGAGGCAGCAGCTCTGACCTGCGCTGACTCCCAGAGCTGAATATGAAGGCCCCGGACATGACCTTGAGCTTCCAGA	chr10	80094230	80094245	-	12.6424	4.3e-06	0.000753	GAGTCAGCGCAGGTCA
525	lib2-525	chr17	86754860	86754969	CTTAACCTTACCCTACACCTAGACTCCGGCAGAGAGTGGGGAGTGAGTGACCTGGATTGCCCTGCGGGGGCAGGTGCTCTAGTGTGCAGAGAGAAGACCGTGACACCCG	Midn	-613	Atp5d	6202	CCCAGAGGGGCCTGGAGATACAGACACATTCAGCCAAGCCCACTGATGACCTGAGCTGACTTCTGGGACCCATATGCTGGAGTGAGAACCAACTATGCTATGGTGTAG	chr10	80147651	80147666	-	17.6121	8.82e-07	0.000354	AAGTCAGCTCAGGTCA
526	lib2-526	chr10	86776746	86776854	AAGCCAGGCTTCCCAAGAAGATCTCAGATTGAATCAAAATTGCTGAAGACCTCAGATGACCCCAATAAGGAATAAAAATAATTTTGGGCTGTTTTGTACTTTGAGTTT	Cirbp	-6774	Midn	12732	AGATGGGCAGGTCTCTGTGACCAGGCAGCCGGGGGCGGGCAGAAAGAGGTCACTACGGGTCATGGCTTCCTGCCAGAGTCTGGAGTCCCCTGGGGGGAGGAGTGGCCA	chr10	80160996	80161011	+	17.6364	6.48e-07	0.000289	AGGTCACTACGGGTCA
527	lib2-527	chr12	86868151	86868260	CCCAATGCCCTGGTATTTCAGGCCAGCCTGTCTCTGGCACTAGAGATAGGGCAGGCAAGGTCAGGCTGCCCAAGAGGCAGAGGACACACAGATGTATGGTACTGGCAGA	Atf4	1359	Rps19bp1	7763	CCCCTTTCTGTGCCTGGAAGCTGTGTTTGCAGACATCACCTGTCTAGGGTCAAAAGGGGTCACCAGTCACATTCCTCAAGAGATTCCGAACTGCATCTGAAAAAAAAA	chr15	80256535	80256550	-	12.6667	3.54e-06	0.000632	AGGGCACACCAGGACA
528	lib2-528	chr17	86979799	86979907	CCATTCATCCAGGTATCAAAATGCAGCCTGATTGCCGGTGGTTAAGTGACCTGCTGTGACCCCTTTACGTGGACTGTCTGCAGTGTGGTTGATATTGGAAGGCTGGAA	2310011J03Rik	-3222	Pcsk4	5739	CGCCTGCAGCTGCGCCGGCCTGGACGCGCGGACCACCAGGTGCTGTAGGTCCCTCCAGGTCAGGAGCGGGCTGGGGGGGGCGAGGGCGGGTGAGCGGGGAGCCGCCCC	chr10	80323752	80323767	+	17.8909	2.73e-07	0.000159	AGGTCCCTCCAGGTCA
529	lib2-529	chr17	86982593	86982702	CTAGAGTTGGGCTGCTGTGTTCACTGCCCTGGAGGGAGGGATGAGGATGTCCCAGATTGACCCTGCCTCTGAGGTTGTATAAGGATTGGTAGAACACTCGCCTGGCAGC	Sos1	884			TATCCCAGAATTTTGGATGGTGGAAGCAAAGTTAATTTAGATTCCAAGGTCATCCTAGGCCACGTAGGAGGGTGAGACCAGCTTGGGTTACATTAAAACCTGTCTCCA	chr17	80479561	80479576	-	17.6364	6.48e-07	0.000289	AGGTCAACGAAGGCCA
530	lib2-530	chr12	87463572	87463680	GTTGCCTGCAATATATAAACAAGCTAGCAACATGGGATTTATCACAAGGTCAGCTGAGGTCGCTGGAGTTTGGGAGGAGGGATTAAAGACATTCCTTTAGGTACTATC	Erh	28866			AGATACCACTCCACCTGCTGGCTTTTTTTCCTCTTTCAAATCTCAGTGACCTGATGTGACCTCAGAGGAACCCCTGAGTGCTCAAGTTCCAGCTGTTGATCTGGGTCT	chr12	80614958	80614973	-	22.8606	3.43e-08	4.82e-05	AGGTCACATCAGGTCA
531	lib2-531	chr3	87509214	87509323	CCTCAGGGACCCAAGTCCCCAAGTCCAGATAAGTAGAGGTCAGAGTGTGTCCCCAGCTGACCAGGGAAACAGGCCTCTCCCCTGAACTTTGGTCTTGCTTAGTACCTGG	Csnk1g2	-1202	Adat3	15615	GCAAAGCCTGTGCTAGGCGCAGGAGGCTGGCAGGGGAGCTGCCATTTGGCCCCAGGTGACCTGCTGCAGGATTGGGACCCCAGAGGTTCTGGCATCTGGGAAGATATG	chr10	80621628	80621643	-	12.6667	3.54e-06	0.000632	AGGTCACCTGGGGCCA
532	lib2-532	chr11	88007131	88007240	CTTCAGACTCCAGACTCTGAACCAGCATCTGCTACTGAGCATCGTGCTGACCTTAGCTGCCCTCTTGCCTCTCTGGGCTTGTCTCTCTGCAGCCAGGTAAGGCCTCGGA	Dot1l	1106			GCAAGTGGGTTCTGAAGTCCAGGAGGGCCTGCGGAGGTCAGTGTACTGTCCCCTTGTGGCCCTTTGTATGCTTTGAGTAGAAGATACAGCAGTGGGGTTCCCTGGTGC	chr10	80756282	80756297	+	7.69697	3.72e-05	0.00483	GGGCCTGCGGAGGTCA
533	lib2-533	chr11	88121990	88122098	GTCCGTGCCTTTGTGAAGAATTACTGCCCAGAGACTCACTGTTTCCTGGCCCCAAGTGACCTTGTCTCAGTCAAAGACCATGTGACCCTCCTATCATTTAGCCCTGCC	Dot1l	1209			GGTGCTGCTGAGTTCACATCCTCACTGGGGTCCCAGGGAACATGTGTGTCCTGGGATGCCCTTGCACCTGTCCTCTGCCTCTTCGAATTAGGCAGCCCTGTGTGTCCT	chr10	80756407	80756422	-	12.6667	3.54e-06	0.000632	AGGGCATCCCAGGACA
534	lib2-534	chr11	88187735	88187843	CCCGGATCTTGGTCTGGAGGCAGGCTGCTGTGTACTTGACGAGTGCTGGCCTGTGCTGCCCCCGGAGGCCGACCTGGGATGGCGCACTTGCTCCCTAGGTGGCACTGG	Dot1l	11777			CAGTGGGACCCTCCACCCCTCTGGTCGTCGAGTAGGCTTTCTTACCTTACCTGGTGTGACCTCAAACTCCTGGGGCTCGCATGACCCAAATTCCAAGTAGCTGGGACT	chr10	80766975	80766990	-	17.6121	8.82e-07	0.000354	AGGTCACACCAGGTAA
535	lib2-535	chr6	88236846	88236955	CTGTGGGTCGTGACCCCTATGGGGGTCATCCAACAACTCTTTCACAGAGGTCACTTAAGGCCATCAGAAAACACAGATGTTTACATTACAATTCATAACAGTAGCAAAA	Sf3a2	-13125	Dot1l	29867	CTACTCACCATGCTTTGTCCTCATCCCCAGTTGGGCGTGAAGGCGCTGACCTACAATGACCTGATTCAGGCCCAGAAGGAAATCTCTGCCCACAACCAGCAGCTGCGG	chr10	80785065	80785080	-	22.6061	5.11e-08	6.69e-05	AGGTCATTGTAGGTCA
536	lib2-536	chr8	88282843	88282951	TTCACATCTGTTCGTTTAGGCGTCTCTGCTATTACTCAACATACCGTGACCTGGGTTGCCCTCTTCCTTCTGCAAAAGCCCTGTCTCTCAGGCCTGGCCAACATCTGG	Pias4	-7237	Eef2	-1471	CGCAGAAACAATGAGCATCTATTGTGTGCAGAAGGCTGCGCACCCAGGGTCAGGCGGGGACAGCCATGCTCACGGTCCTGCGATGCCTCCTGCTGGACACACGCGGCA	chr10	81175152	81175167	+	7.69697	3.72e-05	0.00483	GGGTCAGGCGGGGACA
537	lib2-537	chr8	88312916	88313024	TCTCCAAGGTACGGACAAATCTCAGTGTGTGCAGAACAGAGGATGAGGGACAGACAAGGACACAGTGGTCTAGGCAAAGACTGGGATTTGTCCTTCCTGTGCTGAGAA	Rps17	-22733			CCCACAGAATGAGCCAAGTTTCTGGAAACTGTGACCCACAGTCAGATGCCCTCGAGTGACCTGACTGTCCCTTTACAGCCCAACCCGGCAGAAGGTTCCAACTCATTA	chr7	81367978	81367993	-	17.8909	2.73e-07	0.000159	AGGTCACTCGAGGGCA
538	lib2-538	chr10	88384247	88384356	CTATAAATAGCCTCCTGTCGGTTACCTCGTGTTTTACCACCAAACGAGTTCAAGGCAGGTCAGGTAGCCTGCCAAGTGAGGAACAACAAAAACAAACTCCAGGTTTGGA	Nfic	15021	Smim24	19101	GGCATGGGGCCAGGTGGTCAGGGTGGGGGATGGGGCCAGGTGGCCATGGCCACCCTTGACCTGGCAGTGACACCAAGTCCCTGTCACCCGGGTGGCTCCTGGGCTTTG	chr10	81412143	81412158	-	12.6667	3.54e-06	0.000632	AGGTCAAGGGTGGCCA
539	lib2-539	chr1	88423130	88423238	GCCTCGGCCTGTCCACCGATTGTCACTAGTGTCCCAGTTACATCTCTGGCCTCATGTGACCTTTAGCAGGGCAGGTTTTGAAACAGCCCACAGTGTTGCCTAGGGTCA	Nfic	12308	Smim24	21814	CTTCTGTCCTGAGGCTGGCCCTTTAAGGCTGTCTGAGACTTGAGTCTGTCCCAGAGTGACCCCAGGGGAGGGTGTGGCCTGGAACAAGGGGCCCATTCAGTTCTGGGT	chr10	81414857	81414872	-	7.18788	5.4e-05	0.00621	GGGTCACTCTGGGACA
540	lib2-540	chr3	88464555	88464663	GGGAGAGGAAGAATCATCGAAATTGGCTAAGAAGGGTGAGTCACCTGGGGCAAACAAGGTCAAGTGAAGTGAAGACTGAGAAGAGATGTGGCATTGGGTTAACAGACT	Cetn3	733			AACTTGCTGAGCAACGGTCTCCCTATGTGAAACGGAGCTGATGAGAAGGTCAGACGAGGACACAGTACCACAGCAACATGTGGGTCTCTGGAGTGAAAGGGTGCCCTC	chr13	81783802	81783817	+	7.69697	3.72e-05	0.00483	GGGGCAGCCGGGGTCA
541	lib2-541	chr1	88702203	88702312	CCGCCCACAGGCCACGCCCCTCGCCCGCCACGCCCCGCGGTCTCCCGGGGTCAGGCGGGGTCTTCTCGGTCGGTTGCGTCTTTTCGCGCGCTCCGATCGTTCGAAACTC	Gm8444	9108	Tef	23177	TGCATCGTCGGACAGAACGTAATTAGTTCCAAGATCTGGCTCAGGGTGACCTGACTTGACCTAACCTGGAGCCGGCAAGGGCTCAAGCCTTCCACCGCTCTAGCGCTC	chr15	81834582	81834597	+	12.1576	1.23e-05	0.00171	GGGTCAAAAGGGGTCA
542	lib2-542	chr3	88780183	88780292	CTTGCGGGACGGGATTCAAGGTTGTTTTGGGCCACATAGTGATTTTGAGGTCAGCCTGGGTTACATGAGACCTGTTTTTGGGAAAAAAATAAAGAGAGCTGGGGCATGT	Btbd1	-12284	Gm10160	14079	CTAGCCAAGAGAAGCAAAACTAGGCCACAGGTTAGAACGAATGCTAAGGTCAACTGTGGACACCAGAATGCCAGAGGCAGGACCAGTATGTCAGCCATCACCAGCCTG	chr7	81841707	81841722	+	12.4121	6.46e-06	0.000971	AGGTCAACTGTGGACA
543	lib2-543	chr3	88842297	88842406	CTTGCGGGACGGGATTCAAGGTTGTTTTGGGCCACATAGTGATTTTGAGGTCAGCCTGGGTTACATAAGACCTGTTTTTGGGAAAAAAATAAAGAGAGCTGGGGCATGT	Xrcc6	-118			TCATCTCATTGCACACTATGTACAGGTTACAAGTGTCAGAGTGACCAGGTGAAGTCAGGTCACGCCCTCCCCTGCTCTGAGCCTCTGGTACTGGTGCACTGTGGCTTC	chr15	82015393	82015408	-	22.8606	3.43e-08	4.82e-05	AGGTCAAGTCAGGTCA
544	lib2-544	chr15	88864808	88864916	TTGAACACTTTCTGCCTGGGATGTCTGCTGCAAAAGCAGTGACCTCTGACCCCTGGTGACCTTTGCTCTCGGCACCGGGCCTGTTTCCTTTGCTTTGAGTGCCTTTTT	Srebf2	-11825	Ccdc134	7519	CTTCTGAGACTCAGGACAGCTCTTAGTTAAAGTGTGGAGAAGGACTTGCCCTTAGTTGACCTTTGCCATGTCTGTGACTTGTGCCCTCCCACGTACGTACATCAGACT	chr15	82135433	82135448	+	17.3576	1.57e-06	0.000523	AGGTGAAGTCAGGTCA
545	lib2-545	chr15	88866255	88866365	CATCTTGTGGAAGGAGCAAGCCATCAGCCACACCCAGCTGCAAAAGTAGGTCACTGGTGGACAGTGCTCAGTCTTGAGGCCACTGGGTACCACCTGTTGGGTCTCAGGCA	Srebf2	20067			GCTGGGGATGACAAGCCAGCTCGTGTCTCCTGTGGAACCTTGCGGGTGACCTTGCCTGACCTGGTGTCCCTGTGTGACGCAGCGATAACAGGGCTGTGAGGCTGGATA	chr15	82167325	82167340	-	17.3818	1.15e-06	0.000422	AGGTCAACTAAGGGCA
546	lib2-546	chr6	88874008	88874116	GGACAGGGTCCCAGCTCCGATCTTCCCTGAGAAAGCTGCTCTCCCATGTCCTGGTCTGACCCACCTTTGCAGTCAGCCTTCCTCCCTCCCCTTCTGTGGTGGCGGCTT	Gm9747	28846	Irs1	29458	GACTGTTGAAACACTGGCACATGGCGAAACAGGTCAGGAAGTAAGCAGGTCACATCAGGTGACACAGACTGCAGAACAACAACAACAACAACAACAACAAAAAACAGG	chr1	82261950	82261965	+	17.3576	1.57e-06	0.000523	AGGTCACATCAGGTGA
547	lib2-547	chr15	88876021	88876129	GGGATGGGCCCCAAGGAGGAGGACCGACAAAAGTGACCCTTTGTCCAGGTCACACCAGGACACCTGTGGGCGTGGTATGAGGGACCCGCAGGTCCTAGCTCCTCACAT	Rhbdd1	25395			ATACATGCTGGTTAAGTGGGCAGGGAAGACATCAAGAACAGAAAATAGGCCATTTGGGGACAGTTTAACTTGGAAAGAAACTGTAAAATATTCTCCTGTGTCATTAAT	chr1	82364435	82364450	+	6.93333	9.12e-05	0.00994	AGGCCATTTGGGGACA
548	lib2-548	chr7	89309105	89309214	GGGAGGGAGAGAAACGAATGGGCAAAGGTCCCACTATTCCCTTTAGTGACCCCGGGTGACCTAACTTCCTTCCATGTGACCCACCAGTAAGTCTGCCTCTATCTCCCAA	Col4a3	3422			CAGCTGTACTTTAGCATTTCCCCAAACAGGAAACTAGCAGCAGTGCTGACCCTGCATGCCCTCCTTGGCCAAGGTAGAAACTGCCTGCCCACACAGTTTGTCCCCGAG	chr1	82590391	82590406	-	12.4121	6.46e-06	0.000971	AGGGCATGCAGGGTCA
549	lib2-549	chr6	89338481	89338592	TCTAATTATAGATTCTAGAACTCATAGGCCAGGCTGAGTGGGACCCTTGGGGCACACAGGGTCAAGCTGAATTAATCCCACCAGACACTTATACCTCAGACCCTGCTAAGA	Wbp1	-402	Ino80b	3068	TGCAAAGGGCCTGGCCGGTGCGGGAGCAGGCATAACGACGCGGGTGGGGGCAGCCGGGGACAGAGCATCGTGGAGCGGGGCCCGATGGGGCAGGCCGCTGTGCCACCG
550	lib2-550	chr15	89439878	89439990	CATGGTGTCCTCTCACAGCAATAGAAACCCTAACTGAGACAGCTGCTGACCCCAGATGACCCCAACTCATCCAGCATCACAGGCTGTTAAGCCCCGGATTTTCTTAGCACAC	Taf15	-6812	Mmp28	-3209	GCCAAGGGGAGTGGCTGTCAGCAGCCATTCCTCCTGGTCTGGCAGAAGGTCACAGCAGGTCCCTGAATCAGGCAAGACAATTAAACTGGAACAAGGAACCTCTAGGCC	chr11	83466272	83466287	+	17.8909	2.73e-07	0.000159	AGGTCACAGCAGGTCC
551	lib2-551	chr3	90264980	90265088	CCACATCTGACGGTAGGGCAGGACAGGAGCACCGACTCTGACTTCGGGGCCATCTGGGGTCAGTGTCTTGCTTTTTCCTCCGGGTGGTGGGAATCCGCTTGGTTGCAG	Tet3	-17020			AGCCTAAACCCAACTACTCCTGGCATGGACACAGGCCCCAGCACACAGGTCATCTGAGGGCACGCTCGGGGCACCCAGCCAGCCACCAGGCGGGAAGGAAGCTGCAGC	chr6	83473404	83473419	+	17.6364	6.48e-07	0.000289	AGGTCATCTGAGGGCA
552	lib2-552	chr11	90268984	90269092	GCATGTGACTGAAGTGAGAAAACTGGGCCACGGCTATTGCATCCATAGGGCAGTTCAGGACAGCCAGAGCCATAATAGCAAAGTCTATGTGGATTGGTTACTAATTAT	Ttll1	-12432	Bik	-3537	CAGGGCTATTTCTAGAGGCAGTACCCAGCCAGGAATTCTGAGCCAGTGGCCCGCACTGCCCTCATATGAGGCAACTGTTTGTGTCCTGTGCAGGGTGGCCTGGTGCCT	chr15	83523316	83523331	-	23.1152	1.36e-08	2.1e-05	AGGTCAGGCAAGGTCA
553	lib2-553	chr11	90369491	90369599	AGTTTCTCTATCCCTGGCAGCCCAGGGCTGTGCTCCCTGCTTTTGCAGGGCAGCTCGGGACAAAAGGGGGCTTTCTGCGGCTGTTGCTGCCTTTTCCTGGATCCCACT	Stambp	-25447			GCTGCCATAATGACTCACAGTCTATTCTGGGACTTGTCTGCTACTCTGACCTCAAATGTCCTGTCCTTTGGTTCCACTTGTAGAGGAATCAGAGATTTGCTAGCAGGC	chr6	83598166	83598181	-	17.3818	1.15e-06	0.000422	AGGACATTTGAGGTCA
554	lib2-554	chr6	90468489	90468597	CACCTGCTTATGTATTGTGTGATCATATGTGTCTTGTACCTGGTGTGGGTCATACCAGGTCACAGAGGTGGTGTTGTGAGCCAGGCTTTGGTTCTGAGTTGGTGGTGC	Tlr2	-21118			CTAATGCAGTTAAGCCATGCTGCTGCTCGAGCGTTGGGGGAGGACTGGGTCATTTCAGGTCAGTCTGGATCCCTCCTTTCCTCTGTAGGGACCTTCTGCACAGAGATG	chr3	83862877	83862892	+	12.9212	2.35e-06	0.000632	AGGACTGCCCAGGTCA
555	lib2-555	chr15	91186366	91186474	AAAAAAGAATCATTTTCACTGAGTGAAATGGTATTGTCACTTGGGGAGGTCACCAGGAGTCAGATATATTTAGTAGCCTGAGCACATGGTCACACACAGCAACTTTCA	Dysf	24377			ACTAGCCCCTGCTGGTGAACTCTGACTCACCAGTTTTCACGTGAGCAGGTCACTGCAGGCCAGCATACTGAGAGAACAGTTCCTCAGACCTCCACATCCAGAATAGCC	chr6	84043758	84043773	+	17.8909	2.73e-07	0.000159	AGGTCACTGCAGGCCA
556	lib2-556	chr15	91191926	91192037	ATCCTATACTTAAACAGGAGTTCAGAGAGTTAAATATCTATTTCTGGAGAGGTCGAATGAGGTCAGCTGCTGGAGAACAAACCTTCCCTTAGAGCTACTGAGCATGCTCAG	Zadh2	4315			GGGCCAGACGGCCTGGGTCAGGGCAGCCGTTGGCCGCTTCAACGCGGGGTCCCCCGGGGTCATGCCATGGGAGCGGGCCAGAGCCGGGTGCTGTGCTCGGGTCTTGTC	chr18	84092465	84092480	-	7.44242	4.14e-05	0.00503	GGGGCAGCTGAGGCCA
557	lib2-557	chr2	91750096	91750205	CTTAAGGGATTTTTTTTTTCTCTCCCTAATCTGTACAGCCAAGAACCTGACCTGGGCTGACTCTTAAGATTGAACAGTGAACTCAGTATCCACTGAGCCAAGACTTGGA	Pnpla5	-10438			TAGGCTGCCTCCCACAAGGAAAGACTGTTTTGAGCCTCCCCCAGCAAGGTCAGCTCAGGCCACCCTGAGAAGAGGGAGGGACAGAACCAGAGCCCACGAGGGGGGGGC	chr15	84133605	84133620	-	7.44242	4.14e-05	0.00503	AGGGCAGTGCGGGCCA
558	lib2-558	chr5	91972262	91972371	AGCAAGAGCGTGCAAATGTAACACTTTGTCTTTTACTTCAGGGAGATGTCCTGGCATGCCCCAGATCACGGTGTCTCTTGAGTGTAACACAACTCTGCCTCACCCTTTA	Pnma1	-6808			CACAGCTTCCCTATGGCCAGTTGGCCCGGAAAGAGGATGATAGTCTTGACCCTGGGTGCCCTCTGGGTGAGACTGAGCCAGGGATATGGAGGGAACTTGCCAGGATCC	chr12	84155287	84155302	-	12.6667	3.54e-06	0.000632	AGGGCACCCAGGGTCA
559	lib2-559	chr5	92096960	92097069	CAGCAGTGATGAGCTGGCAGCCACAGCCTTGGTTGCTGCCAGATCAAGTTCAAGTCAGGTCACACTCTTCAATAGTTCCATCTCTCAGAAAGGAGAGGGGTGCAGAGAA	Entpd5	-3116	Bbof1	-479	TCAAGCCACCGCCCTCGGAAAAGTCAACTGCCTCCCTGAAAGCGTTTGGCCTGGGATGTCCCCGGGTGCACTGTCCTCCAGGGAGCCCGCGAGACAGAAGCGAGGATG	chr12	84408584	84408599	-	7.44242	4.14e-05	0.00503	GGGACATCCCAGGCCA
560	lib2-560	chr2	92416259	92416367	TTCATCCGAGGTCTCTCATAGTTGGCAACCCAGGCCTGCAGAAGAGAGGTGACACAAGGTCAGGACTGATGTTACAAAGTGAGGATTCTTCATCTAAGGTCAAAAAAC	Tcp11l2	15050			AATCATAGAGGGTGGAGCTTCCAGGAAAGGTATCCTAATATAGTCAGGGTTAGAGGAGGTCATGGCATTGTTAAGAGCCATTAGCTGCTATTGAATTCTCATGATTTC	chr10	84591667	84591682	+	12.3879	1.02e-05	0.00147	GGGTTAGAGGAGGTCA
561	lib2-561	chr2	92445963	92446071	AGAAGGGCACGCTAACTAGGACAGGCCATCGTGGCCTCTGACTCATAGACCTGCTGTGACCTTTGCCCGCGGGTCCTGTGTGTGCTCAACCTCTCACAGATGTGCAAA	Tcp11l2	15200			TTGGTCAGGCACTGTCCACTTGCCTTTGGGGAACCCAGAGCTCCTCTGTCCTTGGCTGCCCTCACCCTGCTTGTGATATTTTCTCATCCAGCTGCAAGTGGAAAGACT	chr10	84591818	84591833	-	12.6667	3.54e-06	0.000632	AGGGCAGCCAAGGACA
562	lib2-562	chr1	92448210	92448319	TCATGGTTCACTGCAGCCCCCACGCAGTCATTAGAAGCATCCTGAGTGTCCCTCCTTGACCTTTCCAGAGTACCCAAGGTGCACAGCTCCTGCACCACCATCTCATACA	Ier2	-24247	Nacc1	763	TACCTGATGCCCTCCCGTCGGAGTTTACCCGCACATCTCTAGTCTCTGACCTCGTGCGACCCCCTGCAAATATCTTAGGGCTCTCTCCAATCCGCCCCCACTCGAGCA	chr8	84687090	84687105	-	12.6667	3.54e-06	0.000632	GGGTCGCACGAGGTCA
563	lib2-563	chr10	93076588	93076696	ATTACATAAGGGCAGTCCCTTCCCAGAAAGGTGTTCCTGCTGCAGCTGACCTCAACTGCCCTCCAAGCCCCATCGCTCCCGCTAACGGCATGGTACACTGTTGTACCC	Nfix	-19208			CGCATCCCACAAGCTAAGCCAGAGAGCAAGGGCTCCAAATTCTATCAGGACAGGTCAGGTCTGACTCGGTCACGTGACTCAGTCCTCCAGCAATGCAGGCCCCAGGAA	chr8	84792596	84792611	+	12.6667	3.54e-06	0.000632	AGGACAGGTCAGGTCT
564	lib2-564	chr1	93217707	93217816	ATCTGCAGAGCTTAAGAGCCTCAGGCTGCATTGCTTCTCCCCCCACAGGCCAGCGCAGGGCAGAGAGTGCACTGCAGAGTGCCCAGGCAGCTCGGGCCCTGCAGAAGGA	Gpt2	12214			TGTAAAGGACTCATCCCCAAAGCCAACCCAGCCCCGGGGCCACAGTTGTCCTAACTTGTCCTGCATGGTGTCAGCTGCTCGAAGCCATCATCTGTCTCTCTGATCTTC	chr8	85504782	85504797	-	12.1576	1.23e-05	0.00171	AGGACAAGTTAGGACA
565	lib2-565	chr16	93593652	93593760	GCCAGGGCTGAAGGGCCATGGGAAGAAACAAGTTTGGCACTGTCAGAGGCCAGGAGAGGACACTGGTGAAGGTACAGCCTCAGCTGCAGAGGAGATCCCAGTATCCTG	Gatb	-20680			CTCAGGGACCCAAGTCCCCAAGTCCAGATAAGTAGAGGTCAGAGTGTGTCCCCAGCTGACCAGGGAAACAGGCCTCTCCCCTGAACTTTGGTCTTGCTTAGTACCTGG	chr3	85553430	85553445	+	17.3818	1.15e-06	0.000422	GGGTCATTTCAGGTCA
566	lib2-566	chr10	94148107	94148217	TCGGGTGCGGGGCGGCCCAACCGCCGAGCGTCGTGGCCCGAGCGCCCGTGTCCCTGAGTGTCCCAGCTCCCGGTTACCGGAGAGCCGGACATTAGCGGATTGCCCAAAGC	Jdp2	21012			CTAATGGTATAATCCTTCTGTCCTCCAGGCCAGGCATCCCTGACTGTGACCTCATTTGACCTTGTCACGTGCAGAATTTTTTATTAGCCAGCGTTCAGTTCCCTCGAT	chr12	85620031	85620046	-	22.6061	5.11e-08	6.69e-05	AGGTCAAATGAGGTCA
567	lib2-567	chr6	94688961	94689069	GATTAGCAGGCTGGGGAAAACTTCACTGATCCAACTACTCCATCCGTGGCCTTCGGTGGCCCTAAGAAAACCCTACTAAAATGACCCTGGAACTTCTTGCCTTTTCTC	Neto2	-13389			TGAAAGAGGGAAGAAAGCTTGTTCTCATCACACTGTCACCAAGGAAAGGCCATGTGAGGACAAGACAGAAAGAGAATCCTCATAAGCTGAACTGGCCGGTGCCTTGAT	chr8	85704354	85704369	+	12.4121	6.46e-06	0.000971	aggccatgtgaggaca
568	lib2-568	chr8	94836975	94837084	CAGGTCCAGCTGATTAGGGATAGGGTCACAGTTCAGTGGTATGTGCTTAACCTAGCATGACCTGGGTCCACTCTTCAATACCACAAAGCGAAACAAACACCAACCAATA	Ppara	-29661			TTGAACACTTTCTGCCTGGGATGTCTGCTGCAAAAGCAGTGACCTCTGACCCCTGGTGACCTTTGCTCTCGGCACCGGGCCTGTTTCCTTTGCTTTGAGTGCCTTTTT	chr15	85706107	85706122	+	17.8909	2.73e-07	0.000159	AGGTCAGCTCAGGCCA
569	lib2-569	chr10	95317901	95318011	CCAAAATGTACCTCTGAGGAGCGAGACCAGCTGATGTGGCTCAGCGGGGTCACTCAAGGCCAGCTCAGAAGGGACAGGCTGGGCCTGGAGCTTCTGAGCAGAGAAGGAAC	Prkce	28570			TTAACCTTACCCTACACCTAGACTCCGGCAGAGAGTGGGGAGTGAGTGACCTGGATTGCCCTGCGGGGGCAGGTGCTCTAGTGTGCAGAGAGAAGACCGTGACACCCG	chr17	86196346	86196361	+	17.6364	6.48e-07	0.000289	aggtcatcctaggcca
570	lib2-570	chr11	95402478	95402587	CTCCAGCAGAGCAGAGAGAATCTCAGGGAAGGTGACACCACAGGCGGGGTCATTAAGGGCCACCGGATCTAGTTTTAAGGAGAGTAAGATCAAATGCTTTTTAGAGTCA	Plin2	-16148			AGGGGAATCCAAGGTCATCCTTTGATATACACAAAGCACAAAGATGAGGGCAGCCCAGGCCACATGTTGCCTAACATCAGAGTTGACTCTCACGGTTTCCTGAGCCAT	chr4	86686200	86686215	+	12.9212	2.35e-06	0.000632	agggcagcccaggcca
571	lib2-571	chr11	95414938	95415046	GTTGCCCTAGAGACTCCCAGGCTACCAACGCCTCCTAGAGCCAACGTGTCCCACGCTGACCCTTCTTTTTGAAACTTAACTGCTACTTCTACTTCTAGTATTACTTCC	Epas1	1008			CCATTCATCCAGGTATCAAAATGCAGCCTGATTGCCGGTGGTTAAGTGACCTGCTGTGACCCCTTTACGTGGACTGTCTGCAGTGTGGTTGATATTGGAAGGCTGGAA	chr17	86754907	86754922	-	17.6364	6.48e-07	0.000289	AGGGCAATCCAGGTCA
572	lib2-572	chr3	95676916	95677024	CCGGGCCTGTACCACCAGGGGGCAGTGTGGAGAGCTGTCCTTGCATTGGTCATCTGAGGACAGAGGTCAATGGCACAAGACTGGACTGACATCATCCCCTCTGGGAGC	Nt5dc3	-2205	ENSMUSG00000112743	12828	AAGCCAGGCTTCCCAAGAAGATCTCAGATTGAATCAAAATTGCTGAAGACCTCAGATGACCCCAATAAGGAATAAAAATAATTTTGGGCTGTTTTGTACTTTGAGTTT	chr10	86776792	86776807	-	12.4121	6.46e-06	0.000971	GGGTCATCTGAGGTCT
573	lib2-573	chr16	95682664	95682774	CCTGGCTGATTCTGGGAGTGAGTATGAATAGGTGACCCTAGAGTGGAGGTCAAAGCAGGCCAGAGGCACCTGTTCAGAAGGCCAAGCTGTCCCAGGACCTCGCACCCCAC	Irf2bpl	16592			CCAATGCCCTGGTATTTCAGGCCAGCCTGTCTCTGGCACTAGAGATAGGGCAGGCAAGGTCAGGCTGCCCAAGAGGCAGAGGACACACAGATGTATGGTACTGGCAGA	chr12	86868198	86868213	+	17.8909	2.73e-07	0.000159	AGGGCAGGCAAGGTCA
574	lib2-574	chr11	95795741	95795849	ACAGGGCAGCTATTCTGAGAACAGGAAGAAGGGCCCTACTGGAGTGAGGTCACATCAGGTCTCTGGGCATTTCTACGTCCAGATGCCAAAGAAAGTGTCATTGTGTGT	Rhoq	16771			TAGAGTTGGGCTGCTGTGTTCACTGCCCTGGAGGGAGGGATGAGGATGTCCCAGATTGACCCTGCCTCTGAGGTTGTATAAGGATTGGTAGAACACTCGCCTGGCAGC	chr17	86979845	86979860	-	17.8909	2.73e-07	0.000159	GGGTCACAGCAGGTCA
575	lib2-575	chr8	95882010	95882118	GGTGCCTGCTTGAAGCCTCAGCATATGATAGTATCAGATATATGAAAGGGCATGTGAGGACAAATTCAGATGGCGAATCCTGTTTCCATCTCTCTCTCTTTCTCTCCT	Rhoq	19566			GAAGGTTTTTGGTGGTGGGAGAGGAGATCAGATCTGCTGGCTATGGGGGTCACATGGGGACAAGGAGCTCTTTTCTGTTCCGGGTACAATTGCTCACTCCCAGAGGAC	chr17	86982640	86982655	-	6.93333	9.12e-05	0.00994	GGGTCAATCTGGGACA
576	lib2-576	chr16	96083166	96083275	GCCATTGTTAGATTTATCGGGCAGCAGAGAGTCAGAAAAAGAGGCCTGACCTCAAACGACCTCGGCTCTTTATTCCCAAACACCAAAAGACAGTCGTCTTCCAACGGGA	Snw1	8648	Slirp	19730	GTTGCCTGCAATATATAAACAAGCTAGCAACATGGGATTTATCACAAGGTCAGCTGAGGTCGCTGGAGTTTGGGAGGAGGGATTAAAGACATTCCTTTAGGTACTATC	chr12	87463618	87463633	+	17.8909	2.73e-07	0.000159	AGGTCAGCTGAGGTCG
577	lib2-577	chr3	96246047	96246155	ACCCACTGAATCAGATAAAGAGTTGTGTCACGGTAGCCGGTCTTGGTGGCCTTTCCTGGCCCTGCCCCAAAAGTAAGAGTGTCGTGTCCTCTGCTTCCTTGCCCATCC	Etv3	-16138			GGGAGAGGAAGAATCATCGAAATTGGCTAAGAAGGGTGAGTCACCTGGGGCAAACAAGGTCAAGTGAAGTGAAGACTGAGAAGAGATGTGGCATTGGGTTAACAGACT	chr3	87509240	87509255	+	11.8545	3.08e-05	0.00415	AGATAAGTAGAGGTCA
578	lib2-578	chr3	96245916	96246024	CAGGCCGTGCTGCTGCCCAAGAAGACGGAGAGCCACCATAAGGCGAAGGGCAAGTGAGGCCACTGCTCGCGTCGGCCCGCGTCTCTGTGATATAACCCCCGCGAGCTC	Dynll2	-19653			TTCAGACTCCAGACTCTGAACCAGCATCTGCTACTGAGCATCGTGCTGACCTTAGCTGCCCTCTTGCCTCTCTGGGCTTGTCTCTCTGCAGCCAGGTAAGGCCTCGGA	chr11	88007178	88007193	-	17.6364	6.48e-07	0.000289	AGGGCAGCTAAGGTCA
579	lib2-579	chr13	51202636	51202747	GAGCTCGCGGGGGTTATATCACAGAGACGCGGGCCGACGCGAGCAGTGGCCTCACTTGCCCTTCGCCTTATGGTGGCTCTCCGTCTTCTTGGGCAGCAGCACGGCCTGGAT	Cuedc1	22898			GTCCGTGCCTTTGTGAAGAATTACTGCCCAGAGACTCACTGTTTCCTGGCCCCAAGTGACCTTGTCTCAGTCAAAGACCATGTGACCCTCCTATCATTTAGCCCTGCC	chr11	88122036	88122051	-	12.4121	6.46e-06	0.000971	AGGTCACTTGGGGCCA
580	lib2-580	chr3	96246046	96246155	CACCCACTGAATCAGATAAAGAGTTGTGTCACGGTAGCCGGTCTTGGTGGCCTTTCCTGGCCCTGCCCCAAAAGTAAGAGTGTCGTGTCCTCTGCTTCCTTGCCCATCC	Dnajb8	14633			TGTGGGTCGTGACCCCTATGGGGGTCATCCAACAACTCTTTCACAGAGGTCACTTAAGGCCATCAGAAAACACAGATGTTTACATTACAATTCATAACAGTAGCAAAA	chr6	88236893	88236908	+	17.3818	1.15e-06	0.000422	aggtcacttaaggcca
581	lib2-581	chr9	96362554	96362664	TCATGTAAGTGACTGAGGCAAGAGGGCCACCAACAATTAGTTAATCAGAGGTCAGTCGAGGCCACAGGAAGATCCTGCAGGAGAAGCCCTACCGTCGAAGTAAAGATAAT	Adcy7	-6250			TTCACATCTGTTCGTTTAGGCGTCTCTGCTATTACTCAACATACCGTGACCTGGGTTGCCCTCTTCCTTCTGCAAAAGCCCTGTCTCTCAGGCCTGGCCAACATCTGG	chr8	88282889	88282904	-	17.8909	2.73e-07	0.000159	AGGGCAACCCAGGTCA
582	lib2-582	chr11	97327454	97327563	CGGCGAGAGAAATCTTTAACAGAGTTTTACAAGGGAACAAACTTTGCTGACCCCAGCTGACCCTGAAGCACTCAGAAAAGTAAATGGTAGAGCAGACATGTTATCAAGG	Adcy7	23823			TCTCCAAGGTACGGACAAATCTCAGTGTGTGCAGAACAGAGGATGAGGGACAGACAAGGACACAGTGGTCTAGGCAAAGACTGGGATTTGTCCTTCCTGTGCTGAGAA	chr8	88312962	88312977	+	7.18788	5.4e-05	0.00621	GGGACAGACAAGGACA
583	lib2-583	chr7	97423886	97423996	CTTGTTCTGGCCTCACTGGCCGTCCTGACCTCATTTTCTGCTAGCAGTGAACTAACCTGACCTCACCCCGGTGTCAAGTCCTGGCCTAAGTGGAGGGACATGTGCCCACA	Gnptab	5076			CTATAAATAGCCTCCTGTCGGTTACCTCGTGTTTTACCACCAAACGAGTTCAAGGCAGGTCAGGTAGCCTGCCAAGTGAGGAACAACAAAAACAAACTCCAGGTTTGG	chr10	88384293	88384308	+	17.6121	8.82e-07	0.000354	agttcAAGGCAGGTCA
584	lib2-584	chr11	97427861	97427969	AACCTTTCCATTGTCCTAGATTCGTCTTTGAAATTTGAATTGTTTGGGGACAAATAGGGACAGGGTAGGGCCGAAATTCGACTCTCAGGTACCTTTGGGGCAGGGACT	Spp2	16223			GCCTCGGCCTGTCCACCGATTGTCACTAGTGTCCCAGTTACATCTCTGGCCTCATGTGACCTTTAGCAGGGCAGGTTTTGAAACAGCCCACAGTGTTGCCTAGGGTCA	chr1	88423176	88423191	-	17.6364	6.48e-07	0.000289	AGGTCACATGAGGCCA
585	lib2-585	chr11	97449722	97449830	ACAGGGCCACACTTGGCATGATGCCTCCCCGGGGAACCTCCATTCCTGACCTCAGTTGTCCCCTTGCACTTCCTGGAGTTGAGAGGGAAAGAATGGAGGCTCAGAGAG	Sema4a	-8870			TTGCGGGACGGGATTCAAGGTTGTTTTGGGCCACATAGTGATTTTGAGGTCAGCCTGGGTTACATGAGACCTGTTTTTGGGAAAAAAATAAAGAGAGCTGGGGCATGT	chr3	88464601	88464616	+	12.1576	1.23e-05	0.00171	ggggcaaacaaggtca
586	lib2-586	chr11	97696488	97696596	ACAGCCCTCCCTTTGCCTTGCTGTGCACCAAATCAAATCAAGCCCCAGGCCACGAGAGGTCATTCAAGGTCACATCCTAGCACTTGACTAATGAGGTGGATGGGATCT	Arl4c	-37			CGCCCACAGGCCACGCCCCTCGCCCGCCACGCCCCGCGGTCTCCCGGGGTCAGGCGGGGTCTTCTCGGTCGGTTGCGTCTTTTCGCGCGCTCCGATCGTTCGAAACTC	chr1	88702240	88702255	+	7.69697	3.72e-05	0.00483	CGGTCTCCCGGGGTCA
587	lib2-587	chr11	97696497	97696606	CCTTTGCCTTGCTGTGCACCAAATCAAATCAAGCCCCAGGCCACGAGAGGTCATTCAAGGTCACATCCTAGCACTTGACTAATGAGGTGGATGGGATCTTTTAAAAAAT	Syt11	-5074			TTGCGGGACGGGATTCAAGGTTGTTTTGGGCCACATAGTGATTTTGAGGTCAGCCTGGGTTACATAAGACCTGTTTTTGGGAAAAAAATAAAGAGAGCTGGGGCATGT	chr3	88780230	88780245	+	12.3879	1.02e-05	0.00147	aggtcagcctgggtta
588	lib2-588	chr15	97821071	97821182	CATAACTGTAACTTTGCTACTGTGACGAATATCTGTGTTTCCCCGATGGCCTTAGGTGACCCCCGCTTTGTAGATACAGACTCAGCTGTCAGGTGGGCAGCTTGGGATACA	Gon4l	7121			CCACATCTGACGGTAGGGCAGGACAGGAGCACCGACTCTGACTTCGGGGCCATCTGGGGTCAGTGTCTTGCTTTTTCCTCCGGGTGGTGGGAATCCGCTTGGTTGCAG	chr3	88842344	88842359	+	12.3879	1.02e-05	0.00147	aggtcagcctgggtta
589	lib2-589	chr11	97822967	97823075	TGCCTCAGGCTCCGCATTCTGGAAACTCCCAACATCCTGGCCCCCGTGTCCCGGACTGACCTGGTTCAGGACAGTGCAGCCGTTGTAGAGGAAAACCAGACAGCTGGT	Pim3	2676			ATCTTGTGGAAGGAGCAAGCCATCAGCCACACCCAGCTGCAAAAGTAGGTCACTGGTGGACAGTGCTCAGTCTTGAGGCCACTGGGTACCACCTGTTGGGTCTCAGGC	chr15	88864854	88864869	-	17.8909	2.73e-07	0.000159	AGGTCACCAGGGGTCA
590	lib2-590	chr3	97868365	97868473	CTCCCACAGCCTCCTTAGAAGGCTCGAAGGACTGATGCACTAAAGGTGACCATCGATGACCCTTGTCAGACTCTCAGTTCCTCACTGATTCCAATGAAGAGATTTGGA	Podxl2	982			GGACAGGGTCCCAGCTCCGATCTTCCCTGAGAAAGCTGCTCTCCCATGTCCTGGTCTGACCCACCTTTGCAGTCAGCCTTCCTCCCTCCCCTTCTGTGGTGGCGGCTT	chr6	88874054	88874069	-	12.6667	3.54e-06	0.000632	GGGTCAGACCAGGACA
591	lib2-591	chr7	98178513	98178621	AGAATGTTGGCCGACTTGGGGTATGCATCTTAGCCGGGCTCAGACAGGGCCAAGGCAGGGCAGCTGAGAATGGGAAGACCCAATGAGATGAGAACCACTCCCTTTCCA	Pim3	13889			CATGGTGTCCTCTCACAGCAATAGAAACCCTAACTGAGACAGCTGCTGACCCCAGATGACCCCAACTCATCCAGCATCACAGGCTGTTAAGCCCCGGATTTTCTTAGC	chr15	88876067	88876082	+	17.8909	2.73e-07	0.000159	AGGTCACACCAGGACA
592	lib2-592	chr7	98308580	98308689	CAGGAGCAGCAAATCGTGAACTCTAAAAGTGCTTTCATAGAAATAAGTGTCCTCAGATGACCACTAGCCCCTAGAAAGTCTGATAAGCTAGATGCAGTGGGGAAGCAGG	Tmem135	29627			GGGAGGGAGAGAAACGAATGGGCAAAGGTCCCACTATTCCCTTTAGTGACCCCGGGTGACCTAACTTCCTTCCATGTGACCCACCAGTAAGTCTGCCTCTATCTCCCA	chr7	89309151	89309166	-	18.1455	9.31e-08	9.77e-05	AGGTCACCCGGGGTCA
593	lib2-593	chr11	98378056	98378169	CAACCCTGTTCTAAATGCTGCGAAGATGTCCCTAGACTCGGGAGCTTGCCCTCCGGTGTCCTCCACCCTCCTCCCCATCCTCCTCTGTCCTTGCCACAGGAGTATGGGGACAC	Plxna1	24083			TAATTATAGATTCTAGAACTCATAGGCCAGGCTGAGTGGGACCCTTGGGGCACACAGGGTCAAGCTGAATTAATCCCACCAGACACTTATACCTCAGACCCTGCTAAG	chr6	89338529	89338544	+	7.18788	5.4e-05	0.00621	GGGGCACACAGGGTCA
594	lib2-594	chr15	98476874	98476982	AGAAGAACAGACTAGGCACAAGTGTGTGCCTGAGAGTAGCAAATGCTGACCTCAAATGTCCTCTGCTGTCGCTTGTACAAAAGAACATTATCAGTGCGCCTTACTTAG	Mapk8ip2	-13979	Chkb	-10035	AAAAAAGAATCATTTTCACTGAGTGAAATGGTATTGTCACTTGGGGAGGTCACCAGGAGTCAGATATATTTAGTAGCCTGAGCACATGGTCACACACAGCAACTTTCA	chr15	89439924	89439939	-	12.4121	6.46e-06	0.000971	GGGTCATCTGGGGTCA
595	lib2-595	chr15	98513136	98513244	TGCCAGGGCTCGAGAGGCCAAGGCAAGAAGACAAATGTAGGCTTAGGGGTCACCCGGGGCCACATGACAAGCCCCAGACCAGCAGGGTTACACAGCAAGATCGGGTCT	Dennd4b	-1480	Crtc2	10871	CCGGGCCTGTACCACCAGGGGGCAGTGTGGAGAGCTGTCCTTGCATTGGTCATCTGAGGACAGAGGTCAATGGCACAAGACTGGACTGACATCATCCCCTCTGGGAGC	chr3	90265026	90265041	+	7.18788	5.4e-05	0.00621	GGGCCATCTGGGGTCA
596	lib2-596	chr15	98629144	98629252	AAGAGCTGATGTTTATAGAGCTTGGAGACTAAACTGTGGGGGTGGAGGACCTGAGCTGACCCCGTGTGTGGCAAGAGGAGGGATTCAGGATCGTTAAGTGTGAGGCGC	Mmd	19562			GCATGTGACTGAAGTGAGAAAACTGGGCCACGGCTATTGCATCCATAGGGCAGTTCAGGACAGCCAGAGCCATAATAGCAAAGTCTATGTGGATTGGTTACTAATTAT	chr11	90269030	90269045	+	12.4121	6.46e-06	0.000971	AGGGCAGTTCAGGACA
597	lib2-597	chr11	98767124	98767232	GGTGCAGTATTGATGGGAGGGGTGGGTTGCTGGGAGAAGGTTGGGGGGGCCAGGCCAGGACAAGGGGGTGCCAGAGCCATGACCACTACCCTGCCCTACCACTGCCTC	Hlf	21350			AGTTTCTCTATCCCTGGCAGCCCAGGGCTGTGCTCCCTGCTTTTGCAGGGCAGCTCGGGACAAAAGGGGGCTTTCTGCGGCTGTTGCTGCCTTTTCCTGGATCCCACT	chr11	90369537	90369552	+	7.44242	4.14e-05	0.00503	AGGGCAGCTCGGGACA
598	lib2-598	chr13	98902711	98902820	AACTTGCTGAGCAACGGTCTCCCTATGTGAAACGGAGCTGATGAGAAGGTCAGACGAGGACACAGTACCACAGCAACATGTGGGTCTCTGGAGTGAAAGGGTGCCCTCA	Klf15	5869			CACCTGCTTATGTATTGTGTGATCATATGTGTCTTGTACCTGGTGTGGGTCATACCAGGTCACAGAGGTGGTGTTGTGAGCCAGGCTTTGGTTCTGAGTTGGTGGTGC	chr6	90468535	90468550	+	17.6364	6.48e-07	0.000289	GGGTCATACCAGGTCA
599	lib2-599	chr11	98959510	98959618	CAGTCGTCCTAGGGAGGAAGTGCTTCAACTTAAGTCTCCTTTTATCTGTCCTGGGCTGGCCCATCCTGGTTCCCGGGCTGGGAGACACCCTGGGCGGAGCTTTGCTCG	Abcd2	5387			CTATACTTAAACAGGAGTTCAGAGAGTTAAATATCTATTTCTGGAGAGGTCGAATGAGGTCAGCTGCTGGAGAACAAACCTTCCCTTAGAGCTACTGAGCATGCTCAG	chr15	91186412	91186427	+	12.3879	1.02e-05	0.00147	AGGTCACCAGGAGTCA
600	lib2-600	chr11	98965066	98965174	GGTGTGTTTGCAGGTAGGAGGGTGGTAGTATGCAACCAGGCTCCTGTGTCCCCAAGTGTCCTAACCTCTCTGCCTGGGCTTTGCAGCCGCAGGAGTCTTTCACAGCCT	Gm1045	-15158	Rchy1	-9249	AGCAAGAGCGTGCAAATGTAACACTTTGTCTTTTACTTCAGGGAGATGTCCTGGCATGCCCCAGATCACGGTGTCTCTTGAGTGTAACACAACTCTGCCTCACCCTTT	chr5	91972308	91972323	-	7.44242	4.14e-05	0.00503	GGGGCATGCCAGGACA
601	lib2-601	chr11	99103039	99103147	TCACTGCTACCAACTCCAACAAACCCCAAACCACAGGCATGTAAGCAGGTCACCTGGGGACAACAGGAGGATGTGGCTGGACAGCGAATGGACCCATGTGTTGTTTTG	G3bp2	-13777			CAGCAGTGATGAGCTGGCAGCCACAGCCTTGGTTGCTGCCAGATCAAGTTCAAGTCAGGTCACACTCTTCAATAGTTCCATCTCTCAGAAAGGAGAGGGGTGCAGAGA	chr5	92097006	92097021	+	17.3576	1.57e-06	0.000523	AGTTCAAGTCAGGTCA
602	lib2-602	chr7	99159595	99159703	AGCTTTTGCCAAACACTCAGGCTCAACTTAGGTTCTGAGGCAGCAAAGGACAGGACAGGACAAACATCGGCCCTCATGCCAGGAGCCCTATCCATGGGAGGAGGGGGA	Mapk8ip1	-15050	Cry2	17730	AGAAGGGCACGCTAACTAGGACAGGCCATCGTGGCCTCTGACTCATAGACCTGCTGTGACCTTTGCCCGCGGGTCCTGTGTGTGCTCAACCTCTCACAGATGTGCAAA	chr2	92416305	92416320	+	17.3576	1.57e-06	0.000523	AGGTGACACAAGGTCA
603	lib2-603	chr7	99161709	99161820	CTGTGGGCACGCCTACTGGGTGGCAAAGTCCCAGGCCAGTGGTGTTCAGGCCAGGCCAGGCCAGGCCAGGCCAGGTTAAGTATAAGCCTGAGCACATTCCTGGCTGCTCAC	Cry2	-11974	Slc35c1	13777	TTATTAAGCTGATTTTTTCCTACTGATTCCTAGTCCAAAGCAGAATTGTCCCTCTTTGACCTCTTGGCACAGCACCCTAGAAAGTGGCTTAAAGGGTACTGAATGCTT	chr2	92446009	92446024	-	17.8909	2.73e-07	0.000159	AGGTCACAGCAGGTCT
604	lib2-604	chr7	99161715	99161823	GCACGCCTACTGGGTGGCAAAGTCCCAGGCCAGTGGTGTTCAGGCCAGGCCAGGCCAGGCCAGGCCAGGTTAAGTATAAGCCTGAGCACATTCCTGGCTGCTCACTCC	Ndufa10	25595			TCATGGTTCACTGCAGCCCCCACGCAGTCATTAGAAGCATCCTGAGTGTCCCTCCTTGACCTTTCCAGAGTACCCAAGGTGCACAGCTCCTGCACCACCATCTCATAC	chr1	92448256	92448271	-	12.4121	6.46e-06	0.000971	AGGTCAAGGAGGGACA
605	lib2-605	chr7	99161720	99161828	CCTACTGGGTGGCAAAGTCCCAGGCCAGTGGTGTTCAGGCCAGGCCAGGCCAGGCCAGGCCAGGTTAAGTATAAGCCTGAGCACATTCCTGGCTGCTCACTCCCTACA	Cfap54	4954			ATTACATAAGGGCAGTCCCTTCCCAGAAAGGTGTTCCTGCTGCAGCTGACCTCAACTGCCCTCCAAGCCCCATCGCTCCCGCTAACGGCATGGTACACTGTTGTACCC	chr10	93076634	93076649	-	17.6364	6.48e-07	0.000289	AGGGCAGTTGAGGTCA
606	lib2-606	chr7	99357240	99357349	AACTGCCCTCCTTGTCATAGCATCTCTGATCTTCAGAAAGGAGCTATGACCTGTGCTCACCTCACTTGCCTGCTCTAATGTGTCTGGTGCAGCACCCTAGTGTTACCAA	Sned1	-18079			ATCTGCAGAGCTTAAGAGCCTCAGGCTGCATTGCTTCTCCCCCCACAGGCCAGCGCAGGGCAGAGAGTGCACTGCAGAGTGCCCAGGCAGCTCGGGCCCTGCAGAAGG	chr1	93217753	93217768	+	12.9212	2.35e-06	0.000632	AGGCCAGCGCAGGGCA
607	lib2-607	chr12	99374488	99374596	TCCTGCCTACATCAGGGGCCTTGAGTTCGCTCAACCCCGTGACCATAGGCCATTTGAGGACAGCTGGCAGGAAGGAGGAGACACCAAAGAACGCTGGGGTTGTTGTGG	Setd4	10109			CCTGGCTGATTCTGGGAGTGAGTATGAATAGGTGACCCTAGAGTGGAGGTCAAAGCAGGCCAGAGGCACCTGTTCAGAAGGCCAAGCTGTCCCAGGACCTCGCACCCC	chr16	93593698	93593713	+	12.6667	3.54e-06	0.000632	aggccaggagaggaca
608	lib2-608	chr6	99655931	99656039	CCATAGTTCTCAGGAGCCCGAAGCAAAAGTAAGCCCTTTCTCCCCCAGGTTACATCAGGTCATGGCGCTTGATCCCAGGGACCGCAAAGTAGACAGTTTCCCAGTTAC	Nr2c1	139			GGGTGCGGGGCGGCCCAACCGCCGAGCGTCGTGGCCCGAGCGCCCGTGTCCCTGAGTGTCCCAGCTCCCGGTTACCGGAGAGCCGGACATTAGCGGATTGCCCAAAGC
609	lib2-609	chr15	99714079	99714189	GTCCCTGCTGTATGGAGGGGTCACTGTGGGTGCCTGTTGTCTAGAGAGGTCACTGTGGGTCCCTGCAGTCTGGAGGGGTCGCTGTGGGTCCCCACTGTCCGGGGAGTCAC	Lrig1	11122			GATTAGCAGGCTGGGGAAAACTTCACTGATCCAACTACTCCATCCGTGGCCTTCGGTGGCCCTAAGAAAACCCTACTAAAATGACCCTGGAACTTCTTGCCTTTTCTC	chr6	94689007	94689022	-	7.44242	4.14e-05	0.00503	GGGCCACCGAAGGCCA
610	lib2-610	chr11	100391108	100391218	AGAAGACAAGGGATGTTTCAAAGGAACATTCTCACTTCCAGCCTGGAGGGCAGCCCAGGCCAGACCATGGCTGAGAAGAGGTCTGGAGTGGGAGAGGCTCAGGCCATGAC	Cradd	6152			CCAAAATGTACCTCTGAGGAGCGAGACCAGCTGATGTGGCTCAGCGGGGTCACTCAAGGCCAGCTCAGAAGGGACAGGCTGGGCCTGGAGCTTCTGAGCAGAGAAGGA	chr10	95317947	95317962	+	12.4121	6.46e-06	0.000971	GGGTCACTCAAGGCCA
611	lib2-611	chr7	100471342	100471451	CCAAATCCTGATCCTGTAAATAACCTGAAGGAGTCAAGTGAGAACAGGGCCACAGGAGGGCACGGGCTGCAGACAAGGTGAAGGTCTGAGACACAGACGACATGCCCAA	Spop	-11565	Slc35b1	17841	CTCCAGCAGAGCAGAGAGAATCTCAGGGAAGGTGACACCACAGGCGGGGTCATTAAGGGCCACCGGATCTAGTTTTAAGGAGAGTAAGATCAAATGCTTTTTAGAGTC
612	lib2-612	chr7	100500920	100501028	GTGTTAGGTCCTTCAAGGGACAGTTTACTACCAACAGCTGACAAACAGGTCAAGAGAGGGCACAGTGTGTCCAATAGCTCCTTCACTAGACATGTGATATAGGTGTGA	Spop	894			GTTGCCCTAGAGACTCCCAGGCTACCAACGCCTCCTAGAGCCAACGTGTCCCACGCTGACCCTTCTTTTTGAAACTTAACTGCTACTTCTACTTCTAGTATTACTTCC	chr11	95414984	95414999	-	7.44242	4.14e-05	0.00503	GGGTCAGCGTGGGACA
613	lib2-613	chr12	100520943	100521051	ATGAGGAGCGCGGGACGGTGCTCAGGAGCGAACCTGGAGCGGTGAGGGGTCAAGCCAGGGCAGCCACCCCGAGGATGCTCTGGGGCTCCAAAGGCCGGGGTTTCTAGT	Adamtsl4	10947	Mcl1	18182	GGATGGGCAAGGAAGCAGAGGACACGACACTCTTACTTTTGGGGCAGGGCCAGGAAAGGCCACCAAGACCGGCTACCGTGACACAACTCTTTATCTGATTCAGTGGGT	chr3	95676962	95676977	+	12.4121	6.46e-06	0.000971	TGGTCATCTGAGGACA
614	lib2-614	chr12	100529360	100529468	GTGAGTCACAGCCAGGTCACGTGGGGCATCCGGCAGCTCCTCCCAGGGGTCACACAGGGTCATGGGAACAGCAACATCTCAGTTAGAAGTCTTTCTGCAAGCGGGGGT	Ets2	-19356			GCCATTGTTAGATTTATCGGGCAGCAGAGAGTCAGAAAAAGAGGCCTGACCTCAAACGACCTCGGCTCTTTATTCCCAAACACCAAAAGACAGTCGTCTTCCAACGGG	chr16	95682710	95682725	+	17.6364	6.48e-07	0.000289	AGGTCAAAGCAGGCCA
615	lib2-615	chr12	100529631	100529739	TTCAGCTAGGGTAAAACCTATCTGCACTGAATAGTAAGGCTTTCAATGCCCTTCCCTGGCCCAGGACAGCTTTCCAGATTGTGCCTTTCAATGGAGGCAGCTCATAGC	Phospho1	-28705			ACAGGGCAGCTATTCTGAGAACAGGAAGAAGGGCCCTACTGGAGTGAGGTCACATCAGGTCTCTGGGCATTTCTACGTCCAGATGCCAAAGAAAGTGTCATTGTGTGT	chr11	95795787	95795802	+	17.6364	6.48e-07	0.000289	AGGTCACATCAGGTCT
616	lib2-616	chr15	100678640	100678748	TACTTCCTGTAGTTCTTTGGTTTCACAAAAATCCCTTTGCTCCTTCTGTCCTGCTGTGACCCGCGCAGGCCTGGGGCTAACTTCTCTTCCTCTTCCACAACGCTGGGA	Slc38a7	-28525	Got2	6483	GGTGCCTGCTTGAAGCCTCAGCATATGATAGTATCAGATATATGAAAGGGCATGTGAGGACAAATTCAGATGGCGAATCCTGTTTCCATCTCTCTCTCTTTCTCTCCT	chr8	95882056	95882071	+	12.4121	6.46e-06	0.000971	AGGGCATGTGAGGACA
617	lib2-617	chr11	100725502	100725610	TTAAGCTGCAGAGCTAGAGGCAACAGCAGCAGCCTGGAGTCTCCTATGCCCTGTCCTGACCTCAGCAAAATCAGGTTAGGGCTCAGAGAGGGGTACTGGGCCCAGCTC	Brwd1	-793			TTGTAAACAAACGCAGCCAGTTTTGATTCCTGATGTCTTAGCTACCTGACCTGGGATAACCTTCTGAGACCGCAAGCTAAAGTAGCGATTTTGTAATCATGAAGCAAG	chr16	96083212	96083227	-	17.3818	1.15e-06	0.000422	AGGTCGTTTGAGGTCA
618	lib2-618	chr11	100799702	100799811	GGCAGTAAATAATGTCAACATAGCAATGCGCTATGCTTTACACACATGACCTTAGGAGACCTTAGGCGGGTGTGGGGACAGGTTTCTTCTGAGAGTCTTATTTTTAAAA	Hist2h3c1	-584	Hist2h2aa1	604	ACCCACTGAATCAGATAAAGAGTTGTGTCACGGTAGCCGGTCTTGGTGGCCTTTCCTGGCCCTGCCCCAAAAGTAAGAGTGTCGTGTCCTCTGCTTCCTTGCCCATCC	chr3	96246093	96246108	-	7.18788	5.4e-05	0.00621	GGGCCAGGAAAGGCCA
619	lib2-619	chr11	100829846	100829954	TCCACCGCTGGCAAAAGCCGATCAACTTTATGTGCCAAACAAGTCGGGGTCAGGCAGGGACAGCAGCACGGCGTAGAACCAGTCCAGCTCTTCTCAGCGGTGCAGTTT	Hist2h3c1	-715	Hist2h2aa1	473	GAGCTCGCGGGGGTTATATCACAGAGACGCGGGCCGACGCGAGCAGTGGCCTCACTTGCCCTTCGCCTTATGGTGGCTCTCCGTCTTCTTGGGCAGCAGCACGGCCTG	chr3	96245962	96245977	+	12.4121	6.46e-06	0.000971	AGGGCAAGTGAGGCCA
620	lib2-620	chr7	100923137	100923246	CAACTTGACTCACTGGGAATTCTGAGGCCAATGTATGACCTGGAGGCAGGACACCTAGGGCCACATTACTTGTGAGCCATGGAGCCCTGGGCAAAACTCTTCTGGCTTT	Hist2h3c1	-584	Hist2h2aa1	604	CAGGCCGTGCTGCTGCCCAAGAAGACGGAGAGCCACCATAAGGCGAAGGGCAAGTGAGGCCACTGCTCGCGTCGGCCCGCGTCTCTGTGATATAACCCCCGCGAGCTC	chr3	96246093	96246108	-	7.18788	5.4e-05	0.00621	GGGCCAGGAAAGGCCA
621	lib2-621	chr3	100998217	100998325	AGAGAGAGAGGTGTTTTCAGCCTCTCTCTACCTCCATTCAGAACTTGGGCCATATGAGGTCACTTGAGAGATCTGGCTCCTGCCAAGAACTAAAAGTGGGGTTTGGAT	Atp1b3	1833			ATGTAAGTGACTGAGGCAAGAGGGCCACCAACAATTAGTTAATCAGAGGTCAGTCGAGGCCACAGGAAGATCCTGCAGGAGAAGCCCTACCGTCGAAGTAAAGATAAT	chr9	96362602	96362617	+	17.8909	2.73e-07	0.000159	AGGTCAGTCGAGGCCA
622	lib2-622	chr3	101592488	101592596	GAATTTCACCCATTCGGGAGTAGTGGGAGGGGGTGTGAGGGCGTTGGGGCCATCCCGGGCCAGGATCTCAGCGGCCCTTGCAGGTGTTAATCCCTGAGGAGTAGAGAG	Mrpl45	11793	Gpr179	24507	GGCGAGAGAAATCTTTAACAGAGTTTTACAAGGGAACAAACTTTGCTGACCCCAGCTGACCCTGAAGCACTCAGAAAAGTAAATGGTAGAGCAGACATGTTATCAAGG	chr11	97327501	97327516	-	12.6667	3.54e-06	0.000632	GGGTCAGCTGGGGTCA
623	lib2-623	chr11	101732607	101732715	TCCGAGTTTACAGATAAGCAGCCAGAATCTAGCGTCTGCTGGTGTAAGGTCACTTGAGATCACTTGCCATGAGGTCAGGAACTGAGCTGATCAAGGACAAGCCAACTT	Kctd14	-27382	Thrsp	-6211	TTGTTCTGGCCTCACTGGCCGTCCTGACCTCATTTTCTGCTAGCAGTGAACTAACCTGACCTCACCCCGGTGTCAAGTCCTGGCCTAAGTGGAGGGACATGTGCCCAC	chr7	97423933	97423948	-	17.3576	1.57e-06	0.000523	AGGTCAGGTTAGTTCA
624	lib2-624	chr12	101903060	101903168	TATCCCAGCACTGGGAAGCAAAGGCAGGTGTACCTCTGAGAGGTCAAGGTCAGCCTGGGTCAGCCTGTAGCCTGCCTGTCCAAGAACAGCTGGGCTATGAAGAGGGAC	Arhgap23	-22245			AACCTTTCCATTGTCCTAGATTCGTCTTTGAAATTTGAATTGTTTGGGGACAAATAGGGACAGGGTAGGGCCGAAATTCGACTCTCAGGTACCTTTGGGGCAGGGACT
625	lib2-625	chr7	101915546	101915654	GGGCTGGGAACTCACAGGGTCAATGGTAGTCAGGTCATTGAAGGAGAGGTCAATCCAGGCCAGATTCTCTGGATGCTGTAGAAGCTGTGAAACCACCTGGTTGAAGTC	Arhgap23	-384			ACAGGGCCACACTTGGCATGATGCCTCCCCGGGGAACCTCCATTCCTGACCTCAGTTGTCCCCTTGCACTTCCTGGAGTTGAGAGGGAAAGAATGGAGGCTCAGAGAG	chr11	97449768	97449783	-	12.4121	6.46e-06	0.000971	GGGACAACTGAGGTCA
626	lib2-626	chr11	102061318	102061427	CCCATCCACCCACAGAGGGCGCACACTACACACCCAAAGGAACCACCTGACCTGGTGTGTCCCCAAGATGCTCTCTCAGTGCTGCTCAGAACCCCTCCACGACCATTCC	Pcgf2	2842	Cisd3	10589	ACAGCCCTCCCTTTGCCTTGCTGTGCACCAAATCAAATCAAGCCCCAGGCCACGAGAGGTCATTCAAGGTCACATCCTAGCACTTGACTAATGAGGTGGATGGGATCT	chr11	97696544	97696559	+	22.6061	5.11e-08	6.69e-05	AGGTCATTCAAGGTCA
627	lib2-627	chrX	102066254	102066362	CAGTTCTTTCTGACTCCACACTCTCTAAGAAGCAGGGAGGTCTTGCTGACCCTACTTGGCCTGCTCTGGGAATTTGGTTCCAGCTACTTCACTGGAATCCCATAGCAC	Pcgf2	2832	Cisd3	10599	CTTTGCCTTGCTGTGCACCAAATCAAATCAAGCCCCAGGCCACGAGAGGTCATTCAAGGTCACATCCTAGCACTTGACTAATGAGGTGGATGGGATCTTTTAAAAAAT	chr11	97696544	97696559	+	22.6061	5.11e-08	6.69e-05	AGGTCATTCAAGGTCA
628	lib2-628	chr11	102218340	102218448	CTCACAGTGAGGTGCTCAAACCAGGCGCCAGGATGCCCAAGAGCTGAGGGCAGGTGGGGACACGCAGCCACTTACCTGCCACAGGGATGCTGTGCAGAGGAGTCCGTG	Hdac7	23175			AGAAGAACAGACTAGGCACAAGTGTGTGCCTGAGAGTAGCAAATGCTGACCTCAAATGTCCTCTGCTGTCGCTTGTACAAAAGAACATTATCAGTGCGCCTTACTTAG	chr15	97821117	97821132	-	12.4121	6.46e-06	0.000971	GGGTCACCTAAGGCCA
629	lib2-629	chr7	102224097	102224205	CTATCTTTTCTGTTTGTTTCTGACACTGTCCTTGAATGCCACCCCCTGCCCCCCATTGACCCTGCATGGGGTAAGGTCCAGGGTAAGGTTCTTTCAAGCTGACGATCT	B230217C12Rik	-17759	Lasp1	23456	TGCCTCAGGCTCCGCATTCTGGAAACTCCCAACATCCTGGCCCCCGTGTCCCGGACTGACCTGGTTCAGGACAGTGCAGCCGTTGTAGAGGAAAACCAGACAGCTGGT	chr11	97823013	97823028	-	12.6667	3.54e-06	0.000632	AGGTCAGTCCGGGACA
630	lib2-630	chr12	102254121	102254232	TCAACGCCATGCCTGCTACTCTCCCTGGGTTCATTATTACACTGCCATTGTCCTAGCTTGACCCTTATCCCCGGAAGAGGTGATGGAATTGTTCCAGGCTGCCTGATACCA	Capn5	-293	B3gnt6	20914	AGAATGTTGGCCGACTTGGGGTATGCATCTTAGCCGGGCTCAGACAGGGCCAAGGCAGGGCAGCTGAGAATGGGAAGACCCAATGAGATGAGAACCACTCCCTTTCCA	chr7	98178559	98178574	+	7.44242	4.14e-05	0.00503	GGGCCAAGGCAGGGCA
631	lib2-631	chr15	102279107	102279216	CACACCGCCTCCCTCAGGTGTCTGGACAATACTGACTGCTGGCCGGGAGGTCAGGGGAGGTCCAAACCCTAGGGCAGCTCAATTTAGGGCAGCGGAGTTCATTAGCACG	Acer3	903			AGGAGCAGCAAATCGTGAACTCTAAAAGTGCTTTCATAGAAATAAGTGTCCTCAGATGACCACTAGCCCCTAGAAAGTCTGATAAGCTAGATGCAGTGGGGAAGCAGG	chr7	98308627	98308642	-	12.4121	6.46e-06	0.000971	TGGTCATCTGAGGACA
632	lib2-632	chr15	102287730	102287838	GCCTGAATATATGTATGTGTACCACATGTGTGTCTGGAGCCCATGTAGGTCAACTGAGGTTATCAAATCTCTTGGAGAAGGAGTTACAGGCAGTTGTAAGCTGCCATG	Tcap	-5698	Stard3	19745	CAACCCTGTTCTAAATGCTGCGAAGATGTCCCTAGACTCGGGAGCTTGCCCTCCGGTGTCCTCCACCCTCCTCCCCATCCTCCTCTGTCCTTGCCACAGGAGTATGGG	chr11	98378102	98378117	-	12.9212	2.35e-06	0.000632	AGGACACCGGAGGGCA
633	lib2-633	chr11	102311072	102311182	CAGGGGCAGGGGAGGGGGGGAGGGGCACAGAGGGCCCCGCCCCCCTCGGGCCACAGGAGGTCACGCAAGTGTCCACCGCAGGCCAGGAGGGTAAGGTGGAGAGGCAGGGA	Lalba	5793	Olfr281	24340	TGCCAGGGCTCGAGAGGCCAAGGCAAGAAGACAAATGTAGGCTTAGGGGTCACCCGGGGCCACATGACAAGCCCCAGACCAGCAGGGTTACACAGCAAGATCGGGTCT	chr15	98476920	98476935	-	17.3818	1.15e-06	0.000422	AGGACATTTGAGGTCA
634	lib2-634	chr12	102422305	102422417	CCCCCTCCTTGTGCTGCTTACAGCTCCACCACACTGGGCAAACTGCTGGCCTCCCCAGACCTCCATCCAAGTGCTGGTAGATAAAGAGAGGTAAGAACAGGTCCAGCTCCAC	Olfr279	20788	Kansl2	21031	AAGAGCTGATGTTTATAGAGCTTGGAGACTAAACTGTGGGGGTGGAGGACCTGAGCTGACCCCGTGTGTGGCAAGAGGAGGGATTCAGGATCGTTAAGTGTGAGGCGC	chr15	98513182	98513197	+	7.69697	3.72e-05	0.00483	gggtcacccggggcca
635	lib2-635	chr11	102486852	102486960	CTCCACTTCACCCGTTCTCCATTCTCTTTTCAGATAGGCTCTCAGGTGTCCCAGGATGACCTCAGACTCATTACACAACCAAGCACAGCCCTGGACTTCTGGACCTCC	Adcy6	-21565	Cacnb3	-5566	GTCCCTGCTGTATGGAGGGGTCACTGTGGGTGCCTGTTGTCTAGAGAGGTCACTGTGGGTCCCTGCAGTCTGGAGGGGTCGCTGTGGGTCCCCACTGTCCGGGGAGTC	chr15	98629190	98629205	-	12.6667	3.54e-06	0.000632	GGGTCAGCTCAGGTCC
636	lib2-636	chr15	102497865	102497974	GAAATGTACACTGAATGCCTTTCTCTCAAAGCTTAATTGTATTCCAGGACCTCAAATGACCTATTTGAAACAAGTAGAAAGGCACTGTAGCCAGGTATGTTTACAAGGA	Nr1d1	8155	Thra	25367	GGTGCAGTATTGATGGGAGGGGTGGGTTGCTGGGAGAAGGTTGGGGGGGCCAGGCCAGGACAAGGGGGTGCCAGAGCCATGACCACTACCCTGCCCTACCACTGCCTC	chr11	98767170	98767185	+	7.69697	3.72e-05	0.00483	GGGCCAGGCCAGGACA
637	lib2-637	chr7	102507352	102507460	CTTACTGAGCCCCCTGTAGATTAGGTGTAGTTTAGGTGTATGTGCAGGGTCAAATGAGGTCATAGCTTGCATGTGTGTGTGTGTGTGTGTGTGTGTGTGTGTGTTACA	Tnpo1	23618			GGCTAGTGAGATGGCTCAGCAGTTTACAGTGCTCGCTACATAAACCTGGTCATCTGAGGTCACACATGGTGGAAAAAAACAACTGACTTCCACAATTTGGCTTTTGAC	chr13	98902757	98902772	+	17.8909	2.73e-07	0.000159	AGGTCAGACGAGGACA
638	lib2-638	chr9	103230129	103230238	GTTGCATACATAGCCAGCCAGTCATCCCCTGCACGCACACTCACCCAGGGCAGCGCAGGCCAGCAGGGCACCCACGGTGAGCCTCATCCTCTCGGTGTGTGTGTGGCGA	Rara	21846	Gjd3	23452	CAGTCGTCCTAGGGAGGAAGTGCTTCAACTTAAGTCTCCTTTTATCTGTCCTGGGCTGGCCCATCCTGGTTCCCGGGCTGGGAGACACCCTGGGCGGAGCTTTGCTCG	chr11	98959556	98959571	-	7.69697	3.72e-05	0.00483	GGGCCAGCCCAGGACA
639	lib2-639	chr2	103466481	103466589	TTATTAAGCTGATTTTTTCCTACTGATTCCTAGTCCAAAGCAGAATTGTCCCTCTTTGACCTCTTGGCACAGCACCCTAGAAAGTGGCTTAAAGGGTACTGAATGCTT	Gjd3	17896	Rara	27402	GGTGTGTTTGCAGGTAGGAGGGTGGTAGTATGCAACCAGGCTCCTGTGTCCCCAAGTGTCCTAACCTCTCTGCCTGGGCTTTGCAGCCGCAGGAGTCTTTCACAGCCT	chr11	98965112	98965127	-	7.18788	5.4e-05	0.00621	AGGACACTTGGGGACA
640	lib2-640	chr12	104023262	104023371	CTCTGATAGAAATACAAGCAAACACAGTGCCTCTTAGTCTAGTTTGGTGACCCCAGCTGACCTCTACAAAACATGTCTCCTCTCTTCTCTTCCCTCACGTGAATCATTA	Uvrag	-18508	Dgat2	23070	AGCTTTTGCCAAACACTCAGGCTCAACTTAGGTTCTGAGGCAGCAAAGGACAGGACAGGACAAACATCGGCCCTCATGCCAGGAGCCCTATCCATGGGAGGAGGGGGA	chr7	99159641	99159656	+	12.6667	3.54e-06	0.000632	AGGACAGGACAGGACA
641	lib2-641	chr2	104030721	104030829	TTTCGCTACTGTTATGAATCCTGAGGTGAACATCTGATATGCAGGATGGCCTTAGGTGACCCCGTGGAAGAGCCGCTCAGCCCTCAGAGGGGTCACGATGTACAGACT	Uvrag	-20624	Dgat2	20954	TGTGGGCACGCCTACTGGGTGGCAAAGTCCCAGGCCAGTGGTGTTCAGGCCAGGCCAGGCCAGGCCAGGCCAGGTTAAGTATAAGCCTGAGCACATTCCTGGCTGCTC	chr7	99161756	99161771	+	12.9212	2.35e-06	0.000632	aggccaggccaggcca
642	lib2-642	chr12	104059527	104059635	TGGTTGAAGCTCCTTTCTGTGCTTCTTTGACTTGCAGTGTTAGGGTTGACCTTGGTTCACCTGCCGTCCACTAGCTTTGGCTGCTGGTGTCCCTAGTGGACAACCTTG	Uvrag	-20628	Dgat2	20950	GCACGCCTACTGGGTGGCAAAGTCCCAGGCCAGTGGTGTTCAGGCCAGGCCAGGCCAGGCCAGGCCAGGTTAAGTATAAGCCTGAGCACATTCCTGGCTGCTCACTCC	chr7	99161756	99161771	+	12.9212	2.35e-06	0.000632	aggccaggccaggcca
643	lib2-643	chr13	104132674	104132782	GGCTAGTGAGATGGCTCAGCAGTTTACAGTGCTCGCTACATAAACCTGGTCATCTGAGGTCACACATGGTGGAAAAAAACAACTGACTTCCACAATTTGGCTTTTGAC	Uvrag	-20633	Dgat2	20945	CCTACTGGGTGGCAAAGTCCCAGGCCAGTGGTGTTCAGGCCAGGCCAGGCCAGGCCAGGCCAGGTTAAGTATAAGCCTGAGCACATTCCTGGCTGCTCACTCCCTACA	chr7	99161756	99161771	+	12.9212	2.35e-06	0.000632	aggccaggccaggcca
644	lib2-644	chr11	104231524	104231633	CACCGCCCACCTTCTGCCGCCGCCGCCACAACCACCTTCTCCTCCGCTGTCCTCTTCTGTCCTCGCCTTCTGTCGATTATCAGGTAAGCGCCGCAGCTCTGAAATCCAG	Gdpd5	-24119	Serpinh1	-4181	AACTGCCCTCCTTGTCATAGCATCTCTGATCTTCAGAAAGGAGCTATGACCTGTGCTCACCTCACTTGCCTGCTCTAATGTGTCTGGTGCAGCACCCTAGTGTTACCA	chr7	99357286	99357301	-	17.6121	8.82e-07	0.000354	AGGTGAGCACAGGTCA
645	lib2-645	chr8	104628417	104628525	TACTGGCCCATTAAGCAAGGGGGCCATTGGGCCTTAGAGAACAGAGAGGTCATGGCAGGACTTGGACTTGGCGCGGAAGGCCATCTTGCGGCTGTTGCGAGCCACGAT	Foxn3	19255			TCCTGCCTACATCAGGGGCCTTGAGTTCGCTCAACCCCGTGACCATAGGCCATTTGAGGACAGCTGGCAGGAAGGAGGAGACACCAAAGAACGCTGGGGTTGTTGTGG	chr12	99374534	99374549	+	12.1576	1.23e-05	0.00171	AGGCCATTTGAGGACA
646	lib2-646	chr3	104667589	104667697	CAGTCCTCTGCTCTGCTCTGCTCTGCTCGACAGGCTGGCTGCGCAGTGACCCAAGCTGGCCTAGGCCTGGATGGAGAAAGAGGCTCACGTGGCACTTCTGATCATCTA	Eif4e3	10786			CCATAGTTCTCAGGAGCCCGAAGCAAAAGTAAGCCCTTTCTCCCCCAGGTTACATCAGGTCATGGCGCTTGATCCCAGGGACCGCAAAGTAGACAGTTTCCCAGTTAC	chr6	99655977	99655992	+	17.3576	1.57e-06	0.000523	aggttacatcaggtca
647	lib2-647	chr3	104788660	104788768	GAAATACTGGAGCTTCGAGGTCTGGATGGCCACGCGAGGGCAGCAGTGGCCCTCGCTGACCCCACCCTGGAAGCCGCTCAACTTTCCCGAAGCTGGTCCGCCCCCCAC	Gpd1	-3381	Smarcd1	11847	TACTTCCTGTAGTTCTTTGGTTTCACAAAAATCCCTTTGCTCCTTCTGTCCTGCTGTGACCCGCGCAGGCCTGGGGCTAACTTCTCTTCCTCTTCCACAACGCTGGGA	chr15	99714125	99714140	+	12.4121	6.46e-06	0.000971	AGGTCACTGTGGGTCC
648	lib2-648	chr3	104789950	104790058	GGGAGTGTTAGCCAGGCCATCCATGCCATGTTGGCCTTCGGCCTAATGTCCCGGCTTGGCCTGAGTCCCCAATTATTCTGGCCTAAGCAGAGCCTAGATGCAAAGTCT	Jup	6586			AGAAGACAAGGGATGTTTCAAAGGAACATTCTCACTTCCAGCCTGGAGGGCAGCCCAGGCCAGACCATGGCTGAGAAGAGGTCTGGAGTGGGAGAGGCTCAGGCCATG	chr11	100391154	100391169	+	12.9212	2.35e-06	0.000632	AGGGCAGCCCAGGCCA
649	lib2-649	chr12	105039509	105039620	CCCGTCTATAGTACTTAGGCCATTGTTAATTTGTTTGTCGCTGAGCTGAACTGAACTGACCTGACCTGACCTACACTCACACTGTTGGGACTGTATTCCCAGCTCTTCACA	Ucp3	-1594			CCAAATCCTGATCCTGTAAATAACCTGAAGGAGTCAAGTGAGAACAGGGCCACAGGAGGGCACGGGCTGCAGACAAGGTGAAGGTCTGAGACACAGACGACATGCCCA	chr7	100471388	100471403	+	7.44242	4.14e-05	0.00503	GGGCCACAGGAGGGCA
650	lib2-650	chr12	105039514	105039623	CTATAGTACTTAGGCCATTGTTAATTTGTTTGTCGCTGAGCTGAACTGAACTGACCTGACCTGACCTACACTCACACTGTTGGGACTGTATTCCCAGCTCTTCACAGTA	Ttc7b	-171			ATGAGGAGCGCGGGACGGTGCTCAGGAGCGAACCTGGAGCGGTGAGGGGTCAAGCCAGGGCAGCCACCCCGAGGATGCTCTGGGGCTCCAAAGGCCGGGGTTTCTAGT	chr12	100520989	100521004	+	12.6667	3.54e-06	0.000632	GGGTCAAGCCAGGGCA
651	lib2-651	chr12	105039519	105039627	GTACTTAGGCCATTGTTAATTTGTTTGTCGCTGAGCTGAACTGAACTGACCTGACCTGACCTACACTCACACTGTTGGGACTGTATTCCCAGCTCTTCACAGTAGTGT	Ttc7b	-8588			GTGAGTCACAGCCAGGTCACGTGGGGCATCCGGCAGCTCCTCCCAGGGGTCACACAGGGTCATGGGAACAGCAACATCTCAGTTAGAAGTCTTTCTGCAAGCGGGGGT	chr12	100529406	100529421	+	12.4121	6.46e-06	0.000971	GGGTCACACAGGGTCA
652	lib2-652	chr8	105167151	105167259	AAAAGACAAATAAACAAACCAAAATCAAAATCAAAAAGGCATACCGAGGTCAGCTGAGGTCAGCTGAGGTCAGCTGAGGAGAACCCCTACAGCCAACAGCTTGTTTCT	Ttc7b	-8859			TTCAGCTAGGGTAAAACCTATCTGCACTGAATAGTAAGGCTTTCAATGCCCTTCCCTGGCCCAGGACAGCTTTCCAGATTGTGCCTTTCAATGGAGGCAGCTCATAGC	chr12	100529677	100529692	-	7.44242	4.14e-05	0.00503	GGGCCAGGGAAGGGCA
653	lib2-653	chr8	105167161	105167270	TAAACAAACCAAAATCAAAATCAAAAAGGCATACCGAGGTCAGCTGAGGTCAGCTGAGGTCAGCTGAGGAGAACCCCTACAGCCAACAGCTTGTTTCTTTTCCTGGCCA	Bin2	-9141	Cela1	9226	ACACCGCCTCCCTCAGGTGTCTGGACAATACTGACTGCTGGCCGGGAGGTCAGGGGAGGTCCAAACCCTAGGGCAGCTCAATTTAGGGCAGCGGAGTTCATTAGCACG	chr15	100678686	100678701	-	12.6667	3.54e-06	0.000632	GGGTCACAGCAGGACA
654	lib2-654	chr5	105702016	105702124	CTTTGTTGATTGAAACCTTATAGATTAAGAGGTCAGAGTTGTGAGCTGTCCTCAGGTGACCTGGCGTTCCCTCCCCCACTTCCCACTGGGGGAGGGTGGAGTGTGTCT	Hspb9	11706	Rab5c	12659	TTAAGCTGCAGAGCTAGAGGCAACAGCAGCAGCCTGGAGTCTCCTATGCCCTGTCCTGACCTCAGCAAAATCAGGTTAGGGCTCAGAGAGGGGTACTGGGCCCAGCTC	chr11	100725548	100725563	-	17.8909	2.73e-07	0.000159	AGGTCAGGACAGGGCA
655	lib2-655	chr3	105900298	105900406	ATGTTTTTATAAATCATAGGGTATGTATCATATGTATGTTTTCCGGTGGCCTTAGGTGACCCCTGTGAAGGTGTCATCTGTGGTTAGCGACCCACAGGCCGAGAACTG	Ghdc	-28800	Stat5b	22771	GGCAGTAAATAATGTCAACATAGCAATGCGCTATGCTTTACACACATGACCTTAGGAGACCTTAGGCGGGTGTGGGGACAGGTTTCTTCTGAGAGTCTTATTTTTAAA	chr11	100799748	100799763	-	17.6364	6.48e-07	0.000289	AGGTCTCCTAAGGTCA
656	lib2-656	chr11	105936252	105936364	TCTTCTTGTGGTAGTCGAACACAGCCACCAACCCTGGAGCAGAGGCAAGGGCCATGTGAGGACAGGGCTAGTCATGGAGAAGGGAAGGGAGGGGAGGCCTGGGAGGAAACAC	Stat5b	-7372			TCCACCGCTGGCAAAAGCCGATCAACTTTATGTGCCAAACAAGTCGGGGTCAGGCAGGGACAGCAGCACGGCGTAGAACCAGTCCAGCTCTTCTCAGCGGTGCAGTTT	chr11	100829892	100829907	+	7.44242	4.14e-05	0.00503	GGGTCAGGCAGGGACA
657	lib2-657	chr3	105948447	105948555	ATGTAAGTGAAACCACATCACTTCTCTGCCTATAGCAATTTTCTGAAGGTCACCCCAGGTCAAATCCTTCCAGAAACACCAATGACTTGGCTATGTTCTTCCCTCTTC	Arhgef17	8915			AACTTGACTCACTGGGAATTCTGAGGCCAATGTATGACCTGGAGGCAGGACACCTAGGGCCACATTACTTGTGAGCCATGGAGCCCTGGGCAAAACTCTTCTGGCTTT	chr7	100923184	100923199	+	7.18788	5.4e-05	0.00621	aggacacctagggcca
658	lib2-658	chr8	105961920	105962029	CACTTTCTTTTTTGTATATGTGGTGGATGTGTACATACAAGTCTACAAGGTCAATGGGGGTCAAGGTCAATATCAGGTGCATTCTTTTCCCACTCTCCGCCTTATTTTT	Ttf2	-28608			AGAGAGAGAGGTGTTTTCAGCCTCTCTCTACCTCCATTCAGAACTTGGGCCATATGAGGTCACTTGAGAGATCTGGCTCCTGCCAAGAACTAAAAGTGGGGTTTGGAT	chr3	100998263	100998278	+	12.1576	1.23e-05	0.00171	GGGCCATATGAGGTCA
659	lib2-659	chrX	106171117	106171225	AGAGAACAGGCAGTTCAAGACCATTCTCAGCTACATAGTGAGTTAAAGGGCAGCCTGGGACACAGATTTTGCCTCAAAAGAAATAAAAATGCAGGGAGAATGTGAACG	Atp1a1	12142			GAATTTCACCCATTCGGGAGTAGTGGGAGGGGGTGTGAGGGCGTTGGGGCCATCCCGGGCCAGGATCTCAGCGGCCCTTGCAGGTGTTAATCCCTGAGGAGTAGAGAG
660	lib2-660	chr4	106778723	106778833	CCAGACACTGGCCCCAGGTCACCCAAACCTGGCCAGATTTTAGTCCTGACCCCAGCTGACCATGCCATGGACTTGGTTGGTTTCCATCCTCCTGGCCTGTGTCGCCCCAC	Trip11	10153			TATCCCAGCACTGGGAAGCAAAGGCAGGTGTACCTCTGAGAGGTCAAGGTCAGCCTGGGTCAGCCTGTAGCCTGCCTGTCCAAGAACAGCTGGGCTATGAAGAGGGAC	chr12	101903106	101903121	+	17.8909	2.73e-07	0.000159	aggtcagcctgggtca
661	lib2-661	chr4	106798533	106798641	AAACCGCCAAAGAGACGGCAGGCTGACAGAGGTGCAAGGGAGGCCAAGGTCACTGGTGGTCACTGGTGGAAGGTACAGAATATATGGCAGCTAGAGAGAGCCAAGGTG	Lamtor1	9696	Lrrc51	18257	GGGCTGGGAACTCACAGGGTCAATGGTAGTCAGGTCATTGAAGGAGAGGTCAATCCAGGCCAGATTCTCTGGATGCTGTAGAAGCTGTGAAACCACCTGGTTGAAGTC	chr7	101915592	101915607	+	17.6364	6.48e-07	0.000289	AGGTCAATCCAGGCCA
662	lib2-662	chr9	106917906	106918014	ACTATTGGAGTAACAAATATGGCACTTCTGAAATGCCTGGGCTGGATGGTCATTATAGGTCATGGAAGCCTAGTCCTTCAAATGTTCCTAGGAATTATGATTATTAAG	Cd300lg	19864	Mpp2	27142	CCATCCACCCACAGAGGGCGCACACTACACACCCAAAGGAACCACCTGACCTGGTGTGTCCCCAAGATGCTCTCTCAGTGCTGCTCAGAACCCCTCCACGACCATTCC	chr11	102061365	102061380	-	12.6667	3.54e-06	0.000632	GGGACACACCAGGTCA
663	lib2-663	chr5	107261274	107261383	AGGCCCTGGCACCACAACAGGGGAGGCTTTGCAGAACTCACCTCAAAGACCTCTCCTGACCTGGCACATGCCTGCCAGCAAACGCAGCCAAAGCCCTGTCTTCTAGCCA	Rgag4	4888			CAGTTCTTTCTGACTCCACACTCTCTAAGAAGCAGGGAGGTCTTGCTGACCCTACTTGGCCTGCTCTGGGAATTTGGTTCCAGCTACTTCACTGGAATCCCATAGCAC	chrX	102066300	102066315	-	12.1576	1.23e-05	0.00171	AGGCCAAGTAGGGTCA
664	lib2-664	chr9	107261959	107262067	GCAGGTACAGATAGAGGAGACAGAGGAGTGTCAGTTACAAGTCAGGTGACCTGAGGGGACCCAGCCTATAATCTCTCTTGAGCATGGTCTCTGCGGGCCAGCACTAGA	Hdac5	11730	G6pc3	28725	CTCACAGTGAGGTGCTCAAACCAGGCGCCAGGATGCCCAAGAGCTGAGGGCAGGTGGGGACACGCAGCCACTTACCTGCCACAGGGATGCTGTGCAGAGGAGTCCGTG	chr11	102218386	102218401	+	7.44242	4.14e-05	0.00503	AGGGCAGGTGGGGACA
665	lib2-665	chr4	107274615	107274723	AGTCGGCTCCTCCAGACTAGGACAGAAAAGAGAAGGATAGTTCTGGAGGTCATGTGGGGACAAGGGAAAAAACGCTGTGCAGCAGGAAGATGCATGCGTGGTATGCTT	Pgap2	13789	Rhog	25937	CTATCTTTTCTGTTTGTTTCTGACACTGTCCTTGAATGCCACCCCCTGCCCCCCATTGACCCTGCATGGGGTAAGGTCCAGGGTAAGGTTCTTTCAAGCTGACGATCT	chr7	102224143	102224158	-	7.18788	5.4e-05	0.00621	GGGTCAATGGGGGGCA
666	lib2-666	chr9	107303515	107303624	GTTCAGAGAGTGGAGCACAGAGCAGCACTCACCCTAACTGACCCTCTGTCCCGGGCTGACCCATGAGATGGGGATAGGCAACTGGGTGGCTGCTTGGACAATTTTTGTA	Rin3	-28871			AACGCCATGCCTGCTACTCTCCCTGGGTTCATTATTACACTGCCATTGTCCTAGCTTGACCCTTATCCCCGGAAGAGGTGATGGAATTGTTCCAGGCTGCCTGATACC	chr12	102254169	102254184	-	12.4121	6.46e-06	0.000971	GGGTCAAGCTAGGACA
667	lib2-667	chr9	107313231	107313342	TCAGAAGTAGGTGGCCCAGATTCAGTGGCTGTGACAGAAGCTGGGTGGAGGTGACCCCAGGACAGGACAGTTGAGGGGGCTAGAAGCTTCAGGAACAGAACAGCCAATATA	Rarg	-21645	Mfsd5	-294	GCCTGAATATATGTATGTGTACCACATGTGTGTCTGGAGCCCATGTAGGTCAACTGAGGTTATCAAATCTCTTGGAGAAGGAGTTACAGGCAGTTGTAAGCTGCCATG	chr15	102279154	102279169	+	18.1455	9.31e-08	9.77e-05	AGGTCAGGGGAGGTCC
668	lib2-668	chr9	107661225	107661333	CTGGGTCTCAGGCTGCCCTGAGATCCCAGGAAGGATGCAGAATATTTGTCCTTAAATGACCTCCAATCTGGTTGAAGTAATGTCCTTCCATGTTCCATTACCCCTGCC	Espl1	-8509	Mfsd5	8328	GAAATGTACACTGAATGCCTTTCTCTCAAAGCTTAATTGTATTCCAGGACCTCAAATGACCTATTTGAAACAAGTAGAAAGGCACTGTAGCCAGGTATGTTTACAAGG	chr15	102287776	102287791	+	17.3576	1.57e-06	0.000523	aggtcaactgaggtta
669	lib2-669	chr9	107714108	107714217	CAGGCATGATGTGCATCTTCTGTAGTTCCCACTCCAGTCACATGACAGGGTCAGGGGAGGGCATCTATGACTTGGCTTCCTGCACCCTTCTAGGTGTTCCAGGTGGGCA	Atxn7l3	-14498	Ubtf	7969	AGGGGCAGGGGAGGGGGGGAGGGGCACAGAGGGCCCCGCCCCCCTCGGGCCACAGGAGGTCACGCAAGTGTCCACCGCAGGCCAGGAGGGTAAGGTGGAGAGGCAGGG	chr11	102311119	102311134	+	12.6667	3.54e-06	0.000632	GGGCCACAGGAGGTCA
670	lib2-670	chr3	107785114	107785222	TCACTTTCTTCTTTAAGTGAAAGTGACAGAAGCCAGTCCTATGGCCTGTCCTCGCTTGGCCTTTTCTTTTCTCTCCTCCAAAGCACAAATATGCTCCAGCAGGATCTG	Itga2b	-17023			CTCCACTTCACCCGTTCTCCATTCTCTTTTCAGATAGGCTCTCAGGTGTCCCAGGATGACCTCAGACTCATTACACAACCAAGCACAGCCCTGGACTTCTGGACCTCC	chr11	102486898	102486913	-	12.4121	6.46e-06	0.000971	AGGTCATCCTGGGACA
671	lib2-671	chr9	108053287	108053395	CCACAATCCGCAAGCCTGTGCAGAAGTAGGTGAGTCTTGGAGCTGTTGACCTGCACTGAGCTGTCCCCATATCTTCCCTGGTAGTCACTGGCATGGCCTGGCTAGTGC	Gm10337	-5802	Pcbp2	27288	TGAACCCAACTGGAAAGGGAGGGACTTAAGGGCTGGCCAGAGGACAAGGTCAGGCCGGGACAGAGCCCTGGTCTGTGGCCTTCAGTCTAGTGTTCCCACTGAATCTCC	chr15	102497911	102497926	-	17.3818	1.15e-06	0.000422	AGGTCATTTGAGGTCC
672	lib2-672	chr9	108057267	108057377	TCCCACTAGTGTCAAGGCCAGCTTCATGAAGTGCCCAGACTGCCCTGCTGTCCTCTGCTGCCCTTGGTCTGGCCTTGGCATTTGGCTTAGGTGTTGAGCGCCAAGTCTGG	Olfr547	-27343	Olfr545	-7833	CTTACTGAGCCCCCTGTAGATTAGGTGTAGTTTAGGTGTATGTGCAGGGTCAAATGAGGTCATAGCTTGCATGTGTGTGTGTGTGTGTGTGTGTGTGTGTGTGTTACA	chr7	102507398	102507413	+	17.3818	1.15e-06	0.000422	GGGTCAAATGAGGTCA
673	lib2-673	chr3	108086388	108086496	GCCAGCTGGCCGGGGGGCGGACTCCCGCCGACTTCAGCGGCCAGACTGACCTCAGGAGACCCCGGAGTCGCGACCCCAAGCCTGCACTCAAGAGGAAACAGGCCACGT	Srprb	-28047	Gm20425	123	GTTGCATACATAGCCAGCCAGTCATCCCCTGCACGCACACTCACCCAGGGCAGCGCAGGCCAGCAGGGCACCCACGGTGAGCCTCATCCTCTCGGTGTGTGTGTGGCG	chr9	103230175	103230190	+	12.9212	2.35e-06	0.000632	AGGGCAGCGCAGGCCA
674	lib2-674	chr4	108324210	108324318	CTTGTACATGTGTGTGATGTATGCAGACAAGCGCCAGTGCCTGATGAGGTCAGACGAGGGCACTGAGTCTCATGGAGCTGGAGTACAGGAGGCTCTCGAGCTGCCCAG	Cat	18625			TTTCGCTACTGTTATGAATCCTGAGGTGAACATCTGATATGCAGGATGGCCTTAGGTGACCCCGTGGAAGAGCCGCTCAGCCCTCAGAGGGGTCACGATGTACAGACT	chr2	103466527	103466542	-	12.1576	1.23e-05	0.00171	AGGTCAAAGAGGGACA
675	lib2-675	chr5	108431266	108431375	GGTTCTCCAGGGCCACTGTAAGAGCACATTGAAGAGCACAGCTTCTGGGTCATAGGAGGTCAGGACTGAAAGTAATCAGGGCATAGTGACCGAAGAGGCTCAAGTGCTA	Serpina9	-9665	Serpina12	21126	TCTGATAGAAATACAAGCAAACACAGTGCCTCTTAGTCTAGTTTGGTGACCCCAGCTGACCTCTACAAAACATGTCTCCTCTCTTCTCTTCCCTCACGTGAATCATTA	chr12	104023309	104023324	-	17.8909	2.73e-07	0.000159	AGGTCAGCTGGGGTCA
676	lib2-676	chr5	108651905	108652013	TGGAGCCCAGGCATAAATCCTTCTGGCACTCCTCATATGAATTCTCTGTCCTCTGCTGCCCTCTGTGCAGCTCTTCCCAGCCACTGCCAGATTCTAAGAGTGATATCT	4931422A03Rik	-2467			CTGGAGTCTGTGTCCTTGACTCTGTGCCACCTCACTCAAACCCCCAAGGGCAGGTAAGGTCAGGCAGGGATTAGTCCAGAGCACAGGCAGCAGTTTCAGAATTTCATA	chr2	104030767	104030782	-	12.4121	6.46e-06	0.000971	GGGTCACCTAAGGCCA
677	lib2-677	chr12	108829749	108829858	ACTGGGCTCAGATTACCCTGGCATGGGATGGACAACAAGCCTTTAGTGACCTCATCTGCCCCTCAATTCACAGCTGTCTGGCCCCAGGTCAGGTACTGAAGCAGCAGCA	Serpina12	-15138			TGGTTGAAGCTCCTTTCTGTGCTTCTTTGACTTGCAGTGTTAGGGTTGACCTTGGTTCACCTGCCGTCCACTAGCTTTGGCTGCTGGTGTCCCTAGTGGACAACCTTG	chr12	104059573	104059588	-	17.3576	1.57e-06	0.000523	AGGTGAACCAAGGTCA
678	lib2-678	chr9	108849814	108849923	CAGGCAAGGTAGTGCATGCCTTTAATCCCAGGAGATCTCTGAGTTCAAGGTCAGCCTGGGACAAAACAAGTCCCAGATCCAGCATAGTGGTACACACCTACTCCAGCAG	Sgtb	22987			TCGCTTGCACGAGTCTGAGCGCCACATGTAAGACTGGTACCTGGAGAGGTCAGAAGAGGTCATCGAATCTCCTGGAACTAGAGTTATGGATGGCGCCAAAATGCCACG	chr13	104132720	104132735	+	17.6364	6.48e-07	0.000289	tggtcatctgaggtca
679	lib2-679	chr11	108918058	108918167	TATACATGAAGTTGGGTGAGATGCTAGAGACAGTAGAGGGAGTTGTTGGCCTGAGGTGACCCTAACACCTGCTCTGGAAGCCCAGCTCCCAGAGGGGCTGTTGTGGAGA	Mapt	-5			ACCGCCCACCTTCTGCCGCCGCCGCCACAACCACCTTCTCCTCCGCTGTCCTCTTCTGTCCTCGCCTTCTGTCGATTATCAGGTAAGCGCCGCAGCTCTGAAATCCAG	chr11	104231571	104231586	-	12.4121	6.46e-06	0.000971	AGGACAGAAGAGGACA
680	lib2-680	chr11	108934025	108934134	GTTCATGATGAGATAACTTGGGTGTGGTCCCATGCTTGTTTCTATTTGACCTCACAGGACCCAGTCAGCAAGGTAGGCAGTGTCCACTGCCGACAGCCGCAAGCAAGCA	Slc16a1	28975			CAGTCCTCTGCTCTGCTCTGCTCTGCTCGACAGGCTGGCTGCGCAGTGACCCAAGCTGGCCTAGGCCTGGATGGAGAAAGAGGCTCACGTGGCACTTCTGATCATCTA	chr3	104667635	104667650	-	12.4121	6.46e-06	0.000971	AGGCCAGCTTGGGTCA
681	lib2-681	chr9	108991906	108992014	TGGAGCCGCTAGAGGGTGGGCGGGGCCGGAGGGGCGGGACCTCGGGTGGCCCGAGGTGGCCCGGTTGCTGGGTGAGTAGCAGCGCAGTCCGATTCATCCCAGCCCAGG	Rhoc	-174	Ppm1j	7658	GAAATACTGGAGCTTCGAGGTCTGGATGGCCACGCGAGGGCAGCAGTGGCCCTCGCTGACCCCACCCTGGAAGCCGCTCAACTTTCCCGAAGCTGGTCCGCCCCCCAC	chr3	104788686	104788701	+	7.69697	3.72e-05	0.00483	TGGCCACGCGAGGGCA
682	lib2-682	chr9	109009463	109009572	CTCTGCTGGGCTCTGCAGCCAGACTGGAGCTGAGTGGCCCTTAGGCCTGTCCCTGTGTGGCCTTGTTATTCAACTCCCCCCCCCCCCCCCGCCTCCCCGGCATTGCTTC	Rhoc	1116	Mov10	28559	GGGAGTGTTAGCCAGGCCATCCATGCCATGTTGGCCTTCGGCCTAATGTCCCGGCTTGGCCTGAGTCCCCAATTATTCTGGCCTAAGCAGAGCCTAGATGCAAAGTCT	chr3	104789996	104790011	-	7.44242	4.14e-05	0.00503	AGGCCAAGCCGGGACA
683	lib2-683	chr4	109229196	109229305	GTAATTCTAGCACTCAGAGAGGAGACGTAGAAGGATCATGATTTTGAGGTCAGCTTGGGTCACTAAGGAAGACTGGGGGAGGGGAGGGGAGAGAGAGAGAGAATAGAGA	Glrx5	6875			CCCGTCTATAGTACTTAGGCCATTGTTAATTTGTTTGTCGCTGAGCTGAACTGAACTGACCTGACCTGACCTACACTCACACTGTTGGGACTGTATTCCCAGCTCTTC	chr12	105039565	105039580	-	23.1152	1.36e-08	2.1e-05	AGGTCAGGTCAGGTCA
684	lib2-684	chr11	109473359	109473471	GATCGGGGCCGCGCAAGGCACGCGCCCCGCCTGCCGGCTGCCGGGGCTGGGGGTCACGGAAGGTAACCGCGCTGTCATCGCGGGTCGCCCATCCCCGCCGACGCCTCTGGGG	Glrx5	6879			CTATAGTACTTAGGCCATTGTTAATTTGTTTGTCGCTGAGCTGAACTGAACTGACCTGACCTGACCTACACTCACACTGTTGGGACTGTATTCCCAGCTCTTCACAGT	chr12	105039565	105039580	-	23.1152	1.36e-08	2.1e-05	AGGTCAGGTCAGGTCA
685	lib2-685	chr11	109585302	109585411	TTTCTGTAGCTTGTTCTAGTCCTTTCTTTTTGTCACCCACACCCCGGGGTCACATAGGGACACAGTCACAAAAAGTTGACAACCATGAAACATTTCTGAATGCACAGCA	Glrx5	6883			GTACTTAGGCCATTGTTAATTTGTTTGTCGCTGAGCTGAACTGAACTGACCTGACCTGACCTACACTCACACTGTTGGGACTGTATTCCCAGCTCTTCACAGTAGTGT	chr12	105039565	105039580	-	23.1152	1.36e-08	2.1e-05	AGGTCAGGTCAGGTCA
686	lib2-686	chr4	109641686	109641798	CAGTTCAGGAACTAAAGCAGGAAGATGGCGTGAGCCCAAAAGTTGCAGGTCAGCCTGGGTGACATAGTGAGACTCTGCCTAAGAGATGAAAATAAAGCAACTGTCCACTCAC	Cbfb	-3469			AAAAGACAAATAAACAAACCAAAATCAAAATCAAAAAGGCATACCGAGGTCAGCTGAGGTCAGCTGAGGTCAGCTGAGGAGAACCCCTACAGCCAACAGCTTGTTTCT	chr8	105167197	105167212	+	23.1152	1.36e-08	2.1e-05	aggtcagctgaggtca
687	lib2-687	chr4	109657610	109657718	ACTGGGCTGGGGGCAGCCTTGGTGGCTCCGGGTGCCCGGGACAGCCAGGTCAAGCGAGGCCACGAAGGGCAGAGGCTGTGGCTCGTGCGGGCACGCTCTGTGCAGCGC	Cbfb	-3458			TAAACAAACCAAAATCAAAATCAAAAAGGCATACCGAGGTCAGCTGAGGTCAGCTGAGGTCAGCTGAGGAGAACCCCTACAGCCAACAGCTTGTTTCTTTTCCTGGCC	chr8	105167197	105167212	+	23.1152	1.36e-08	2.1e-05	aggtcagctgaggtca
688	lib2-688	chr11	109717906	109718014	TGCTTGTATCCATTCCTGCTGCTGGAGTTGCTACATAAAAGAGGCATGACCCTATTTGACCTTGACCACCAACACCATACATAAAAGAGGCATGACCCTATTTGACCC	Lrrc8d	1281			CTTTGTTGATTGAAACCTTATAGATTAAGAGGTCAGAGTTGTGAGCTGTCCTCAGGTGACCTGGCGTTCCCTCCCCCACTTCCCACTGGGGGAGGGTGGAGTGTGTCT	chr5	105702062	105702077	-	17.8909	2.73e-07	0.000159	AGGTCACCTGAGGACA
689	lib2-689	chr11	109717952	109718061	TGACCCTATTTGACCTTGACCACCAACACCATACATAAAAGAGGCATGACCCTATTTGACCCTATTTGACCCTATTTGACCTTGACCACCAAAACCAGAGGATTATAGA	Adora3	-4069	Tmigd3	29445	ATGTTTTTATAAATCATAGGGTATGTATCATATGTATGTTTTCCGGTGGCCTTAGGTGACCCCTGTGAAGGTGTCATCTGTGGTTAGCGACCCACAGGCCGAGAACTG	chr3	105900344	105900359	-	12.4121	6.46e-06	0.000971	GGGTCACCTAAGGCCA
690	lib2-690	chr11	109717962	109718070	TGACCTTGACCACCAACACCATACATAAAAGAGGCATGACCCTATTTGACCCTATTTGACCCTATTTGACCTTGACCACCAAAACCAGAGGATTATAGAAGAGCTGAC	I830077J02Rik	-15837	Wdr77	-10868	ATGTAAGTGAAACCACATCACTTCTCTGCCTATAGCAATTTTCTGAAGGTCACCCCAGGTCAAATCCTTCCAGAAACACCAATGACTTGGCTATGTTCTTCCCTCTTC	chr3	105948493	105948508	+	23.3697	2.32e-09	2.1e-05	aggtcaccccaggtca
691	lib2-691	chr11	109717971	109718080	CCACCAACACCATACATAAAAGAGGCATGACCCTATTTGACCCTATTTGACCCTATTTGACCTTGACCACCAAAACCAGAGGATTATAGAAGAGCTGACCAAAGATATG	Lcat	-18593	Slc12a4	4122	ACTTTCTTTTTTGTATATGTGGTGGATGTGTACATACAAGTCTACAAGGTCAATGGGGGTCAAGGTCAATATCAGGTGCATTCTTTTCCCACTCTCCGCCTTATTTTT	chr8	105961967	105961982	+	17.6364	6.48e-07	0.000289	AGGTCAAtgggggtca
692	lib2-692	chr5	110431677	110431785	CCGCAAAGGTTGGCAACGGTGCCAAACGGTCAGTAGAGACCGGCAGAGGTGACATGAGGTCAACAGGGACCGGAGTGGGCGGTAGCGATGCCATGGAGTCTGGATGGA	Pgk1	-15929	Tlr13	27942	AGAGAACAGGCAGTTCAAGACCATTCTCAGCTACATAGTGAGTTAAAGGGCAGCCTGGGACACAGATTTTGCCTCAAAAGAAATAAAAATGCAGGGAGAATGTGAACG	chrX	106171163	106171178	+	7.44242	4.14e-05	0.00503	agggcagcctgggaca
693	lib2-693	chr9	110532865	110532973	CGTGGTGGAGGGCAGGCCGGGCGGAGCTCCTGGAGGCCGCCTCGCTTGGCCTCGGCTGGCCCGGCGGTTGGGCCTGGCGCGGAGAAGGCTGCTCGCGTCGCCGCGGCG	Acot11	26220			CCAGACACTGGCCCCAGGTCACCCAAACCTGGCCAGATTTTAGTCCTGACCCCAGCTGACCATGCCATGGACTTGGTTGGTTTCCATCCTCCTGGCCTGTGTCGCCCC	chr4	106778769	106778784	-	12.6667	3.54e-06	0.000632	TGGTCAGCTGGGGTCA
694	lib2-694	chr9	110624693	110624801	GGAAGAAGCATGCCAGGCCAGACAGGGTAACAGAGGCTAAGACTGGGGGCCACAGGAGGCCAAGGACGGCGGCACATGTGTACTCAAGAAACCGAAAGATTACAAAAC	Acot11	6411			AAACCGCCAAAGAGACGGCAGGCTGACAGAGGTGCAAGGGAGGCCAAGGTCACTGGTGGTCACTGGTGGAAGGTACAGAATATATGGCAGCTAGAGAGAGCCAAGGTG	chr4	106798579	106798594	+	17.8909	2.73e-07	0.000159	AGGTCACTGGTGGTCA
695	lib2-695	chr9	110667266	110667374	GTGGCTCCCCTTTAGGGCTGTCCTGCAGGGTGGTATGAGGCCACTTTGTCCTCTTTTGACCCCTTTCTTCCTTAGCTTCCAAATGTAGTCACTGTAAAAGTGATTAAC	Manf	-25981			ACTATTGGAGTAACAAATATGGCACTTCTGAAATGCCTGGGCTGGATGGTCATTATAGGTCATGGAAGCCTAGTCCTTCAAATGTTCCTAGGAATTATGATTATTAAG	chr9	106917952	106917967	+	17.1273	1.66e-06	0.000541	TGGTCATTATAGGTCA
696	lib2-696	chr5	110801004	110801113	ATGCCAAAGTCCCAAACTCACCCACCCAGCCAGCCAGGACAAGGTCAGGACAAACAGGGACAGTGACAAGGACAGACAAAAGACCTTCTTTTGAGCTCTGAAGCCAGGA	Tgfbr3	28300			AGGCCCTGGCACCACAACAGGGGAGGCTTTGCAGAACTCACCTCAAAGACCTCTCCTGACCTGGCACATGCCTGCCAGCAAACGCAGCCAAAGCCCTGTCTTCTAGCC	chr5	107261320	107261335	-	17.8909	2.73e-07	0.000159	AGGTCAGGAGAGGTCT
697	lib2-697	chr5	110808751	110808867	ACCTAGGAAAAGCCAGGAAAAACTTGGACCAGAGATGAGGTCTCCCTGGCCCTAAGTGGCCTCACAGTAGGACAAGCGTGAGACAAGGCATTCAGAACCCAGCTCCTTTCACCTAA	Mapkapk3	27864			GCAGGTACAGATAGAGGAGACAGAGGAGTGTCAGTTACAAGTCAGGTGACCTGAGGGGACCCAGCCTATAATCTCTCTTGAGCATGGTCTCTGCGGGCCAGCACTAGA	chr9	107262005	107262020	-	12.6667	3.54e-06	0.000632	GGGTCCCCTCAGGTCA
698	lib2-698	chr8	110931820	110931928	CCCAGCTGGGTTTCCCTGCCTGGCTGCGAGCTTCCTTTCCCATCTGGGGTCAGCTGAGGTCTTCACTGTGGGGTGACCCAGCCAGTTCTGAGCTTGATCTAGAAGTCT	Hspb11	20744			AGTCGGCTCCTCCAGACTAGGACAGAAAAGAGAAGGATAGTTCTGGAGGTCATGTGGGGACAAGGGAAAAAACGCTGTGCAGCAGGAAGATGCATGCGTGGTATGCTT	chr4	107274661	107274676	+	12.4121	6.46e-06	0.000971	aggTCATGTGGGGACA
699	lib2-699	chr2	110976533	110976643	TCCTGGAGTCTGTGTCCTTGACTCTGTGCCACCTCACTCAAACCCCCAAGGGCAGGTAAGGTCAGGCAGGGATTAGTCCAGAGCACAGGCAGCAGTTTCAGAATTTCATA	Cish	7544			GTTCAGAGAGTGGAGCACAGAGCAGCACTCACCCTAACTGACCCTCTGTCCCGGGCTGACCCATGAGATGGGGATAGGCAACTGGGTGGCTGCTTGGACAATTTTTGT	chr9	107303561	107303576	-	7.69697	3.72e-05	0.00483	GGGTCAGCCCGGGACA
700	lib2-700	chr12	110981646	110981755	CCTCCAGCAAAAGATTGTTTCACCACGCCTAGATCTGGAACTTGCTTTGTCCCAGGCTGACCTTGAATTCAGAGATCTGCCCGCCTCAGTCTCCTGGGATTAAAGGCCC	Sema3f	-8607			AGGCATGATGTGCATCTTCTGTAGTTCCCACTCCAGTCACATGACAGGGTCAGGGGAGGGCATCTATGACTTGGCTTCCTGCACCCTTCTAGGTGTTCCAGGTGGGCA	chr9	107714155	107714170	+	12.9212	2.35e-06	0.000632	GGGTCAGGGGAGGGCA
701	lib2-701	chr9	111105099	111105207	TGAAGCATTGGCATTTTTTCTTGTTCTCACAGACAACTCTTTTACCTGACCTGAAATGACCACAAGTTGCAATAGATTGAAATTTTTCTCTCTGCCCTTTTTTGCCAG	Csf1	-24699			TCACTTTCTTCTTTAAGTGAAAGTGACAGAAGCCAGTCCTATGGCCTGTCCTCGCTTGGCCTTTTCTTTTCTCTCCTCCAAAGCACAAATATGCTCCAGCAGGATCTG	chr3	107785160	107785175	-	12.6667	3.54e-06	0.000632	AGGCCAAGCGAGGACA
702	lib2-702	chr12	111450301	111450410	GAGGTGCAAAGGGCAGCCAGTGGGTAAGGAAAGTTCACACATAGGGTGACCCTGGATGCCCTGGCACAGGGTGCAGCCCAGCCAAGCACAAGGCCTTGTTTATGCAGGA	Amigo3	182	Rnf123	25960	CCACAATCCGCAAGCCTGTGCAGAAGTAGGTGAGTCTTGGAGCTGTTGACCTGCACTGAGCTGTCCCCATATCTTCCCTGGTAGTCACTGGCATGGCCTGGCTAGTGC	chr9	108053333	108053348	-	17.6121	8.82e-07	0.000354	AGCTCAGTGCAGGTCA
703	lib2-703	chr8	111512453	111512561	GGAACATCAGGAGTTCAAAGTCACCTACAACTGAACCGTGAGTTCAAGGCCAGACTAGGCCACATAAACTTGACAGAAGAAGGAAGGCAGGAAGGCAAAGTATGTTGT	Amigo3	4163	Rnf123	21979	CCACTAGTGTCAAGGCCAGCTTCATGAAGTGCCCAGACTGCCCTGCTGTCCTCTGCTGCCCTTGGTCTGGCCTTGGCATTTGGCTTAGGTGTTGAGCGCCAAGTCTGG	chr9	108057315	108057330	-	12.6667	3.54e-06	0.000632	AGGGCAGCAGAGGACA
704	lib2-704	chr8	111630738	111630847	CCACAGAGTAGACTTGCCACCATGACCACGAAGAGGGAAACTCCAGAGGTCATTCTGGGACAGAGTGGGTAGCATAGTGCAGTGCCCAGAAAGGCCGCCTTGCAGAGGA	Gnat2	-6347	Ampd2	-1043	GCCAGCTGGCCGGGGGGCGGACTCCCGCCGACTTCAGCGGCCAGACTGACCTCAGGAGACCCCGGAGTCGCGACCCCAAGCCTGCACTCAAGAGGAAACAGGCCACGT	chr3	108086434	108086449	-	12.6667	3.54e-06	0.000632	GGGTCTCCTGAGGTCA
705	lib2-705	chr12	111891896	111892004	GTTCGAGATCTCTGGCTTTTGTGACACCGATACTGGATTCTTACTGGGATCACTCCAGGTCATCCCACTGCTGCCCTGGGTCATGGGCATGCTGCAGCTTTAGATCAA	Zyg11b	-23168	Coa7	-3876	CTTGTACATGTGTGTGATGTATGCAGACAAGCGCCAGTGCCTGATGAGGTCAGACGAGGGCACTGAGTCTCATGGAGCTGGAGTACAGGAGGCTCTCGAGCTGCCCAG	chr4	108324256	108324271	+	17.8909	2.73e-07	0.000159	aggtcagacgagggca
706	lib2-706	chr8	111923489	111923598	GGGTGGAGGGCGATCCAGGCTAAGCAAGGGTCTGTGTGCCAAGTGTGGGTGACAGCAGGTCACCTGGACAGTGAGACGGCTGAGGAGGAGGAGGGGAGGAAGAGGAGGA	Atp5k	3127			GGTTCTCCAGGGCCACTGTAAGAGCACATTGAAGAGCACAGCTTCTGGGTCATAGGAGGTCAGGACTGAAAGTAATCAGGGCATAGTGACCGAAGAGGCTCAAGTGCT	chr5	108431312	108431327	+	17.6364	6.48e-07	0.000289	GGGTCATAGGAGGTCA
707	lib2-707	chr5	112254156	112254264	GAGACCCTGTCTCAATATATTAAAAAGAAATAAAATATGGGTAACAGGGCCAGAAGGGGACAAAGGAGCCACCCCACTTTCTCGTCTATAAATAGCTGATCTGAAGAG	Idua	-8372	Tmem175	22127	TGGAGCCCAGGCATAAATCCTTCTGGCACTCCTCATATGAATTCTCTGTCCTCTGCTGCCCTCTGTGCAGCTCTTCCCAGCCACTGCCAGATTCTAAGAGTGATATCT	chr5	108651951	108651966	-	12.6667	3.54e-06	0.000632	AGGGCAGCAGAGGACA
708	lib2-708	chr2	112498103	112498212	GGCCTTTCTCTTCCCGGAGGGGAGGAGTCAGGTGGAATTTTCCAAGTGCCCTGAGCTGACCTCTTCAGTAGGATCTCTTGCTGCACAAGCATGAGGACCTGCATTCAGA	Slc25a29	6079			ACTGGGCTCAGATTACCCTGGCATGGGATGGACAACAAGCCTTTAGTGACCTCATCTGCCCCTCAATTCACAGCTGTCTGGCCCCAGGTCAGGTACTGAAGCAGCAGC	chr12	108829795	108829810	-	12.4121	6.46e-06	0.000971	GGGGCAGATGAGGTCA
709	lib2-709	chr12	112594904	112595012	CATGCTGGGAGCTGAGACTGCATGAGAAAAAAGGGAAGGGGGGTGGGGGTCAGAGCAGGACAGCGGCTGTCCTTGAGCCCCAGGAAGCTACCAGGGATGTGTGCACTT	Slc26a6	-4168	Celsr3	23549	AGGCAAGGTAGTGCATGCCTTTAATCCCAGGAGATCTCTGAGTTCAAGGTCAGCCTGGGACAAAACAAGTCCCAGATCCAGCATAGTGGTACACACCTACTCCAGCAG	chr9	108849861	108849876	+	12.6667	3.54e-06	0.000632	aggtcagcctgggaca
710	lib2-710	chr12	112673759	112673868	CTGCGCACACCAACAGCGCCCCTCTCCCGCGACCTGGCCCCGTGGAGCGGCCACCCAAGGTCACGCAGCGGCCGCCCGCACCCTCGCCGGCGTGGGCCTCCTGCGCGAC	Axin2	13731			GTTCATGATGAGATAACTTGGGTGTGGTCCCATGCTTGTTTCTATTTGACCTCACAGGACCCAGTCAGCAAGGTAGGCAGTGTCCACTGCCGACAGCCGCAAGCAAGC	chr11	108934071	108934086	-	12.4121	6.46e-06	0.000971	GGGTCCTGTGAGGTCA
711	lib2-711	chr12	113137834	113137942	CTCAGACCCTTTCTGGGAACAGTGGAGTCTTTTGGCCCCTGCCTCCTGGCCCCCCTTGCCCTCCTCAGGCGCCTGTGATGTGTAGAAATCGCAGTCGGGATTAAAATA	Pfkfb4	182			TGGAGCCGCTAGAGGGTGGGCGGGGCCGGAGGGGCGGGACCTCGGGTGGCCCGAGGTGGCCCGGTTGCTGGGTGAGTAGCAGCGCAGTCCGATTCATCCCAGCCCAGG	chr9	108991942	108991957	-	7.69697	3.72e-05	0.00483	GGGCCACCCGAGGTCC
712	lib2-712	chr5	114134972	114135080	AAGGTTTCTGTTAGAGAGCCCACAGGCTCAGGGAAACCAGGTGTTCTGTCCCCAGTTGTCCTTGACCTGCCACCGGAGTCCTAGAACAGGAAGGAGAAAGCCTGCAGC	Shisa5	-29047	Pfkfb4	17740	TCTGCTGGGCTCTGCAGCCAGACTGGAGCTGAGTGGCCCTTAGGCCTGTCCCTGTGTGGCCTTGTTATTCAACTCCCCCCCCCCCCCCCGCCTCCCCGGCATTGCTTC	chr9	109009510	109009525	-	7.18788	5.4e-05	0.00621	AGGCCACACAGGGACA
713	lib2-713	chr13	114404979	114405087	TCGCTTGCACGAGTCTGAGCGCCACATGTAAGACTGGTACCTGGAGAGGTCAGAAGAGGTCATCGAATCTCCTGGAACTAGAGTTATGGATGGCGCCAAAATGCCACG	Osbpl9	-27017	Calr4	-6381	GTAATTCTAGCACTCAGAGAGGAGACGTAGAAGGATCATGATTTTGAGGTCAGCTTGGGTCACTAAGGAAGACTGGGGGAGGGGAGGGGAGAGAGAGAGAGAATAGAG	chr4	109229242	109229257	+	17.6364	6.48e-07	0.000289	aggtcagcttgggtca
714	lib2-714	chr10	114798987	114799096	CTGGGCAAGCCAAAGTTCAAGTTCCCATTCTCTGACAACAGTCTGTTGACCTCAGGTGCCCTGGGCTGCTCTGAGCCTTAGCTTCCTGCTGTTAAGGGACTCAGTGTCA	Arsg	41	Slc16a6	183	GGGGCCGCGCAAGGCACGCGCCCCGCCTGCCGGCTGCCGGGGCTGGGGGTCACGGAAGGTAACCGCGCTGTCATCGCGGGTCGCCCATCCCCGCCGACGCCTCTGGGG	chr11	109473409	109473424	+	12.3879	1.02e-05	0.00147	GGGTCACGGAAGGTAA
715	lib2-715	chr9	114844455	114844563	GGCCGCTCCAGGACTACAGGCGGTTGGGGGAGGGAGGCTAGAATTGTGACCTAACCAGACCTTAAACCAGGGATCGATGTGAGGCCGCTTGGACAGCCCTCACCCACT	Wipi1	26075			TTTCTGTAGCTTGTTCTAGTCCTTTCTTTTTGTCACCCACACCCCGGGGTCACATAGGGACACAGTCACAAAAAGTTGACAACCATGAAACATTTCTGAATGCACAGC	chr11	109585348	109585363	+	6.93333	9.12e-05	0.00994	gggtcacatagggaca
716	lib2-716	chr5	115231025	115231133	TCCTAGTCACTATCTGCTGCTGGAGTACAGCAGGAGGCAGTGGTGAAGGTCACTTCAGGCCACTCCAACTAACCAGGCCCTGGCCACTGTCTGGCTGATGCTAGTGAC	Cdkn2c	25447			CAGTTCAGGAACTAAAGCAGGAAGATGGCGTGAGCCCAAAAGTTGCAGGTCAGCCTGGGTGACATAGTGAGACTCTGCCTAAGAGATGAAAATAAAGCAACTGTCCAC	chr4	109641732	109641747	+	12.3879	1.02e-05	0.00147	aggtcagcctgggtga
717	lib2-717	chr5	115408201	115408311	GCCCCATGGCAGCTCCCAGAAACCCCTGGGAGAGGGAGTAAGGGAAAGGGCAGGAGAGGACAGCATGGACCCAAGCAGCCAGCCCCACCCTCTGTGACGTGGCACCAAAC	Cdkn2c	9525			ACTGGGCTGGGGGCAGCCTTGGTGGCTCCGGGTGCCCGGGACAGCCAGGTCAAGCGAGGCCACGAAGGGCAGAGGCTGTGGCTCGTGCGGGCACGCTCTGTGCAGCGC	chr4	109657656	109657671	+	17.8909	2.73e-07	0.000159	AGGTCAAGCGAGGCCA
718	lib2-718	chr5	115476054	115476162	CTCTCTCTCTCTCTCTCACTTTAGTTATCCACCCCTCCCTTCCCAAAGGTCAGGCCAGGCCACCTGCGCAGGCACTGTGATCCGTGACCCCGGTAGTAGCTCGTAATT	Fam20a	4296			TGCTTGTATCCATTCCTGCTGCTGGAGTTGCTACATAAAAGAGGCATGACCCTATTTGACCTTGACCACCAACACCATACATAAAAGAGGCATGACCCTATTTGACCC	chr11	109717952	109717967	-	17.1273	1.66e-06	0.000541	AGGTCAAATAGGGTCA
719	lib2-719	chr11	115765761	115765871	TCAAGGGTTTTTTGGTTTGTTTGTTTTCGTTTTCTCATGTCCCCTCTCTGTCCTGGCTTGCCCCTTGCCGGGGTCCCACGTCAGAAATAAAGGTTGTGTCCAACAAAGAA	Fam20a	4249			TGACCCTATTTGACCTTGACCACCAACACCATACATAAAAGAGGCATGACCCTATTTGACCCTATTTGACCCTATTTGACCTTGACCACCAAAACCAGAGGATTATAG	chr11	109717952	109717967	-	17.1273	1.66e-06	0.000541	AGGTCAAATAGGGTCA
720	lib2-720	chr6	115795052	115795160	GGGCCCCAGTCCCAAAGATGCACAACCAGTTTCTAGGTGAGGACCATGTCCTGGCATGACCCCTCCATCCTTAGGGATCTGGGTGAGCCCCCCCCCCCTTTCTCCAGC	Fam20a	4230			CACCAACACCATACATAAAAGAGGCATGACCCTATTTGACCCTATTTGACCCTATTTGACCTTGACCACCAAAACCAGAGGATTATAGAAGAGCTGACCAAAGATATG	chr11	109718018	109718033	-	17.1273	1.66e-06	0.000541	AGGTCAAATAGGGTCA
721	lib2-721	chr5	116019644	116019753	CACTGGCAGGACACGAGCTGGCAGTTTCCCTGGCAGTGGTTCACTACTGACCCAACGTGTCCTCGTGGGTCTCTTCAGGCCTGCCTATGGCATAACATCAAGTGTAGCT	Fbrsl1	16772			CCGCAAAGGTTGGCAACGGTGCCAAACGGTCAGTAGAGACCGGCAGAGGTGACATGAGGTCAACAGGGACCGGAGTGGGCGGTAGCGATGCCATGGAGTCTGGATGGA	chr5	110431723	110431738	+	17.3576	1.57e-06	0.000523	AGGTGACATGAGGTCA
722	lib2-722	chr11	116040606	116040715	CCTGTCAGCACCTGTGTTCTTACATGTGTGCCTCGGGTGCATGCCCCATGTCACCTGAGGTCACAGAGCTAGTGAGCTTTTGAGCTAAGTAGACAGAAAGTTTGACAAG	Setd2	322			CGTGGTGGAGGGCAGGCCGGGCGGAGCTCCTGGAGGCCGCCTCGCTTGGCCTCGGCTGGCCCGGCGGTTGGGCCTGGCGCGGAGAAGGCTGCTCGCGTCGCCGCGGCG	chr9	110532911	110532926	-	7.69697	3.72e-05	0.00483	GGGCCAGCCGAGGCCA
723	lib2-723	chr6	116207961	116208070	ACCCAGGAGCTACTAACCCATAGCTCCCGATCAGAGGCTGCGCCCCAGGTCACGTGAGGACACCATCACGTGACGTGAACCATGTGATTACCACCGCGCTGGGTGGGCA	Nradd	-295	Nbeal2	29414	GGAAGAAGCATGCCAGGCCAGACAGGGTAACAGAGGCTAAGACTGGGGGCCACAGGAGGCCAAGGACGGCGGCACATGTGTACTCAAGAAACCGAAAGATTACAAAAC	chr9	110624739	110624754	+	7.44242	4.14e-05	0.00503	GGGCCACAGGAGGCCA
724	lib2-724	chr3	116419934	116420044	TCAAGGCACGCCAGGGTGACTGCAGGTTCCTCGCTGTGGCATTCAGTCTGTCCCCAGCTGGCCTCTCAGTGTCATATTCCACACCTCCCCCATGTGACCTGTATACACAC	Ccdc12	10817			GTGGCTCCCCTTTAGGGCTGTCCTGCAGGGTGGTATGAGGCCACTTTGTCCTCTTTTGACCCCTTTCTTCCTTAGCTTCCAAATGTAGTCACTGTAAAAGTGATTAAC	chr9	110667312	110667327	-	12.1576	1.23e-05	0.00171	GGGTCAAAAGAGGACA
725	lib2-725	chr10	116585905	116586014	CCAATGCTTACAAAGGCGCCAGGTGCTAGGATCATGATTCACCCAAGTGACCTCATTTGACCTTAATTACATCTTTACAAACTGATTTTCAATACAGTCACTTTCTGAG	Pus1	-20463	Ulk1	8994	ATGCCAAAGTCCCAAACTCACCCACCCAGCCAGCCAGGACAAGGTCAGGACAAACAGGGACAGTGACAAGGACAGACAAAAGACCTTCTTTTGAGCTCTGAAGCCAGG	chr5	110801050	110801065	+	6.93333	9.12e-05	0.00994	AGGACAAACAGGGACA
726	lib2-726	chr4	116796999	116797109	TCCACTACAGCTATTTGGGGAGAGCTAGCTGCAGCTTGGGTTATTTATAGGTCATTTGGGGTCATTCTTTCTCTAGAGATGGCAGTGTTTGTTCAGTACCATGCCCTTAG	Pus1	-28213	Ulk1	1244	ACCTAGGAAAAGCCAGGAAAAACTTGGACCAGAGATGAGGTCTCCCTGGCCCTAAGTGGCCTCACAGTAGGACAAGCGTGAGACAAGGCATTCAGAACCCAGCTCCTT	chr5	110808797	110808812	-	6.93333	9.12e-05	0.00994	AGGCCACTTAGGGCCA
727	lib2-727	chr10	117307366	117307474	AAGATACACATTCCTCTGGGTGAAATAGAAAGGGGGAAAGTTCCCATGCCCTAGGCTGTCCCTCATCCGAGTTGTAGTCTCTTAGTCTGTAGCTCTAGATCCCATTTG	St3gal2	11952			CCCAGCTGGGTTTCCCTGCCTGGCTGCGAGCTTCCTTTCCCATCTGGGGTCAGCTGAGGTCTTCACTGTGGGGTGACCCAGCCAGTTCTGAGCTTGATCTAGAAGTCT	chr8	110931866	110931881	+	12.6667	3.54e-06	0.000632	GGGTCAGCTGAGGTCT
728	lib2-728	chr10	117322048	117322157	AGCAATCTCTTCACATAAACAGCTTCACCGGCTTGCTTCTGACCCGAGGTCAAGTGAGGACATCTATTCTTGATCTAGAACTTTCCAGCTCCCAGAAATCATGAAAACA	Ano3	-25665			GGCCTTTCTCTTCCCGGAGGGGAGGAGTCAGGTGGAATTTTCCAAGTGCCCTGAGCTGACCTCTTCAGTAGGATCTCTTGCTGCACAAGCATGAGGACCTGCATTCAG	chr2	110976581	110976596	+	17.6364	6.48e-07	0.000289	AGGGCAGGTAAGGTCA
729	lib2-729	chr8	117717943	117718052	CTGCTGGATATTCATGCAACAGAGTACAGCAGAGGTTCTTAATCTGTGGGTCATTTGGGGTCACCCAAGTCCATGGGAAAACACAGACATTTATGTTGCGATTCACAAT	Ankrd9	-2661			CTCCAGCAAAAGATTGTTTCACCACGCCTAGATCTGGAACTTGCTTTGTCCCAGGCTGACCTTGAATTCAGAGATCTGCCCGCCTCAGTCTCCTGGGATTAAAGGCCC	chr12	110981693	110981708	-	12.6667	3.54e-06	0.000632	AGGTCAGCCTGGGACA
730	lib2-730	chr10	117731391	117731501	CATGGTGGCTCCCAAGCCCTCTGTAACTCTAGTTCCAGGGTGTGGAATGCCCTCTTCTGGCCTCTGCGAGAATCAGCCGTGCTTGTGGTAGAGACGTAGGTGCAAGGGAA	Tnfaip2	7887			GAGGTGCAAAGGGCAGCCAGTGGGTAAGGAAAGTTCACACATAGGGTGACCCTGGATGCCCTGGCACAGGGTGCAGCCCAGCCAAGCACAAGGCCTTGTTTATGCAGG	chr12	111450347	111450362	-	12.4121	6.46e-06	0.000971	AGGGCATCCAGGGTCA
731	lib2-731	chr4	117829599	117829709	GAAGATAACAAAACAACCAGGCAAATGATAGTATGGTAATACTGTCTGACCCAGGGTGACCTGAGGAGTCACGGTAACTGCCATGTGTGGCTCTTGTCGCCAGAGGGCAC	Wdr59	9563			GGAACATCAGGAGTTCAAAGTCACCTACAACTGAACCGTGAGTTCAAGGCCAGACTAGGCCACATAAACTTGACAGAAGAAGGAAGGCAGGAAGGCAAAGTATGTTGT	chr8	111512499	111512514	+	12.4121	6.46e-06	0.000971	aggccagactaggcca
732	lib2-732	chr11	117989087	117989195	TATGTGTGCTTCCATGTGTAGGTGCGTATGATGCAGGAACCCTTGGGGGTCAGACGAGGACATTGGAGTCCCTGGTGCTAAAGTTAAATGCACTTGTAGGAATCAGAC	Zfp1	-12713	Ldhd	-419	CCACAGAGTAGACTTGCCACCATGACCACGAAGAGGGAAACTCCAGAGGTCATTCTGGGACAGAGTGGGTAGCATAGTGCAGTGCCCAGAAAGGCCGCCTTGCAGAGG	chr8	111630784	111630799	+	12.1576	1.23e-05	0.00171	AGGTCATTCTGGGACA
733	lib2-733	chr11	117989237	117989345	CCCTCTCCAGCCCATGAATGTTCCTTTGAGACAGGATCTCAGTCTGTGTCCCTGGCTGTCCTAGAACTTCTACGTAGATCAAGTTGTATCTTTAATTTTTCTTTCTTT	Ppp1r13b	16160			GTTCGAGATCTCTGGCTTTTGTGACACCGATACTGGATTCTTACTGGGATCACTCCAGGTCATCCCACTGCTGCCCTGGGTCATGGGCATGCTGCAGCTTTAGATCAA	chr12	111891942	111891957	+	12.3879	1.02e-05	0.00147	ggatcactccaggtca
734	lib2-734	chr6	118195247	118195355	AAACCGTGGGCATCAGGCCCAGCCACTAGAGCACTGTATCCACAAGAGGGCACCGGAGGCCACGCTGTTCCCAATCCTTCTATTGAGGAACCGCACCCGAGCTCTCTA	Chst5	-13097	Tmem231	10337	GGGTGGAGGGCGATCCAGGCTAAGCAAGGGTCTGTGTGCCAAGTGTGGGTGACAGCAGGTCACCTGGACAGTGAGACGGCTGAGGAGGAGGAGGGGAGGAAGAGGAGG	chr8	111923535	111923550	+	12.3879	1.02e-05	0.00147	GGGTGACAGCAGGTCA
735	lib2-735	chr4	118273718	118273826	CTGCAACAGGGGGAGAACTCAATAGGTGCCAGGTGCCTTGCCCATGTGACCTCGGTTAACCTTTACAGGTCGGAGTGATTACCCCTGTTGTGCAATAGGAAAACAGGC	Cryba4	-1692	Crybb1	-1605	GAGACCCTGTCTCAATATATTAAAAAGAAATAAAATATGGGTAACAGGGCCAGAAGGGGACAAAGGAGCCACCCCACTTTCTCGTCTATAAATAGCTGATCTGAAGAG
736	lib2-736	chr12	118302638	118302746	GAGGTCTCACAAGGTTGTCCGGGCAAAGGAAAGCCTGGCTGCATGTGGGTCAGCTCTGGTCATGGTTTTAGCGTAAGCTTCTAGGCAAGTGGAATTCACAGCTAGCTG	Aven	5194			TTTTCGCTACTGTAGCTGTTTGGAATTGGCTCCACAGACGTAAACAGGGTCAACTGGGGCCAGAGAGGGTGGCTGTTTCGTTTTAAAGCTCTGGTTAAGAGTGAAAAC	chr2	112498149	112498164	-	17.8909	2.73e-07	0.000159	AGGTCAGCTCAGGGCA
737	lib2-737	chr11	118448392	118448501	GCCTGGCACCCTGACCTATCCCTGCATTCTACAGACACTGGAGTCCTGCCCCGGGCTGACCCCATTTTCTCTCTGCTCCATCCTGGCTTCCTTGGCCTTGGCTTCCAAA	Adssl1	-25087	Inf2	6174	CATGCTGGGAGCTGAGACTGCATGAGAAAAAAGGGAAGGGGGGTGGGGGTCAGAGCAGGACAGCGGCTGTCCTTGAGCCCCAGGAAGCTACCAGGGATGTGTGCACTT	chr12	112594950	112594965	+	12.6667	3.54e-06	0.000632	GGGTCAGAGCAGGACA
738	lib2-738	chr11	118454427	118454535	CTCCCTCAAATCCCTGCTTTGCTGCGTTGGGATCAGATAGGCAGGGTGACCTCAAGTGCCCTACCTCAGGAGGCCTCAGAGTCCAGCCCCTCCCAGCACAGGATGGAG	Akt1	462	Siva1	29135	TGCGCACACCAACAGCGCCCCTCTCCCGCGACCTGGCCCCGTGGAGCGGCCACCCAAGGTCACGCAGCGGCCGCCCGCACCCTCGCCGGCGTGGGCCTCCTGCGCGAC	chr12	112673806	112673821	+	12.6667	3.54e-06	0.000632	CGGCCACCCAAGGTCA
739	lib2-739	chr6	118476290	118476398	AAGTCACCATATATCTTTAAAGCAGCAATTTTTAACCTATGGGTCATGACCCCAAATGACCCTTTCACAGGGGTTGCCTAACACCATCAGAAAACACAGATATTTACA	Crip2	-2348			CTCAGACCCTTTCTGGGAACAGTGGAGTCTTTTGGCCCCTGCCTCCTGGCCCCCCTTGCCCTCCTCAGGCGCCTGTGATGTGTAGAAATCGCAGTCGGGATTAAAATA	chr12	113137880	113137895	-	7.44242	4.14e-05	0.00503	AGGGCAAGGGGGGCCA
740	lib2-740	chr2	118520121	118520230	TTTTCGCTACTGTAGCTGTTTGGAATTGGCTCCACAGACGTAAACAGGGTCAACTGGGGCCAGAGAGGGTGGCTGTTTCGTTTTAAAGCTCTGGTTAAGAGTGAAAACA	Ndufs4	-16775			CTGCGCGCGCTCGCGGGGCTCCGCGCCTGACGCTCCAGGTGACCTCTGTCCCGGGCTGCCCCGACCGTGCGCTCCGGTGGGACGGGGGCGCGGCCACTGCCGCCGTGG	chr13	114405025	114405040	+	22.8606	3.43e-08	4.82e-05	aggtcagaagaggtca
741	lib2-741	chr2	118676726	118676834	AAGAAATCAGAATCCCTTTATATCCTGCTCTCCTGCCTGCACAAAGAGGCCAACCCAGGACAGTCGCAGAGCTGGGGAACTTGTCCAGACTGGCAAGCAAGCCAAGAT	Trhde	2322			CTGGGCAAGCCAAAGTTCAAGTTCCCATTCTCTGACAACAGTCTGTTGACCTCAGGTGCCCTGGGCTGCTCTGAGCCTTAGCTTCCTGCTGTTAAGGGACTCAGTGTC	chr10	114799033	114799048	-	17.8909	2.73e-07	0.000159	AGGGCACCTGAGGTCA
742	lib2-742	chr1	119031330	119031439	CAGATCCATCTCCACAGCCTATTCGCCACCCAGCAGAATTGCACAAGAGGGCATCCAGGGTCAGACAACCTTCCCAGGACAGACCGAGCTGGGGAAGGCATGCCTAACA	Cmtm8	-357			GGCCGCTCCAGGACTACAGGCGGTTGGGGGAGGGAGGCTAGAATTGTGACCTAACCAGACCTTAAACCAGGGATCGATGTGAGGCCGCTTGGACAGCCCTCACCCACT	chr9	114844501	114844516	-	17.6364	6.48e-07	0.000289	AGGTCTGGTTAGGTCA
743	lib2-743	chr9	119090591	119090699	AACTCCCAAGCCCATTGATTTTGTTTGTCTGAGAGAGGATCTTGTGTGTCCTAGGCTGACCTCCAACACCCTGTGCCGCTGAGGGCTGCTACTTCTTGAACTAATGGT	Pop5	-4757			TCCTAGTCACTATCTGCTGCTGGAGTACAGCAGGAGGCAGTGGTGAAGGTCACTTCAGGCCACTCCAACTAACCAGGCCCTGGCCACTGTCTGGCTGATGCTAGTGAC	chr5	115231071	115231086	+	17.6364	6.48e-07	0.000289	AGGTCACTTCAGGCCA
744	lib2-744	chr8	119350519	119350627	GGAGCCTCTTAGGCTCCTGGGGCACTGAAGGATTCTGGGGAACTGAAGGTCAGATGGGGCCAGCCTCACCTAGCACACTGACAGCAGTGGCGTGCTCCAAGCCAGGCC	Msi1	-21343			GCCCCATGGCAGCTCCCAGAAACCCCTGGGAGAGGGAGTAAGGGAAAGGGCAGGAGAGGACAGCATGGACCCAAGCAGCCAGCCCCACCCTCTGTGACGTGGCACCAA	chr5	115408247	115408262	+	12.6667	3.54e-06	0.000632	AGGGCAGGAGAGGACA
745	lib2-745	chr8	119430277	119430385	AGGCCCTGGAGCTAGTTCTAATCCTCTGTGACCTCCGGCAGGTCACTGGCCTTACCTGCCCTAGAAGGAAGGTCTGTCAAGTTTACAGAGGCTGATCGAGGCAACAAA	Sirt4	8617	Pla2g1b	9842	CTCTCTCTCTCTCTCTCACTTTAGTTATCCACCCCTCCCTTCCCAAAGGTCAGGCCAGGCCACCTGCGCAGGCACTGTGATCCGTGACCCCGGTAGTAGCTCGTAATT	chr5	115476100	115476115	+	18.1455	9.31e-08	9.77e-05	AGGTCAGGCCAGGCCA
746	lib2-746	chr8	119455789	119455897	GGATCTGCGCAGCCTTAGCTGTGGTGCCACTAGGACCTTGCACATGTGGCCTTGGGTGGCCTCAGGTGACCTCAGGTGGTCACCGTGGTCCTGGGTGACTCGGGAATA	Tmem94	383			AAGGGTTTTTTGGTTTGTTTGTTTTCGTTTTCTCATGTCCCCTCTCTGTCCTGGCTTGCCCCTTGCCGGGGTCCCACGTCAGAAATAAAGGTTGTGTCCAACAAAGAA	chr11	115765809	115765824	-	7.44242	4.14e-05	0.00503	GGGGCAAGCCAGGACA
747	lib2-747	chr8	119455798	119455907	CAGCCTTAGCTGTGGTGCCACTAGGACCTTGCACATGTGGCCTTGGGTGGCCTCAGGTGACCTCAGGTGGTCACCGTGGTCCTGGGTGACTCGGGAATACCCTTGCAGG	Rpl32	13242	Cand2	20568	GGGCCCCAGTCCCAAAGATGCACAACCAGTTTCTAGGTGAGGACCATGTCCTGGCATGACCCCTCCATCCTTAGGGATCTGGGTGAGCCCCCCCCCCCTTTCTCCAGC	chr6	115795098	115795113	-	12.6667	3.54e-06	0.000632	GGGTCATGCCAGGACA
748	lib2-748	chr8	119661101	119661209	GCCCAGAGCTGATCCTGGGACTGGTTCCCACAGTCAGGTCCCGGATGGGTCAGTCTGGGCCATCAGGAGGGAGGGGCAGGTTGCTGCAGGCTGAGGAGGAAGCCGGAA	Prkab1	4763			ACTGGCAGGACACGAGCTGGCAGTTTCCCTGGCAGTGGTTCACTACTGACCCAACGTGTCCTCGTGGGTCTCTTCAGGCCTGCCTATGGCATAACATCAAGTGTAGCT	chr5	116019691	116019706	-	12.4121	6.46e-06	0.000971	AGGACACGTTGGGTCA
749	lib2-749	chr8	119817683	119817795	CCTAAACACTCACCAAAGCCTTGACTCCGCCTGCCCTGACCTGACCCGACCCGACCTGACCTCTGACTCTATCTAGTTCTGTGAGAGCCAAGGAGTAGGAACTGTACTCCAC	Unk	10339			CTGTCAGCACCTGTGTTCTTACATGTGTGCCTCGGGTGCATGCCCCATGTCACCTGAGGTCACAGAGCTAGTGAGCTTTTGAGCTAAGTAGACAGAAAGTTTGACAAG	chr11	116040653	116040668	+	17.6121	8.82e-07	0.000354	ATGTCACCTGAGGTCA
750	lib2-750	chr2	119982221	119982330	CTTTATCTGTGTAGCTCCAGGGTTATAAGTTTCCTCTAGCAGATGTCTGCCCTTACCTGACCTCAGGTCTGTATGGTTTTGATTTCTTCTCTCAAGTAGGAAAGTGTGA	Cdc14a	4043			AAGGCACGCCAGGGTGACTGCAGGTTCCTCGCTGTGGCATTCAGTCTGTCCCCAGCTGGCCTCTCAGTGTCATATTCCACACCTCCCCCATGTGACCTGTATACACAC	chr3	116419982	116419997	-	7.44242	4.14e-05	0.00503	AGGCCAGCTGGGGACA
751	lib2-751	chr11	120048260	120048368	TTTTTGCACTGACCGCCTGCAGCTGTGCCACGATGCGACAAACGGCTGGCCCCATCTGGCCCCATCAGCGCAGAACAGCCGGGGCGCTTGGAGCAGGCGGCGGCGCCG	Cnot2	-4460			CAATGCTTACAAAGGCGCCAGGTGCTAGGATCATGATTCACCCAAGTGACCTCATTTGACCTTAATTACATCTTTACAAACTGATTTTCAATACAGTCACTTTCTGAG	chr10	116585952	116585967	-	22.6061	5.11e-08	6.69e-05	AGGTCAAATGAGGTCA
752	lib2-752	chr1	120244242	120244350	TCCATCTCCCCCGACATAGCAGTGCCTGTAAGAGAATGCAAAGACTGGGTCACTGGAGGTCACTGGAGGGCTCCCAGGGTATCTGGTTCTCTACCTCCCAATTTGTGT	Toe1	10586			CACTACAGCTATTTGGGGAGAGCTAGCTGCAGCTTGGGTTATTTATAGGTCATTTGGGGTCATTCTTTCTCTAGAGATGGCAGTGTTTGTTCAGTACCATGCCCTTAG	chr4	116797047	116797062	+	17.3818	1.15e-06	0.000422	AGGTCATTTGGGGTCA
753	lib2-753	chr4	120277811	120277921	CCCTCCTCCCCAAGGCCCAGCTCAGGTTACAAGAGGAGGTGGTGGCAAGGCCAGCTGAGGACAGGGGAGGGGACAGGAGGGAGAAGGAGGAGGCCTCCAAGCTTTCCAGA	Lyz1	-14552			AAGATACACATTCCTCTGGGTGAAATAGAAAGGGGGAAAGTTCCCATGCCCTAGGCTGTCCCTCATCCGAGTTGTAGTCTCTTAGTCTGTAGCTCTAGATCCCATTTG	chr10	117307412	117307427	-	7.44242	4.14e-05	0.00503	GGGACAGCCTAGGGCA
754	lib2-754	chr2	120278907	120279017	TAGTGGAAGCTGAAGGTAAAAGCTGTGTCCGGGAAAAATGTCTGTGTGTCCTCATATGACCCCTTCAGCATAAGCTCCAGCTCTAGTTTGTCCTGGCCTAGGGAGGAGAC	Lyz1	-29235			AGCAATCTCTTCACATAAACAGCTTCACCGGCTTGCTTCTGACCCGAGGTCAAGTGAGGACATCTATTCTTGATCTAGAACTTTCCAGCTCCCAGAAATCATGAAAAC	chr10	117322094	117322109	+	17.6364	6.48e-07	0.000289	AGGTCAAGTGAGGACA
755	lib2-755	chr11	120369021	120369130	GAGACCAAAGCCAGTGCAGCCCAGCAGACACCTCCGTTTTCCAAGGTGGCCCTTTATGTCCTGTGGGTTGAGCCAGCCTCTCTAACTTGTTGAAAGCACAGTACATACA	Hsd17b2	16094			TGCTGGATATTCATGCAACAGAGTACAGCAGAGGTTCTTAATCTGTGGGTCATTTGGGGTCACCCAAGTCCATGGGAAAACACAGACATTTATGTTGCGATTCACAAT	chr8	117717990	117718005	+	12.1576	1.23e-05	0.00171	gggtcatttggggtca
756	lib2-756	chr11	120378417	120378526	CATACCTGGTCGGGAAACTGGTACACCGCCTGGGCGCCAGGAGAGCGAGGTCAGGCGAGGGCACACGCGGCCCCGGCTCACCTCGGAACGGCGCCGCCCGCCCGCCCTC	Mdm2	-20688	Slc35e3	14919	ATGGTGGCTCCCAAGCCCTCTGTAACTCTAGTTCCAGGGTGTGGAATGCCCTCTTCTGGCCTCTGCGAGAATCAGCCGTGCTTGTGGTAGAGACGTAGGTGCAAGGGA	chr10	117731438	117731453	-	12.4121	6.46e-06	0.000971	AGGCCAGAAGAGGGCA
757	lib2-757	chr8	120501328	120501437	AGGTGGTACCCCATGCAGCTAATGAGTGTGGACTGGGTGTTTAAAGGGGTCACATGGGGACAGAGAGTGGTTTGCCTCTCAGGTGTCACAGCTGGGCTGGGTGCTTAGA	Slc6a9	-5397			GAAGATAACAAAACAACCAGGCAAATGATAGTATGGTAATACTGTCTGACCCAGGGTGACCTGAGGAGTCACGGTAACTGCCATGTGTGGCTCTTGTCGCCAGAGGGC	chr4	117829645	117829660	-	17.8909	2.73e-07	0.000159	AGGTCACCCTGGGTCA
758	lib2-758	chr5	120516237	120516350	ATCAAGAGGGCTCTGACAGCCTCAATCCCCATTGGACGGCAGAGGGAGGGCACAGGAGGACACATGGACAAATGACACCGAGGTGACAGTGACCAGAGCACTTTGAGGAAACC	Pgs1	2849			TATGTGTGCTTCCATGTGTAGGTGCGTATGATGCAGGAACCCTTGGGGGTCAGACGAGGACATTGGAGTCCCTGGTGCTAAAGTTAAATGCACTTGTAGGAATCAGAC	chr11	117989133	117989148	+	12.6667	3.54e-06	0.000632	gggtcagacgaggaca
759	lib2-759	chr6	120540198	120540308	CCGTTCAGCTGCCAAACGTCTTATTTACACCCTTCCCACACAGAGGAAGGACAGAGGAGGGCAGGGTATTTTTAGGATGGCTACTATTTTAAGCAAGCAATACCTGTAAA	Pgs1	2999			CCCTCTCCAGCCCATGAATGTTCCTTTGAGACAGGATCTCAGTCTGTGTCCCTGGCTGTCCTAGAACTTCTACGTAGATCAAGTTGTATCTTTAATTTTTCTTTCTTT	chr11	117989283	117989298	-	7.44242	4.14e-05	0.00503	AGGACAGCCAGGGACA
760	lib2-760	chr8	120578157	120578266	CTCGCCATGCTTTAGCCCCCAGGGGACAGGCAGATCTGGGAGGTTGAGGTCAGTTGGGGTCAGCCTGGGACGCATAGTAAGGTCCTGTGTTAGGAATAAAGAGATGTTA	Ptprf	17633			CTGCAACAGGGGGAGAACTCAATAGGTGCCAGGTGCCTTGCCCATGTGACCTCGGTTAACCTTTACAGGTCGGAGTGATTACCCCTGTTGTGCAATAGGAAAACAGGC	chr4	118273764	118273779	-	17.6121	8.82e-07	0.000354	AGGTTAACCGAGGTCA
761	lib2-761	chr5	120588178	120588286	CGATCTGTCCCCTGAGGCAGACTGACCCAGGCAGGAGTCCCCGGCCAGGTCACAAGAGGACACAGCAGGGAGGTGAGCAGGGAGGAAGGGTCGCTCGGGGGCTCTAGC	Sp4	-1324			GAGGTCTCACAAGGTTGTCCGGGCAAAGGAAAGCCTGGCTGCATGTGGGTCAGCTCTGGTCATGGTTTTAGCGTAAGCTTCTAGGCAAGTGGAATTCACAGCTAGCTG	chr12	118302684	118302699	+	12.6667	3.54e-06	0.000632	GGGTCAGCTCTGGTCA
762	lib2-762	chr4	120614891	120614999	TGTGTAAAAGCGGAGTGTCCCATAGAAGAGAAGGTGGAGAAGATTGGGGTCAGGCCGGGGCATCTGAGGACCAGAGTCTCATGCCTAAAGAAGGAGGTGACTCCAGGT	Engase	-28382	C1qtnf1	19948	GCCTGGCACCCTGACCTATCCCTGCATTCTACAGACACTGGAGTCCTGCCCCGGGCTGACCCCATTTTCTCTCTGCTCCATCCTGGCTTCCTTGGCCTTGGCTTCCAA	chr11	118448438	118448453	-	7.69697	3.72e-05	0.00483	GGGTCAGCCCGGGGCA
763	lib2-763	chr4	120614939	120615047	GTCAGGCCGGGGCATCTGAGGACCAGAGTCTCATGCCTAAAGAAGGAGGTGACTCCAGGTCATTAAGATTGGGCGGGCAAGCTGGGGGCATAGCTCATTTGGTAATTA	Engase	-22348	C1qtnf1	25982	CTCCCTCAAATCCCTGCTTTGCTGCGTTGGGATCAGATAGGCAGGGTGACCTCAAGTGCCCTACCTCAGGAGGCCTCAGAGTCCAGCCCCTCCCAGCACAGGATGGAG	chr11	118454473	118454488	-	17.6364	6.48e-07	0.000289	AGGGCACTTGAGGTCA
764	lib2-764	chr4	120807637	120807747	TCCCTCATGTTCCACTAACTGCTAAGTCATGACAGTGTTCAACAGTGGTGTCCTCACCTGACCTCTCATCATGCTGCCACCATTTTATTCAGACTTCCATAACTCCCATA	Zfp248	-20816	Zfp9	2976	AAGTCACCATATATCTTTAAAGCAGCAATTTTTAACCTATGGGTCATGACCCCAAATGACCCTTTCACAGGGGTTGCCTAACACCATCAGAAAACACAGATATTTACA	chr6	118476336	118476351	-	12.1576	1.23e-05	0.00171	GGGTCATTTGGGGTCA
765	lib2-765	chr7	120819605	120819714	CTTAGCTATAGGACACAGAAAAGCTCAGCTGACACCTGCCTTCCAGGAGGACAGCCACGGTCACCAGAGGTCCATTACCGTGGTCTGTAATCCAGGCTAGTCCTGAGAT	Bmf	29511			AAGAAATCAGAATCCCTTTATATCCTGCTCTCCTGCCTGCACAAAGAGGCCAACCCAGGACAGTCGCAGAGCTGGGGAACTTGTCCAGACTGGCAAGCAAGCCAAGAT	chr2	118520167	118520182	+	7.18788	5.4e-05	0.00621	GGGTCAACTGGGGCCA
766	lib2-766	chr11	120823027	120823136	CACTGATAGCTACTTCTGAGATTGTCAGCCCTTCCAGGGTAGACACTTGACCTGGCCTGACCCTACCATGTTTTGCCAGAGCTACCTGGGACCATAGGATCTCCAGTTG	Pak6	13477	Ankrd63	27183	TTTATCTGTGTAGCTCCAGGGTTATAAGTTTCCTCTAGCAGATGTCTGCCCTTACCTGACCTCAGGTCTGTATGGTTTTGATTTCTTCTCTCAAGTAGGAAAGTGTGA	chr2	118676772	118676787	+	12.6667	3.54e-06	0.000632	AGGCCAACCCAGGACA
767	lib2-767	chr7	121050719	121050827	TATGTGCCTTTAAATGTAGACTTTGGTGAGTTAACTTTGTGGGCTCTGACCTCAGGTGACCCCCCCCAGCTCTATAATTTTATAGTATCATGTCAAGTTCTTCACATC	Gli2	22234			AGATCCATCTCCACAGCCTATTCGCCACCCAGCAGAATTGCACAAGAGGGCATCCAGGGTCAGACAACCTTCCCAGGACAGACCGAGCTGGGGAAGGCATGCCTAACA	chr1	119031377	119031392	+	12.4121	6.46e-06	0.000971	AGGGCATCCAGGGTCA
768	lib2-768	chr6	121206899	121207007	TTCTCCTGAGGCCTGTCTCCTTAGTGTGCAGCTGGCTGCCTTGACGTGTCCTCACGTGACCTGTGGGACTGCAGCCCTAGACGCTCTCCCTCTTTTTTCTTTTTCTTT	Plcd1	2857			AACTCCCAAGCCCATTGATTTTGTTTGTCTGAGAGAGGATCTTGTGTGTCCTAGGCTGACCTCCAACACCCTGTGCCGCTGAGGGCTGCTACTTCTTGAACTAATGGT	chr9	119090637	119090652	-	17.8909	2.73e-07	0.000159	AGGTCAGCCTAGGACA
769	lib2-769	chr9	121301739	121301847	GCTTCATCCACGCGTGGTGGCCTCAGATGATCATTCTGGGTCATCTGGGTCATTTTGGGTCACCTGGGTCATTCTGGCACTGAGGCAGGATAGATAAATGGATCCCTG	Hsbp1	6085			GGAGCCTCTTAGGCTCCTGGGGCACTGAAGGATTCTGGGGAACTGAAGGTCAGATGGGGCCAGCCTCACCTAGCACACTGACAGCAGTGGCGTGCTCCAAGCCAGGCC	chr8	119350565	119350580	+	12.4121	6.46e-06	0.000971	AGGTCAGATGGGGCCA
770	lib2-770	chr9	121357332	121357441	AGGCTGTCCTGAAGTCCTCCTAGCAGAACCTGTAACAGTGTCCACCTGACCTCTGCTGTCCTCCTTTGTTCCTTCAAGGGACCCAGGGACCCTCACAACAGTCATAAGA	Necab2	9124			GGATCTGCGCAGCCTTAGCTGTGGTGCCACTAGGACCTTGCACATGTGGCCTTGGGTGGCCTCAGGTGACCTCAGGTGGTCACCGTGGTCCTGGGTGACTCGGGAATA	chr8	119455845	119455860	-	17.8909	2.73e-07	0.000159	AGGTCACCTGAGGCCA
771	lib2-771	chr9	121358131	121358240	CACTAGCCACTTGTTATAGAGCCAGTGGACTCATGGGAGTGACAGGAAGGGCATCGAAGGTCAGAGAGCGCTAAGATGGGGAGTTTTGGGAGGCTTTGGCTACTGGAGC	Necab2	9134			AGCCTTAGCTGTGGTGCCACTAGGACCTTGCACATGTGGCCTTGGGTGGCCTCAGGTGACCTCAGGTGGTCACCGTGGTCCTGGGTGACTCGGGAATACCCTTGCAGG	chr8	119455845	119455860	-	17.8909	2.73e-07	0.000159	AGGTCACCTGAGGCCA
772	lib2-772	chr3	121645562	121645671	CACTGTGTCTCGCATATGCAATAAGTTCACAATGAATAGAGAATGGGGGTCACGGCAGGGCAGACTTTCTGGACAACTATGCACTGAATATAGGGAGAGGGCAGCCAAA	Kcng4	-25475	Wfdc1	-5210	GCCCAGAGCTGATCCTGGGACTGGTTCCCACAGTCAGGTCCCGGATGGGTCAGTCTGGGCCATCAGGAGGGAGGGGCAGGTTGCTGCAGGCTGAGGAGGAAGCCGGAA	chr8	119661147	119661162	+	7.18788	5.4e-05	0.00621	GGGTCAGTCTGGGCCA
773	lib2-773	chr9	121718750	121718858	CCTTGATTTTTGTTTCCTTTCGTTGTATTTCTGAGAAAGCCTCAAGTGACCCAGGCTGGCCTCGAGCCGGCGGCCAGCCTCGTCTCACCCTGGCGGGCAAGGGAGGCA	Cotl1	22805			CCTAAACACTCACCAAAGCCTTGACTCCGCCTGCCCTGACCTGACCCGACCCGACCTGACCTCTGACTCTATCTAGTTCTGTGAGAGCCAAGGAGTAGGAACTGTACT	chr8	119817714	119817729	-	12.6667	3.54e-06	0.000632	GGGTCAGGTCAGGGCA
774	lib2-774	chr9	121857090	121857199	GCATTCGCATTCCGCCACAGCCTTCCCTCCTCCATCCGGTGACACAGGGTCACGTAAGGTCTGCGCAAACCCCGGGTGGCGCCCGGGAAGGCCAGGCCGAGGTGCCCGA	Mapkbp1	9577			TAGTGGAAGCTGAAGGTAAAAGCTGTGTCCGGGAAAAATGTCTGTGTGTCCTCATATGACCCCTTCAGCATAAGCTCCAGCTCTAGTTTGTCCTGGCCTAGGGAGGAG	chr2	119982268	119982283	-	17.6364	6.48e-07	0.000289	AGGTCAGGTAAGGGCA
775	lib2-775	chr9	121874853	121874961	CCGTACTTGTTCCCTAGTGGCTGTACAAGTTTGTACCAGGAACAGATGACCTGCCCTGACCTCGCCTCCTCGCCAGAATGAGCTGCCATCTGATTGACCTTGACAATT	Aatk	-1244			TTTTTGCACTGACCGCCTGCAGCTGTGCCACGATGCGACAAACGGCTGGCCCCATCTGGCCCCATCAGCGCAGAACAGCCGGGGCGCTTGGAGCAGGCGGCGGCGCCG
776	lib2-776	chr8	122469545	122469653	ACCAGGGAACCCAAGCACCAAGCGGTACAGCAGCTGACTCAGCCCAAGGTCACTCCAGGTCATCTGCCTGGCGACCTTCAGGACACTGACAGGTTAACACAGTCGCAG	Steap3	26786			TCCATCTCCCCCGACATAGCAGTGCCTGTAAGAGAATGCAAAGACTGGGTCACTGGAGGTCACTGGAGGGCTCCCAGGGTATCTGGTTCTCTACCTCCCAATTTGTGT	chr1	120244288	120244303	+	17.8909	2.73e-07	0.000159	GGGTCACTGGAGGTCA
777	lib2-777	chr5	122494595	122494705	CACCTTGTTAAAGTGGGTATGAATTTCCTTCTTGGCAGCCAATCCTGAGGACAACTTAGGCCACCGTCCCTTACCAGCTGGAGTGAAGGAATAGGGTGAGCAGTGTCAGA	Foxo6	9483			CCTCCTCCCCAAGGCCCAGCTCAGGTTACAAGAGGAGGTGGTGGCAAGGCCAGCTGAGGACAGGGGAGGGGACAGGAGGGAGAAGGAGGAGGCCTCCAAGCTTTCCAG	chr4	120277858	120277873	+	12.6667	3.54e-06	0.000632	AGGCCAGCTGAGGACA
778	lib2-778	chr6	122602736	122602844	AGCAAATGTTCCCTCAGTGGAAACCAGTGAAAAGCGGGCCGTCTCCTGTCCTCCTCTGACCCTCGGAGCAGTGCTGCGTCCACTTTCTCCTTTCTTGGGTCCTAGAGA	Pla2g4d	10235			AGCGAAGAGATCAACTTCCACATCCGGTGGTAACAGGGCCCTACACAGACCCGCACTGACCTGGAAAAGCTTCGGGAGCGGCGGCGGGGGAGCAGCGGGAGGAGGTGC	chr2	120278953	120278968	-	12.1576	1.23e-05	0.00171	GGGTCATATGAGGACA
779	lib2-779	chr3	122986597	122986705	CTTATCTTTCCATGCCTCAGCAGGCCAGGAAATCTGCCAACAGACCTGACCTGCCTTGACCCTGCCTAAAAGGCAGATTTTTCTCTGCTTCAGAGAAGCAGCAAAAGG	Fscn2	7542	Faap100	9688	GAGACCAAAGCCAGTGCAGCCCAGCAGACACCTCCGTTTTCCAAGGTGGCCCTTTATGTCCTGTGGGTTGAGCCAGCCTCTCTAACTTGTTGAAAGCACAGTACATAC
780	lib2-780	chr5	123014732	123014841	CCACCTTGTTCCAAGGAGGAAATAGGCCTCAGGAGGCGCCCAGAGGTGACCTCGGATGGCCTAAGTCAAGAGCTCCGGGAGCAAAGCCACAGGAGCAGCTGCAAAGAGA	Gse1	12936			AGGTGGTACCCCATGCAGCTAATGAGTGTGGACTGGGTGTTTAAAGGGGTCACATGGGGACAGAGAGTGGTTTGCCTCTCAGGTGTCACAGCTGGGCTGGGTGCTTAG	chr8	120501374	120501389	+	7.18788	5.4e-05	0.00621	GGGTCACATGGGGACA
781	lib2-781	chr8	123203210	123203318	CCGTCTTCACATCCGACGTTTCCTTCTAAAGCATCCAGGCCTGGACAGGGCACCTGAGGTCAAGGATTCTGCAGGTTTCACACAGTTGGGGGAGAAGCTAGAGCACAC	Slc8b1	5126			ATCAAGAGGGCTCTGACAGCCTCAATCCCCATTGGACGGCAGAGGGAGGGCACAGGAGGACACATGGACAAATGACACCGAGGTGACAGTGACCAGAGCACTTTGAGG	chr5	120516283	120516298	+	12.6667	3.54e-06	0.000632	AGGGCACAGGAGGACA
782	lib2-782	chr5	124026122	124026231	CAGCCACCGCAGATCAGGTACAAACGGTCACTCCAGGTTCCACTTTAGGCCAGTTCAGGCCAGTTCAGACAGAAGCACCGTGAGAAGACATCAAAATGGGGTCACTCAA	Hdhd5	-8934			CGTTCAGCTGCCAAACGTCTTATTTACACCCTTCCCACACAGAGGAAGGACAGAGGAGGGCAGGGTATTTTTAGGATGGCTACTATTTTAAGCAAGCAATACCTGTAA	chr6	120540245	120540260	+	12.6667	3.54e-06	0.000632	AGGACAGAGGAGGGCA
783	lib2-783	chr5	124082300	124082408	AGACTAGTCCTGGTACCGTCTTTTTTTTTTTTCTTTGTTTTGTTTGAGGCCACCCTGGGTCACAGGGTCATGGGTGTGTACCACACATGGTTGCAACGTGTTGTGTGA	Gins2	11092			CTCGCCATGCTTTAGCCCCCAGGGGACAGGCAGATCTGGGAGGTTGAGGTCAGTTGGGGTCAGCCTGGGACGCATAGTAAGGTCCTGTGTTAGGAATAAAGAGATGTT	chr8	120578203	120578218	+	17.6364	6.48e-07	0.000289	AGGTCAGTTGGGGTCA
784	lib2-784	chr5	124082396	124082505	CGTGTTGTGTGAGGTGCCTGCCTGTCTACCGAGTGGAAACTGGCTGAAGGTCAGCTGGGGACAGCCAACGTGACAGCGCATGTGCCCACCACAGCCAGATTCCAAACTT	Tpcn1	441			CGATCTGTCCCCTGAGGCAGACTGACCCAGGCAGGAGTCCCCGGCCAGGTCACAAGAGGACACAGCAGGGAGGTGAGCAGGGAGGAAGGGTCGCTCGGGGGCTCTAGC	chr5	120588224	120588239	+	17.6364	6.48e-07	0.000289	AGGTCACAAGAGGACA
785	lib2-785	chr5	124093424	124093532	GAGCTACAGCCTGATTAGTCAGCATCTGCCTTTCCAAAGGGAGCCAGGGCCAAGTAGGGTCAGGGCAGAGAGAAGGAGTGAGACAGGCAGGCTCCCTCAGCCCTTCCA	Gm8439	26200			TGTGTAAAAGCGGAGTGTCCCATAGAAGAGAAGGTGGAGAAGATTGGGGTCAGGCCGGGGCATCTGAGGACCAGAGTCTCATGCCTAAAGAAGGAGGTGACTCCAGGT	chr4	120614985	120615000	+	17.6121	8.82e-07	0.000354	AGGTGACTCCAGGTCA
786	lib2-786	chr5	124194843	124194951	AAGGCTCAAGGCTGTAACACTAATCAACCAAGGCTGGCCAGAGGCAGGGCCACCCTGGGACACACTGCTAAGGCTCACACCATGCGGATGAACAGACTCGAGCCTTGG	Gm8439	26248			GTCAGGCCGGGGCATCTGAGGACCAGAGTCTCATGCCTAAAGAAGGAGGTGACTCCAGGTCATTAAGATTGGGCGGGCAAGCTGGGGGCATAGCTCATTTGGTAATTA	chr4	120614985	120615000	+	17.6121	8.82e-07	0.000354	AGGTGACTCCAGGTCA
787	lib2-787	chr5	124327479	124327592	CAAAGGGAGTCCCAGTACCGCTACCCGGGGAGGGGAACGAAGGGGAGGGGGCAGGGCAGGACACTCACGCCCCTTGCAAAGGCAGCAATCCGATTGGGCCTCACTGATGTCAC	Nfyc	8020			CCTCATGTTCCACTAACTGCTAAGTCATGACAGTGTTCAACAGTGGTGTCCTCACCTGACCTCTCATCATGCTGCCACCATTTTATTCAGACTTCCATAACTCCCATA	chr4	120807685	120807700	-	17.8909	2.73e-07	0.000159	AGGTCAGGTGAGGACA
788	lib2-788	chr5	124426269	124426377	TTTTGTTGTTGTTGTTTTTTGTTTTTGGAGACAGGGTTTCCCTGTGTGGCCCTGGCTGTCCTGGAACTCACTCTGTAGACCAGGCTGGCCTCGAACTCAGAAACCCGC	Eef2k	-23171	Gm5737	7295	TTAGCTATAGGACACAGAAAAGCTCAGCTGACACCTGCCTTCCAGGAGGACAGCCACGGTCACCAGAGGTCCATTACCGTGGTCTGTAATCCAGGCTAGTCCTGAGAT	chr7	120819652	120819667	+	12.6667	3.54e-06	0.000632	AGGACAGCCACGGTCA
789	lib2-789	chr6	124443539	124443654	TTCAGGGCAGCCCCAGGGTGTGGAAAGAGATCAACATTCCAAGCCTGGGTCACTTCAGGTCTCTGCTCTCTACATTCTAACACAGAGCCCCGCATCCACCCAGCTTGGATCACCT	Dus1l	-26687	Fasn	1465	ACTGATAGCTACTTCTGAGATTGTCAGCCCTTCCAGGGTAGACACTTGACCTGGCCTGACCCTACCATGTTTTGCCAGAGCTACCTGGGACCATAGGATCTCCAGTTG	chr11	120823074	120823089	-	18.1455	9.31e-08	9.77e-05	GGGTCAGGCCAGGTCA
790	lib2-790	chr5	124528922	124529031	GGCATTCTGAAGCAACAAGTGCGCCTGAGAATTCCATCGGACTTGGTGACCTGTGATGGCCCCGGCCCAGCCACAACAGAAATAAAGCACAGGGAGGGGACACGAAATA	Tuba8	-3743	Pex26	23286	TTCTCCTGAGGCCTGTCTCCTTAGTGTGCAGCTGGCTGCCTTGACGTGTCCTCACGTGACCTGTGGGACTGCAGCCCTAGACGCTCTCCCTCTTTTTTCTTTTTCTTT	chr6	121206945	121206960	-	17.8909	2.73e-07	0.000159	AGGTCACGTGAGGACA
791	lib2-791	chr5	124530434	124530542	AATCATCAGTGGAAAGACCAGGAGATGAAGCACAGAGAGGCTTAGCAGGTTACCCAAGGTCACACTGCTACTCAATGCTCCAGGCTGGGCCAAGAGGACCCGGGCCTC	Ulk4	-24596			GCTTCATCCACGCGTGGTGGCCTCAGATGATCATTCTGGGTCATCTGGGTCATTTTGGGTCACCTGGGTCATTCTGGCACTGAGGCAGGATAGATAAATGGATCCCTG	chr9	121301785	121301800	+	11.903	2.16e-05	0.00295	gggtcattttgggtca
792	lib2-792	chr8	124803186	124803295	CACTCACAGACTTTACCACACAGACTGTGGACTGACAGCAGTGTGAGTGTCCCAGGCTGACCTCAAACTCAGTATATAGCTGAGCTTGGCCTTGAACTCCTGATTCTCC	Trak1	-9629			AGGCTGTCCTGAAGTCCTCCTAGCAGAACCTGTAACAGTGTCCACCTGACCTCTGCTGTCCTCCTTTGTTCCTTCAAGGGACCCAGGGACCCTCACAACAGTCATAAG	chr9	121357378	121357393	-	17.8909	2.73e-07	0.000159	AGGACAGCAGAGGTCA
793	lib2-793	chr8	124939713	124939821	CTGAACCACCTCCAGGTGGCAAGAGTGGAGGGAGCCACAGAGGGAAGGGACAAAGGAGGCCACACAGAAAGTGTGTGGCAGGGAGTAAAATGTTCTTTTCCAAAGGGA	Trak1	-8830			ACTAGCCACTTGTTATAGAGCCAGTGGACTCATGGGAGTGACAGGAAGGGCATCGAAGGTCAGAGAGCGCTAAGATGGGGAGTTTTGGGAGGCTTTGGCTACTGGAGC	chr9	121358178	121358193	+	17.6364	6.48e-07	0.000289	AGGGCATCGAAGGTCA
794	lib2-794	chr5	125011728	125011836	TCATTAGCCTTTAGAGGCTCTATGGCCTTAAGGGCAGGGCCAAACATGTCCTGGTGTGCCCTTGAGGCAAAGATGGCCCTATGTAGCACAGGGCACTCAGCCATGGCC	4930432M17Rik	-25145			CACTGTGTCTCGCATATGCAATAAGTTCACAATGAATAGAGAATGGGGGTCACGGCAGGGCAGACTTTCTGGACAACTATGCACTGAATATAGGGAGAGGGCAGCCAA	chr3	121645608	121645623	+	12.9212	2.35e-06	0.000632	GGGTCACGGCAGGGCA
795	lib2-795	chr5	125159484	125159592	AGGGCCTCTCTGTGGTCAGAGGAAGTCTGGCTCACAGCCAAACACAGGGCCAGGCCAGGACAAACCGGGCCGGGAGCCCACAGAGGCCCAGGCAACCCGAGACACCAT	Nktr	-372	Ss18l2	8475	CCTTGATTTTTGTTTCCTTTCGTTGTATTTCTGAGAAAGCCTCAAGTGACCCAGGCTGGCCTCGAGCCGGCGGCCAGCCTCGTCTCACCCTGGCGGGCAAGGGAGGCA	chr9	121718796	121718811	-	12.6667	3.54e-06	0.000632	AGGCCAGCCTGGGTCA
796	lib2-796	chr5	125168303	125168411	GCTCGATCTGACTCAGTTTTGTCTAAGTGTGGGTGAATGTGTACACAGGCCAGTGGAGGTCAGAGGACATCTCAAGCGCTGGTCAGATCCTGTCTAACCCTGGTTTTT	Ccdc13	-17684	Higd1a	1217	GCATTCGCATTCCGCCACAGCCTTCCCTCCTCCATCCGGTGACACAGGGTCACGTAAGGTCTGCGCAAACCCCGGGTGGCGCCCGGGAAGGCCAGGCCGAGGTGCCCG	chr9	121857136	121857151	+	12.4121	6.46e-06	0.000971	GGGTCACGTAAGGTCT
797	lib2-797	chr5	125175133	125175241	TCACTAGGAGAAATCTCTCTTCCACTCACTGCCACCACGGGCACACTGTCCTGCTGTGACCTTGGGCCAACTGCCCCTCTGACCTGTGTGGCTCTCAGGAGCAAGGGC	Ackr2	-23448	Higd1a	-16545	CCGTACTTGTTCCCTAGTGGCTGTACAAGTTTGTACCAGGAACAGATGACCTGCCCTGACCTCGCCTCCTCGCCAGAATGAGCTGCCATCTGATTGACCTTGACAATT	chr9	121874899	121874914	-	23.3697	2.32e-09	2.1e-05	AGGTCAGGGCAGGTCA
798	lib2-798	chr5	125331428	125331536	TTGTTGTTGTTTCTCTTTGTAGCTCAGCCTGGCCTGACCCTGCCCTAGGCCAGTGGAGGCCAAGGTCACCAGTGAGGGAGAGAGTGAGGAGAGAGGAGAGAGGTAAAA	Snai3	-8866	Rnf166	6465	ACCAGGGAACCCAAGCACCAAGCGGTACAGCAGCTGACTCAGCCCAAGGTCACTCCAGGTCATCTGCCTGGCGACCTTCAGGACACTGACAGGTTAACACAGTCGCAG	chr8	122469591	122469606	+	23.1152	1.36e-08	2.1e-05	AGGTCACTCCAGGTCA
799	lib2-799	chr5	125403616	125403724	GGCAGAGGCAGGTGACCTCTGCGAGTACAAGGCCCAGTGGGTGCCAAGGACAGCCGAGGACAAGTCCAGTCACATGACAGGCAAGTGGTGTCAGTGAGTTCCTTGCCA	Atp2a2	7575			ACCTTGTTAAAGTGGGTATGAATTTCCTTCTTGGCAGCCAATCCTGAGGACAACTTAGGCCACCGTCCCTTACCAGCTGGAGTGAAGGAATAGGGTGAGCAGTGTCAG	chr5	122494642	122494657	+	12.1576	1.23e-05	0.00171	AGGACAACTTAGGCCA
800	lib2-800	chr1	125433554	125433662	GCCACTCCAAATGTGTTCTTAATTCAAGGTTGCCCTTTAAGAAAAAAGGTCACTTAGGGACAATTAAGTTCAAGTACCAAATACTATTCATTCAAAAATAACCAAAAC	Kdm2b	-25688	Orai1	-287	CCACCTTGTTCCAAGGAGGAAATAGGCCTCAGGAGGCGCCCAGAGGTGACCTCGGATGGCCTAAGTCAAGAGCTCCGGGAGCAAAGCCACAGGAGCAGCTGCAAAGAG	chr5	123014778	123014793	-	17.8909	2.73e-07	0.000159	AGGCCATCCGAGGTCA
801	lib2-801	chr8	125976517	125976626	GTCACCCCAGTTGGGAGTCCATAGGTCACCTCAAATGGAAATGCATAGGTCACTCCAGGTGAGTAGAGTCCATAAGCTACCTTAGATAAAAGTTCACAGGTCACCTCAA	Chmp1a	9496	Dpep1	17022	CCGTCTTCACATCCGACGTTTCCTTCTAAAGCATCCAGGCCTGGACAGGGCACCTGAGGTCAAGGATTCTGCAGGTTTCACACAGTTGGGGGAGAAGCTAGAGCACAC	chr8	123203256	123203271	+	17.8909	2.73e-07	0.000159	AGGGCACCTGAGGTCA
802	lib2-802	chr8	125976617	125976727	TCACCTCAAGTGAGGACAATTCAAAGGTCACCTCAGATAAAAGTTCACAGGTCACCTCAGGTGAGGACAGTTCAAAGGTCACCTCAGATAAAAGTTCACAGGTCACCTCA	Vps37b	6093			CAGCCACCGCAGATCAGGTACAAACGGTCACTCCAGGTTCCACTTTAGGCCAGTTCAGGCCAGTTCAGACAGAAGCACCGTGAGAAGACATCAAAATGGGGTCACTCA	chr5	124026168	124026183	+	12.4121	6.46e-06	0.000971	AGGCCAGTTCAGGCCA
803	lib2-803	chr8	125976668	125976778	TCACCTCAGGTGAGGACAGTTCAAAGGTCACCTCAGATAAAAGTTCACAGGTCACCTCAGGTGAGGACAGTTCATAGGTTACCTCAGATGGAAGTTCCTTGGTCAGCTCA	Abcb9	13444			AGACTAGTCCTGGTACCGTCTTTTTTTTTTTTCTTTGTTTTGTTTGAGGCCACCCTGGGTCACAGGGTCATGGGTGTGTACCACACATGGTTGCAACGTGTTGTGTGA	chr5	124082346	124082361	+	12.6667	3.54e-06	0.000632	AGGCCACCCTGGGTCA
804	lib2-804	chr8	126022370	126022480	TCTCTCTCTCTCTCTCTCTCTCTCCCTCTCTGTGCTCACAGGGTACAGAGGTCAGAGGAGGACATGGGGTATCCTGGTCTATCACTCTTGGTTTTATTCCCATGAGACCA	Abcb9	13347			GTGTTGTGTGAGGTGCCTGCCTGTCTACCGAGTGGAAACTGGCTGAAGGTCAGCTGGGGACAGCCAACGTGACAGCGCATGTGCCCACCACAGCCAGATTCCAAACTT	chr5	124082443	124082458	+	12.6667	3.54e-06	0.000632	AGGTCAGCTGGGGACA
805	lib2-805	chr4	126237345	126237455	CCCACGATGAGCCCAAGGACTCTCAAGAGGACTGTTACCCCCACCCCAAGTCACGCGGGGTCACGCTTATTTTTTCCTAAGATCTGGTGCTCCTTTTGCAGACACAGGCA	Abcb9	2320			GAGCTACAGCCTGATTAGTCAGCATCTGCCTTTCCAAAGGGAGCCAGGGCCAAGTAGGGTCAGGGCAGAGAGAAGGAGTGAGACAGGCAGGCTCCCTCAGCCCTTCCA	chr5	124093470	124093485	+	6.93333	9.12e-05	0.00994	GGGCCAAGTAGGGTCA
806	lib2-806	chr4	126239312	126239421	ATTCCCCCCATTTCACACATGAAGAGAGTGAGGTTTGAGAAGTTAAAGGTCACACAAGGTCAGAGTTTGAATCTAAGTCTGACTTAGGAGTCCTCACTGAGGTATGCAA	Pitpnm2	-7715			AAGGCTCAAGGCTGTAACACTAATCAACCAAGGCTGGCCAGAGGCAGGGCCACCCTGGGACACACTGCTAAGGCTCACACCATGCGGATGAACAGACTCGAGCCTTGG
807	lib2-807	chr7	126269635	126269743	GTGTGTATATCTGTGCATTACTTGCATGCATGCTCGGTGCTCTAGAAGGTCAAAGGAGGGCACCAGATCTCCTGGAACCGAAGTTACAGACCGTTGTGAACTGGGACC	Mphosph9	316			AAAGGGAGTCCCAGTACCGCTACCCGGGGAGGGGAACGAAGGGGAGGGGGCAGGGCAGGACACTCACGCCCCTTGCAAAGGCAGCAATCCGATTGGGCCTCACTGATG	chr5	124327526	124327541	+	7.69697	3.72e-05	0.00483	GGGGCAGGGCAGGACA
808	lib2-808	chr7	126293376	126293491	TCTGTTGCCGTCACATGTCAGCCTGGGTTCTAGGCCAGTACCCTTTCAGGGGCAGAGCAGGTCACTGAAGTGAGGAGGGAGTGTGATGTGTGTCTAAGTGTCCAGACACCTCACC	Kmt5a	-19170	Sbno1	-713	TTTTGTTGTTGTTGTTTTTTGTTTTTGGAGACAGGGTTTCCCTGTGTGGCCCTGGCTGTCCTGGAACTCACTCTGTAGACCAGGCTGGCCTCGAACTCAGAAACCCGC	chr5	124426315	124426330	-	7.44242	4.14e-05	0.00503	AGGACAGCCAGGGCCA
809	lib2-809	chr6	126658156	126658265	CCACAGAAAGTCTTATCAGACAAAGCACCCTCTGAGAAGCTGGCCTTGGGTCACCCCAGGCCACCAATGACCTCACAGCAGGCAGCATTGCTTGTGTGCCTGCAAGAAT	Pex5	-28530	Clstn3	21197	TTCAGGGCAGCCCCAGGGTGTGGAAAGAGATCAACATTCCAAGCCTGGGTCACTTCAGGTCTCTGCTCTCTACATTCTAACACAGAGCCCCGCATCCACCCAGCTTGG	chr6	124443585	124443600	+	12.4121	6.46e-06	0.000971	GGGTCACTTCAGGTCT
810	lib2-810	chr2	126675294	126675403	CAGCGAAGAGATCAACTTCCACATCCGGTGGTAACAGGGCCCTACACAGACCCGCACTGACCTGGAAAAGCTTCGGGAGCGGCGGCGGGGGAGCAGCGGGAGGAGGTGC	Rilpl1	903			AATCATCAGTGGAAAGACCAGGAGATGAAGCACAGAGAGGCTTAGCAGGTTACCCAAGGTCACACTGCTACTCAATGCTCCAGGCTGGGCCAAGAGGACCCGGGCCTC	chr5	124530480	124530495	+	17.6121	8.82e-07	0.000354	aggttacccaaggtca
811	lib2-811	chr7	126823002	126823110	GAAATCTTCTTGGCTGGAGTGAGCACCCCTAAGCTGAGATCCCTGCAGGCCACTGAGGGACACCCATTTATGTTTATAAGCACCAGCAGAAGGAAATGCCAGACATTT	Trim67	10149			ACTCACAGACTTTACCACACAGACTGTGGACTGACAGCAGTGTGAGTGTCCCAGGCTGACCTCAAACTCAGTATATAGCTGAGCTTGGCCTTGAACTCCTGATTCTCC	chr8	124803233	124803248	-	12.6667	3.54e-06	0.000632	AGGTCAGCCTGGGACA
812	lib2-812	chr2	126876686	126876794	TTTCAGACATTTAGTGTTATTTGAGTTCCTTTGTAGCCCAGGCGCCTGGCCTAAAATGACCTTGAACTATGGATTCTGCCTTTAACCCCACACTGCTGGGATTGCCGG	Egln1	9557			CTGAACCACCTCCAGGTGGCAAGAGTGGAGGGAGCCACAGAGGGAAGGGACAAAGGAGGCCACACAGAAAGTGTGTGGCAGGGAGTAAAATGTTCTTTTCCAAAGGGA	chr8	124939759	124939774	+	7.18788	5.4e-05	0.00621	GGGACAAAGGAGGCCA
813	lib2-813	chr10	127196232	127196342	AAACTACTTCAATCCCCTCCCTCAACTCTTGCCTCCTTCCAGACTGTTACCTCCGGTGACCCCCCCCACCCCCAACCCTCGCAGCCTGTTACCAGAAGTGGGCTGGTGAC	Rflna	8561			TCATTAGCCTTTAGAGGCTCTATGGCCTTAAGGGCAGGGCCAAACATGTCCTGGTGTGCCCTTGAGGCAAAGATGGCCCTATGTAGCACAGGGCACTCAGCCATGGCC	chr5	125011774	125011789	-	12.6667	3.54e-06	0.000632	AGGGCACACCAGGACA
814	lib2-814	chr10	127229094	127229202	TAGAAATGAGTACTGTGATTACCACCAGCACCTAAGGGAAGGCTTGGGGCCATGGGAGGTCAGGGTTGGCTATGAATGAGATTTGGGCTTTTTAGCAAATGTTTCTGT	Ncor2	19515			AGGGCCTCTCTGTGGTCAGAGGAAGTCTGGCTCACAGCCAAACACAGGGCCAGGCCAGGACAAACCGGGCCGGGAGCCCACAGAGGCCCAGGCAACCCGAGACACCAT	chr5	125159530	125159545	+	7.69697	3.72e-05	0.00483	GGGCCAGGCCAGGACA
815	lib2-815	chr4	127235907	127236015	GGGGGCGCTCGAGCCCGTTATTCTTTGGAGACCGGTACAGGGGTTTTGACCAGCTTTGACCTCGTGCGCCTGCAAGCCTCCAGTCCCAGCGATGTGGCCAATTCTAGA	Ncor2	10696			GCTCGATCTGACTCAGTTTTGTCTAAGTGTGGGTGAATGTGTACACAGGCCAGTGGAGGTCAGAGGACATCTCAAGCGCTGGTCAGATCCTGTCTAACCCTGGTTTTT	chr5	125168349	125168364	+	17.8909	2.73e-07	0.000159	aggccagtggaggtca
816	lib2-816	chr7	127512988	127513096	GGGGGCGGGGCCGCCGTCTGAGGAGTCAAAACTTGGCAGAGGTCAAGGGTCATGCTGGGTCAGTCCACTGCGGGGGGGGTGGGGGGGTATTGGGAGGTCATAAAGAAG	Ncor2	3866			TCACTAGGAGAAATCTCTCTTCCACTCACTGCCACCACGGGCACACTGTCCTGCTGTGACCTTGGGCCAACTGCCCCTCTGACCTGTGTGGCTCTCAGGAGCAAGGGC	chr5	125175179	125175194	-	17.8909	2.73e-07	0.000159	AGGTCACAGCAGGACA
817	lib2-817	chr3	127527671	127527779	GCGGTGCGGAAGACAAGGGGAAGGTTCCCAGAAAAAAAGGAAGCTCTGGTCAGCACAGGCCAGGCAGTGGCGGAGGACACATTGGCAAAGTGTGGAGAAGGCATTCCA	Scarb1	9612			TTGTTGTTGTTTCTCTTTGTAGCTCAGCCTGGCCTGACCCTGCCCTAGGCCAGTGGAGGCCAAGGTCACCAGTGAGGGAGAGAGTGAGGAGAGAGGAGAGAGGTAAAA	chr5	125331474	125331489	+	12.6667	3.54e-06	0.000632	AGGCCAGTGGAGGCCA
818	lib2-818	chr3	127527824	127527933	AGTCATGTGCTGGGTCCTATCTGCCAATTAACTTGGCTGGCGAAGAAGGTCATGTTAGGGCACAACAAAAATGAGGTTGACAGCAAGCCCAGAATGCTAAACCCAGAAA	Ubc	-13656			GGCAGAGGCAGGTGACCTCTGCGAGTACAAGGCCCAGTGGGTGCCAAGGACAGCCGAGGACAAGTCCAGTCACATGACAGGCAAGTGGTGTCAGTGAGTTCCTTGCCA	chr5	125403662	125403677	+	12.9212	2.35e-06	0.000632	aggacagccgaggACA
819	lib2-819	chr10	127644055	127644165	CTCCGCCTTCCCACCCTAGGGGACTGATCTCAAGAAAGGACGGTCCTTGTCCTAGCCCGACCTATAGACCCTGCAACGTTACCGGCAGCTCAGGAGAAAAATATGGCTTA	Actr3	1939			GCCACTCCAAATGTGTTCTTAATTCAAGGTTGCCCTTTAAGAAAAAAGGTCACTTAGGGACAATTAAGTTCAAGTACCAAATACTATTCATTCAAAAATAACCAAAAC	chr1	125433600	125433615	+	12.1576	1.23e-05	0.00171	AGGTCACTTAGGGACA
820	lib2-820	chr10	127746028	127746136	CCTCTCTGTGAAGTTGTATTTGCTTCCCTGCAGTTAGTTCCTCCTGAGGGCACTCCGGGACACCTGGTGGGAGGAGTTAACTTTATTTTGCATTTTTAACTTTACACC	Kcnk1	-18498			ACCTCAAGTGAGGACAATTCAAAGGTCACCTCAGATAAAAGTTCACAGGTCACCTCAGGTGAGGACAGTTCAAAGGTCACCTCAGATAAAAGTTCACAGGTCACCTCA	chr8	125976665	125976680	+	17.6121	8.82e-07	0.000354	AGGTCACCTCAGGTGA
821	lib2-821	chr8	128357812	128357920	CATTGAGCCCGGTATATGTACTTGATCAGAAGCCTCAACCAGTTTATGTCCCTGGGTGTCCTTGCTATTCATAAACCAAAGCCACCTGCTGCAGTTCTCGGAAAGCCC	Kcnk1	-18447			ACCTCAGGTGAGGACAGTTCAAAGGTCACCTCAGATAAAAGTTCACAGGTCACCTCAGGTGAGGACAGTTCATAGGTTACCTCAGATGGAAGTTCCTTGGTCAGCTCA	chr8	125976665	125976680	+	17.6121	8.82e-07	0.000354	AGGTCACCTCAGGTGA
822	lib2-822	chr10	128361402	128361510	TCTGCCTACCACCATCTCTAGAGCAAGACTCAGGCTCCTCCTCTTTAGGTCAGAGCAGGTTACAGACAAGCTGCAGTCACTCATGGAGCTTTGTTTCTATGCTGCCAC	Kcnk1	27255			TCTCTCTCTCTCTCTCTCTCTCCCTCTCTGTGCTCACAGGGTACAGAGGTCAGAGGAGGACATGGGGTATCCTGGTCTATCACTCTTGGTTTTATTCCCATGAGACCA	chr8	126022418	126022433	+	17.8909	2.73e-07	0.000159	aggtcagaggaggaca
823	lib2-823	chr10	128369745	128369854	CATGCATGCTCTCCAGGAGGGCTTTGGGGTGTCATGATCTTGCTCTGTAACCTGCACTGACCTTGAACTCATATGCACCTTCTTGCTGCCACTTCCCAGTTGCTGGAAT	Map7d1	18883			CCACGATGAGCCCAAGGACTCTCAAGAGGACTGTTACCCCCACCCCAAGTCACGCGGGGTCACGCTTATTTTTTCCTAAGATCTGGTGCTCCTTTTGCAGACACAGGC	chr4	126237392	126237407	+	12.6424	4.3e-06	0.000753	AAGTCACGCGGGGTCA
824	lib2-824	chr1	128384163	128384271	GATGACATTCAAGAATTGATTGTCTCCCTTTATCACATGGGTTTCTGGGTCATCTCAGGTCATAGTGCTTGGTGGCAGGTACCTACACCGATGAACCATCTTGATAGC	Map7d1	16916			ATTCCCCCCATTTCACACATGAAGAGAGTGAGGTTTGAGAAGTTAAAGGTCACACAAGGTCAGAGTTTGAATCTAAGTCTGACTTAGGAGTCCTCACTGAGGTATGCA	chr4	126239358	126239373	+	22.8606	3.43e-08	4.82e-05	aggtcacacaaggtca
825	lib2-825	chr7	128418271	128418380	GGGCACTGGGTCCAGCCCTCAGTTACCCGCGCAGGGCAGGGCGCGGTGGCCCCGGGTGACCCTCAGCTCCCGCGCACATCCCGGTCCCTCCCCTCGCGGCCTGGAGACA	Sbk1	-2930			GTGTGTATATCTGTGCATTACTTGCATGCATGCTCGGTGCTCTAGAAGGTCAAAGGAGGGCACCAGATCTCCTGGAACCGAAGTTACAGACCGTTGTGAACTGGGACC	chr7	126269681	126269696	+	17.6364	6.48e-07	0.000289	aggtcaaaggagggca
826	lib2-826	chr2	128573156	128573264	AAAACAAACAAAAACAAAACCCTCATAGGGCTTTCCTTATATAGATTGTCCTCAGGAGACCTCTGACTGAATGTTCCCTCCTCCCTAGCTAGCAGCTGCTTCTTAGCA	Sbk1	20815			TGTTGCCGTCACATGTCAGCCTGGGTTCTAGGCCAGTACCCTTTCAGGGGCAGAGCAGGTCACTGAAGTGAGGAGGGAGTGTGATGTGTGTCTAAGTGTCCAGACACC	chr7	126293424	126293439	+	12.6667	3.54e-06	0.000632	GGGGCAGAGCAGGTCA
827	lib2-827	chr10	128583774	128583882	ATGATGTCAGCACACAGGAACCTCAATCCCAGGAAGCTCTGGGCTGTGTCCCTCCCTGCCCTTGGAGAGCAGGGCTGGGCTCAAGTGAACCTGACAACAAGGGGCGGA	Kcna1	-13415			CACAGAAAGTCTTATCAGACAAAGCACCCTCTGAGAAGCTGGCCTTGGGTCACCCCAGGCCACCAATGACCTCACAGCAGGCAGCATTGCTTGTGTGCCTGCAAGAAT	chr6	126658203	126658218	+	12.9212	2.35e-06	0.000632	GGGTCACCCCAGGCCA
828	lib2-828	chr4	129133805	129133914	CTTTTACACTAATCCTCTGAAAGGTCCTTAGAGGTAAGGGAGGTAAAAGGTCAAATCAGGTCCTGAACTTGAAGCCATGGATTTTAGACACAGCTCCATAGTTCATTGT	Gabpb1	219			TTTCAGACATTTAGTGTTATTTGAGTTCCTTTGTAGCCCAGGCGCCTGGCCTAAAATGACCTTGAACTATGGATTCTGCCTTTAACCCCACACTGCTGGGATTGCCGG	chr2	126675341	126675356	-	12.6667	3.54e-06	0.000632	AGGTCAGTGCGGGTCT
829	lib2-829	chr4	129148786	129148895	GTTTGGCATATCTCAGTCTAACAGGCTAACTCACAGCATCTTGGACAAGTCAACTGAGGTCAACAACAAGCGTGCCCATCAAGAGAGGTGACTGGACTACTGCCTTTCA	Aldoa	-23915	Fam57b	-247	GAAATCTTCTTGGCTGGAGTGAGCACCCCTAAGCTGAGATCCCTGCAGGCCACTGAGGGACACCCATTTATGTTTATAAGCACCAGCAGAAGGAAATGCCAGACATTT	chr7	126823048	126823063	+	7.18788	5.4e-05	0.00621	AGGCCACTGAGGGACA
830	lib2-830	chr5	129478092	129478200	GAAAACTGTGTCCTTGTTCCCCAGCATAGCAGAGGCGGCACCACCAAGGTCAAGTGAGGGCACTTGTGGCCCACATCAACATCTGCCAAGCCCAAGCCATGTGGCTTT	Dtx3	-578	Pip4k2c	15268	AAACTACTTCAATCCCCTCCCTCAACTCTTGCCTCCTTCCAGACTGTTACCTCCGGTGACCCCCCCCACCCCCAACCCTCGCAGCCTGTTACCAGAAGTGGGCTGGTG	chr10	127196278	127196293	-	12.6424	4.3e-06	0.000753	GGGTCACCGGAGGTAA
831	lib2-831	chr2	129598371	129598480	CTCACCGTGCAGCGGGGTAGAGGGCTTAGCACAGGTCTCCAGATCCAAAGTCAGGTCGGGTCAGGCCACGGAGGGAGGTGCCAGACCTCCTACAATACGTGCGGACACT	Pip4k2c	-17593			TAGAAATGAGTACTGTGATTACCACCAGCACCTAAGGGAAGGCTTGGGGCCATGGGAGGTCAGGGTTGGCTATGAATGAGATTTGGGCTTTTTAGCAAATGTTTCTGT	chr10	127229140	127229155	+	12.6667	3.54e-06	0.000632	GGGCCATGGGAGGTCA
832	lib2-832	chr5	129768216	129768324	AGTACCACCTAAGTGGAGCCTCCTGAGATGATGTAAAATGTAGCTGTGACCTCGGGTGACCCAAGGGCAGTGGGAACGCAGCAACTCACTAACCCAGCTCCTTGTTGG	Smim12	-7823			GGGGGCGCTCGAGCCCGTTATTCTTTGGAGACCGGTACAGGGGTTTTGACCAGCTTTGACCTCGTGCGCCTGCAAGCCTCCAGTCCCAGCGATGTGGCCAATTCTAGA	chr4	127235953	127235968	-	17.6364	6.48e-07	0.000289	AGGTCAAAGCTGGTCA
833	lib2-833	chr5	129774504	129774617	AGAGTTCAGGGCCAACAGGACTACAAGAAACCCTGACTCAAAATAAAGGGCAGTTAAGGTCAGGACTCAGCACCCACATGGCAGCTCGCCTCCCAGGACCTCCAGTGCCACCT	Gm42715	-6542	Srcap	24	GGGGGCGGGGCCGCCGTCTGAGGAGTCAAAACTTGGCAGAGGTCAAGGGTCATGCTGGGTCAGTCCACTGCGGGGGGGGTGGGGGGGTATTGGGAGGTCATAAAGAAG	chr7	127513034	127513049	+	12.4121	6.46e-06	0.000971	GGGTCATGCTGGGTCA
834	lib2-834	chr4	129811506	129811614	CTGGGCTCAGAAAGAGTAGGTAACTTCCACCTGGTCGCACGGTGGATGACCTGGGATAACCTCAGTTTGGTTGGTTGCATGAATTTCCCACCACACCCTGTTACTTCC	Larp7	25624			GCGGTGCGGAAGACAAGGGGAAGGTTCCCAGAAAAAAAGGAAGCTCTGGTCAGCACAGGCCAGGCAGTGGCGGAGGACACATTGGCAAAGTGTGGAGAAGGCATTCCA	chr3	127527717	127527732	+	12.6667	3.54e-06	0.000632	TGGTCAGCACAGGCCA
835	lib2-835	chr5	130144880	130144988	TCAGACCAGCGACTAACTGTAGGCGCGTTGGTCGTTAGACTGTTGGAGGGCAGCACAGGACATCCTAACTGCTTGCAGGTCCTCGGCGTCTAGCGCCCGCCGGCGGCC	Larp7	25470			AGTCATGTGCTGGGTCCTATCTGCCAATTAACTTGGCTGGCGAAGAAGGTCATGTTAGGGCACAACAAAAATGAGGTTGACAGCAAGCCCAGAATGCTAAACCCAGAA	chr3	127527870	127527885	+	17.3818	1.15e-06	0.000422	AGGTCATGTTAGGGCA
836	lib2-836	chr3	130691500	130691608	CCACTAGGCGGTTCTCCCTCGGCGATTCTCACACAGCTACAGGCAGAGGGCAGCTGGGGCCAGCACCCGGGGCCAGCAGCTGATACAGCGGTCAGCTCCAAGTTCAGC	Stat6	1124	Nab2	22600	TCCGCCTTCCCACCCTAGGGGACTGATCTCAAGAAAGGACGGTCCTTGTCCTAGCCCGACCTATAGACCCTGCAACGTTACCGGCAGCTCAGGAGAAAAATATGGCTT	chr10	127644102	127644117	-	12.6667	3.54e-06	0.000632	AGGTCGGGCTAGGACA
837	lib2-837	chr3	130699959	130700068	TGGAGCAGGTGCCAGCACTCTCGGTCCCTCAGAAGACTGAAGCAGGAGGTCACTCAAGGTCATGAGCTTATAACCACCTGGGTTCACACACTGAGCTTATAGCTCAGAA	Gpr182	5650	Zbtb39	6544	CCTCTCTGTGAAGTTGTATTTGCTTCCCTGCAGTTAGTTCCTCCTGAGGGCACTCCGGGACACCTGGTGGGAGGAGTTAACTTTATTTTGCATTTTTAACTTTACACC	chr10	127746074	127746089	+	7.44242	4.14e-05	0.00503	AGGGCACTCCGGGACA
838	lib2-838	chr4	130800437	130800545	GAGTGCCATTTCTCTCCAGACCTTGGGGACATGGTCACTCACATCCAGGCCACCCAGGGTCATGAAGGACACTGGGTGTGGAGTCATATCACTGGGTCCTCGTCTTCA	Nrp1	-1418			CATTGAGCCCGGTATATGTACTTGATCAGAAGCCTCAACCAGTTTATGTCCCTGGGTGTCCTTGCTATTCATAAACCAAAGCCACCTGCTGCAGTTCTCGGAAAGCCC	chr8	128357858	128357873	-	7.44242	4.14e-05	0.00503	AGGACACCCAGGGACA
839	lib2-839	chr2	131209210	131209318	GGCATGCACGCATGTTTCCAGGGACCCAACAGACTCTCTGAAGCAAAGGTCAAAAGAGGCCAATGGCCACAGGGCAAGTATCTCCCAGGGCACACCCACATCAGGTGA	Coq10a	7498	Cs	23722	TCTGCCTACCACCATCTCTAGAGCAAGACTCAGGCTCCTCCTCTTTAGGTCAGAGCAGGTTACAGACAAGCTGCAGTCACTCATGGAGCTTTGTTTCTATGCTGCCAC	chr10	128361448	128361463	+	17.6121	8.82e-07	0.000354	AGGTCAGAGCAGGTTA
840	lib2-840	chr2	131210381	131210489	AGGACGTGGTGCCCTGGGGTAATGACGCGCTCAGCTGGCGGCAGAAGGGTGACCAGAGGTCAAAGTCTGCAAATCTAGGTTCCCTTCCTGAAGCGGGCTTGCTAAATT	Mcm6	-24553			GATGACATTCAAGAATTGATTGTCTCCCTTTATCACATGGGTTTCTGGGTCATCTCAGGTCATAGTGCTTGGTGGCAGGTACCTACACCGATGAACCATCTTGATAGC	chr1	128384209	128384224	+	17.6364	6.48e-07	0.000289	gggtcatctcaggtca
841	lib2-841	chr2	131237573	131237681	AGACGTGCTTCTGGGGACCCCTCTGGGGATCAAACTCCTTTCACAGGGGTCACCCAAGGTCATCAGAAAACACAGATTTACATTCTGATTCATAACAGTAGCAAAACT	Rgs10	-153			GGGCACTGGGTCCAGCCCTCAGTTACCCGCGCAGGGCAGGGCGCGGTGGCCCCGGGTGACCCTCAGCTCCCGCGCACATCCCGGTCCCTCCCCTCGCGGCCTGGAGAC	chr7	128418317	128418332	-	7.69697	3.72e-05	0.00483	GGGTCACCCGGGGCCA
842	lib2-842	chr2	131491432	131491541	TATTAAAAGTTTGAGGGTTTTACTAGGGAAATACACTTTTTAAAAAGGGCCACTTCAGGACATGGGCTGGGTACTGAGAGGATGTGAGCATTCTTTTCCTTTCACCTGA	Spdye4c	-19131			TCACCGTGCAGCGGGGTAGAGGGCTTAGCACAGGTCTCCAGATCCAAAGTCAGGTCGGGTCAGGCCACGGAGGGAGGTGCCAGACCTCCTACAATACGTGCGGACACT	chr2	128573202	128573217	-	12.6667	3.54e-06	0.000632	AGGTCTCCTGAGGACA
843	lib2-843	chr2	131493970	131494080	TCTTATTACACTCAAATAAAATCTTAGAGCTTTCCCTTGGCCTAGTTGACCCTCTGTGACCTCTTAGCCTTATTTGACTCTTGACACCTTATTTTCTCCCTGTCAGACAC	Pa2g4	-17841	Erbb3	5824	ATGATGTCAGCACACAGGAACCTCAATCCCAGGAAGCTCTGGGCTGTGTCCCTCCCTGCCCTTGGAGAGCAGGGCTGGGCTCAAGTGAACCTGACAACAAGGGGCGGA	chr10	128583820	128583835	-	7.44242	4.14e-05	0.00503	AGGGCAGGGAGGGACA
844	lib2-844	chr1	131937745	131937853	TTGCCTGCGTGTATGTCTGTACCATATTCATGCCTGGTGCCTACTGAGGTCAGAAGAGGGCAAGTTCCTGGACATGCAGTGCTACACAATAGACTGTCTCTTAAGAAA	Hpca	-11824	Fndc5	-3139	TTTTACACTAATCCTCTGAAAGGTCCTTAGAGGTAAGGGAGGTAAAAGGTCAAATCAGGTCCTGAACTTGAAGCCATGGATTTTAGACACAGCTCCATAGTTCATTGT	chr4	129133852	129133867	+	17.3818	1.15e-06	0.000422	AGGTCAAATCAGGTCc
845	lib2-845	chr4	132057406	132057516	CTCTGACTGTAGCCCTGAGACATCTGAAGAAGGAACCAAGATCTGACTGACCTCCCATGACCCTCCTCAATCCTCTTCTCCCAAAGCCAAAATGAGCCCAGTGACCTTGA	Fndc5	11842			GTTTGGCATATCTCAGTCTAACAGGCTAACTCACAGCATCTTGGACAAGTCAACTGAGGTCAACAACAAGCGTGCCCATCAAGAGAGGTGACTGGACTACTGCCTTTC	chr4	129148832	129148847	+	17.3576	1.57e-06	0.000523	AAGTCAACTGAGGTCA
846	lib2-846	chr2	132131460	132131568	ACCAATCAGGGAACTCTTAGAAAGGCCGCAGCCCCACCCACTCCAAGGGGCAGGGGAGGACACAGAGGGGTTGGACTCATACCCTGCTGGCAGCAGCTCACCAGCTGC	Sfswap	-23075			GAAAACTGTGTCCTTGTTCCCCAGCATAGCAGAGGCGGCACCACCAAGGTCAAGTGAGGGCACTTGTGGCCCACATCAACATCTGCCAAGCCCAAGCCATGTGGCTTT	chr5	129478138	129478153	+	17.6364	6.48e-07	0.000289	AGGTCAAGTGAGGGCA
847	lib2-847	chr2	132132084	132132194	CACCTGCAAGACAGCTCACAACCATACTCCACTTCCAGGGAATATCATGCCCTCTTCTGACCTCCCCAGGCACCAGACATGCTTGTGGTGCACACGCATAAATATATGCA	Sirpa	5587			GGCATGCACGCATGTTTCCAGGGACCCAACAGACTCTCTGAAGCAAAGGTCAAAAGAGGCCAATGGCCACAGGGCAAGTATCTCCCAGGGCACACCCACATCAGGTGA	chr2	129598423	129598438	+	12.6667	3.54e-06	0.000632	AGGTCGGGTCAGGCCA
848	lib2-848	chr7	132302569	132302678	CTGTGTATAAGTGGGCAGAGCAGGCATCTGGCTTTCTGGTTTCCTGAGGTCAGCTTGGGCCACGTGGCTATCTTGTTTGCTGGTCTGGGTGGCAAAGGGCCAGTTCGGA	Psph	19179			AGTACCACCTAAGTGGAGCCTCCTGAGATGATGTAAAATGTAGCTGTGACCTCGGGTGACCCAAGGGCAGTGGGAACGCAGCAACTCACTAACCCAGCTCCTTGTTGG	chr5	129768262	129768277	-	18.1455	9.31e-08	9.77e-05	GGGTCACCCGAGGTCA
849	lib2-849	chr1	132312490	132312599	CATAATCATATGGTAGTGTTCCTAGTGAGGAGTGAGTTCATCCGGACAGGCCAGCTAAGGCCAGCACAGGCTGTCACATTCCTTGTAGGACTTGCTAGAATTTTAGCTT	Psph	12888			AGAGTTCAGGGCCAACAGGACTACAAGAAACCCTGACTCAAAATAAAGGGCAGTTAAGGTCAGGACTCAGCACCCACATGGCAGCTCGCCTCCCAGGACCTCCAGTGC	chr5	129774550	129774565	+	17.3818	1.15e-06	0.000422	AGGGCAGTtaaggtca
850	lib2-850	chr2	132598045	132598153	TGCATTGGCACGCCTCACCTGTTTCCAGCATTCAGAAAAGCACAGGTGACCTGAGTTGACCCTGAAGTTCTAGTTCACAGGGAAGCCCCCAAAGAACCACCCTCAGAG	Kctd7	73			TCAGACCAGCGACTAACTGTAGGCGCGTTGGTCGTTAGACTGTTGGAGGGCAGCACAGGACATCCTAACTGCTTGCAGGTCCTCGGCGTCTAGCGCCCGCCGGCGGCC	chr5	130144926	130144941	+	12.6667	3.54e-06	0.000632	AGGGCAGCACAGGACA
851	lib2-851	chr2	132686811	132686920	CTGCTGCAGGAGTTCAGGCAAATGCCCTCAGTTAAGATGGCCGCAGCTGACTTGCCTTGACCTTTTCTCGCCTCAGCAAAGACGGGTTCAACAACTTCCTTTTAAACTC	Ostc	17890			CCACTAGGCGGTTCTCCCTCGGCGATTCTCACACAGCTACAGGCAGAGGGCAGCTGGGGCCAGCACCCGGGGCCAGCAGCTGATACAGCGGTCAGCTCCAAGTTCAGC	chr3	130691546	130691561	+	7.44242	4.14e-05	0.00503	agggcagctggggcca
852	lib2-852	chr4	132922019	132922128	GACGACCACATCAGAAGAGAAGGCGGTCCAAGGAAATCTTCCCGGGGGGCCAGTCGGGGACAAACAGGGGAGCTGTCCCCTCCCGCGACCTCACCAGGTCGGAGAAGAA	Ostc	9430			TGGAGCAGGTGCCAGCACTCTCGGTCCCTCAGAAGACTGAAGCAGGAGGTCACTCAAGGTCATGAGCTTATAACCACCTGGGTTCACACACTGAGCTTATAGCTCAGA	chr3	130700005	130700020	+	22.8606	3.43e-08	4.82e-05	AGGTCACTCAAGGTCA
853	lib2-853	chr4	133545565	133545673	GAAAGCAGAAACACCCGTGGAGCGCAGAGTGGGTGCGGAAGCTCTGGGGTCACTCTGGGACAACGAAAACTGCTCTTGGGGGCTAAGTGCAGGGCGCTGACGGCGTTG	Sdc3	7954			GAGTGCCATTTCTCTCCAGACCTTGGGGACATGGTCACTCACATCCAGGCCACCCAGGGTCATGAAGGACACTGGGTGTGGAGTCATATCACTGGGTCCTCGTCTTCA	chr4	130800483	130800498	+	12.6667	3.54e-06	0.000632	AGGCCACCCAGGGTCA
854	lib2-854	chr7	133738318	133738426	GCTTATCAGAACCATCAGTTCACTAAAACCCCCACAACTGGAAAGTTGGCCTCCTGTGACCTCTGTGGTTTTAAGGCTCCGTTCCCTTCTCCTTGTCTTTAGCTCACC	Ap5s1	-1176	Cdc25b	22315	AGGACGTGGTGCCCTGGGGTAATGACGCGCTCAGCTGGCGGCAGAAGGGTGACCAGAGGTCAAAGTCTGCAAATCTAGGTTCCCTTCCTGAAGCGGGCTTGCTAAATT	chr2	131209256	131209271	+	17.3818	1.15e-06	0.000422	AGGTCAAAAGAGGCCA
855	lib2-855	chr1	134194091	134194201	CTACCACCTGGCTCCATAGGGACCTCTGAATGCACAGAGATGTCCAATGACCTCAGGGGACCTCCTGTCCTCCAGGTCCAGGTAGCCTCTGAGGACCCTTTTCAGGGGGA	Ap5s1	-5	Cdc25b	23486	AGACGTGCTTCTGGGGACCCCTCTGGGGATCAAACTCCTTTCACAGGGGTCACCCAAGGTCATCAGAAAACACAGATTTACATTCTGATTCATAACAGTAGCAAAACT	chr2	131210427	131210442	+	12.3879	1.02e-05	0.00147	GGGTGACCAGAGGTCA
856	lib2-856	chr1	134224549	134224658	CTCTCAGCCTGAGGAAGCCAGTGGCCTCCTGAGAGGGAGGTAGGAAGAGGGCAGATGAGGACACTGCAGGTGCCCAGGAAGCTAGTTGTGAGCGTAAGGATTCTATCAC	Pank2	-24873	Mavs	3522	TATTAAAAGTTTGAGGGTTTTACTAGGGAAATACACTTTTTAAAAAGGGCCACTTCAGGACATGGGCTGGGTACTGAGAGGATGTGAGCATTCTTTTCCTTTCACCTG	chr2	131237619	131237634	+	17.8909	2.73e-07	0.000159	gggtcacccaaggtca
857	lib2-857	chr1	134227307	134227415	CAACCTATGAGTCTCGACCCCTTTGGGGATTGAATGCCTATCACAGGGGTCACTTAAGGCCATCAGAAATATCAGATATTTACATTAGATTCATAACAGGAGCAAAAT	Smox	-456			TCTTATTACACTCAAATAAAATCTTAGAGCTTTCCCTTGGCCTAGTTGACCCTCTGTGACCTCTTAGCCTTATTTGACTCTTGACACCTTATTTTCTCCCTGTCAGAC	chr2	131491478	131491493	+	7.18788	5.4e-05	0.00621	GGGCCACTTCAGGACA
858	lib2-858	chr1	134234041	134234154	CGATCCACAGCAATAGCAAGCAGAGCCAGGATGGAGCTCTGGGTGAGGATGAGGACAGGACAGGCCACCATGAGGCAGGTGTGGAAGTAGGTCTGTGGCCCAATGTTGATAAG	Smox	2082			ACCAATCAGGGAACTCTTAGAAAGGCCGCAGCCCCACCCACTCCAAGGGGCAGGGGAGGACACAGAGGGGTTGGACTCATACCCTGCTGGCAGCAGCTCACCAGCTGC	chr2	131494016	131494031	-	17.6364	6.48e-07	0.000289	AGGTCACAGAGGGTCA
859	lib2-859	chrX	134248322	134248430	CAAAGACAGAGAGAGAGGGGGAGGGAGAGAGGCTGCCTGGCAGGCAGAGTCAAGGCAGGTCAGGGTCTGTTGGCAGATTTCCCAGCCTGCCGAGGTACGGAACAATAA	Nucks1	27243			TTGCCTGCGTGTATGTCTGTACCATATTCATGCCTGGTGCCTACTGAGGTCAGAAGAGGGCAAGTTCCTGGACATGCAGTGCTACACAATAGACTGTCTCTTAAGAAA	chr1	131937791	131937806	+	17.6364	6.48e-07	0.000289	aggtcagaagagggca
860	lib2-860	chr4	134300531	134300641	GTTGAGACACTCTCTGAGAACGAGGTCTGGATGCCGGCCCGGGCTTAGACCTGACCTGACCCTCACAATGCCCACACCCAGGCAACTCTTCCCTACCCCAATGGCCCCAC	Slc23a2	13594			ACCTGCAAGACAGCTCACAACCATACTCCACTTCCAGGGAATATCATGCCCTCTTCTGACCTCCCCAGGCACCAGACATGCTTGTGGTGCACACGCATAAATATATGC	chr2	132131506	132131521	+	7.69697	3.72e-05	0.00483	GGGGCAGGGGAGGACA
861	lib2-861	chr1	134302480	134302588	CCAAACTTTTACTGGAAAAGAAAGGTTCCAAGCTATGCGTTCTGACTGGTCAATAGGGGTCACAGCAAACAGTCTGCAAACACATTGGCCCTGTGGGCTGCCACTGTC	Slc23a2	12969			TGCATTGGCACGCCTCACCTGTTTCCAGCATTCAGAAAAGCACAGGTGACCTGAGTTGACCCTGAAGTTCTAGTTCACAGGGAAGCCCCCAAAGAACCACCCTCAGAG	chr2	132132131	132132146	-	17.6364	6.48e-07	0.000289	AGGTCAGAAGAGGGCA
862	lib2-862	chr4	134485281	134485389	GCAGTCCTAACTCTGCCTCTGCCCTTTGCCCTCCAGGCCATCTGAGTGACCTGGCCTGACCTTTATCCCCACCACTGGTGCTTAAATATTTACTAGTGATGATGGCAC	Chst15	14090			CTGTGTATAAGTGGGCAGAGCAGGCATCTGGCTTTCTGGTTTCCTGAGGTCAGCTTGGGCCACGTGGCTATCTTGTTTGCTGGTCTGGGTGGCAAAGGGCCAGTTCGG	chr7	132302615	132302630	+	12.4121	6.46e-06	0.000971	AGGTCAGCTTGGGCCA
863	lib2-863	chr4	134497205	134497314	GGACCCTGACAGCCGGACAGTTATGTAGGGGAGCACCTCCCGGTAGGGGTGAGGAGAGGTCACCAAGGGAATTAGCCTCAAGGAGGGGACCGGAAGAAGAAACGTTTGA	Nuak2	-3581	Klhdc8a	13919	ATAATCATATGGTAGTGTTCCTAGTGAGGAGTGAGTTCATCCGGACAGGCCAGCTAAGGCCAGCACAGGCTGTCACATTCCTTGTAGGACTTGCTAGAATTTTAGCTT	chr1	132312537	132312552	+	12.4121	6.46e-06	0.000971	AGGCCAGCTAAGGCCA
864	lib2-864	chr4	134742271	134742381	GAGCAATGTCATGTTCTCTGGGTGTTCTTAGTGACCTGCAGGGGGAGGGCCACCTCAGGACACTGAACACATGGGACCTGAGTTTGAGGCCTGTGGTAATTAACCTCTAC	Gpcpd1	-19851			TGCTGCAGGAGTTCAGGCAAATGCCCTCAGTTAAGATGGCCGCAGCTGACTTGCCTTGACCTTTTCTCGCCTCAGCAAAGACGGGTTCAACAACTTCCTTTTAAACTC	chr2	132598091	132598106	-	17.6364	6.48e-07	0.000289	GGGTCAACTCAGGTCA
865	lib2-865	chr5	135009791	135009899	CACGTTCTGTAGCAGCCGCAGTAGTGGCCAAGAAAACGCCGATCTGAGGTCAGCCAAGGGCACTGGGAGGGTTGTTCTCCACTGGTCCACTTCGCACGCGGCTTAGCT	1110034G24Rik	-3417			ATATTCTAGCATATACAAAAAAACAAAGCAAACAAACAAAAAACCCTGTCCTGCCCTGCCCTGCCCTGCCCTGCCCTGACCTGACCTGACCTGACCTGACCTGACCTG	chr2	132686858	132686873	-	17.6121	8.82e-07	0.000354	AGGTCAAGGCAAGTCA
866	lib2-866	chr5	135040567	135040675	GCTAGGACAAGGGCCACTGTTTTCCCTTACCTCTGTTCACCTCTCCTGACCCCCAGTGACCTGTCACCTCCATGGCTACAATCCTCCCCCCACCCCGGGGTATTATTT	Fam76a	484			GACGACCACATCAGAAGAGAAGGCGGTCCAAGGAAATCTTCCCGGGGGGCCAGTCGGGGACAAACAGGGGAGCTGTCCCCTCCCGCGACCTCACCAGGTCGGAGAAGA	chr4	132922094	132922109	-	7.41818	4.64e-05	0.00555	AGGTCGCGGGAGGGGA
867	lib2-867	chr5	135118636	135118745	CCCAGCAGGGGGCACTACTGCTCCACTGCAGTTCCCTAAGTTCGTTGTGACCTGCGGTGTCCTTCCCTGTCTGCGCCACTCCTCTCCCACACTCCCAAAGCCTCTTGGT	Nudc	377	Kdf1	26627	GAAAGCAGAAACACCCGTGGAGCGCAGAGTGGGTGCGGAAGCTCTGGGGTCACTCTGGGACAACGAAAACTGCTCTTGGGGGCTAAGTGCAGGGCGCTGACGGCGTTG	chr4	133545611	133545626	+	7.18788	5.4e-05	0.00621	GGGTCACTCTGGGACA
868	lib2-868	chr5	135126757	135126865	AGGGCAGGTTCAGGGGCAGAGATTGTGGCTGACCAGTGTGAGGACCAGGTCAGGGAAGGACTGGGGTTTGATGGGAGACTGGGAGAGGGAGGGAATCTCTGGAGGCTG	Bccip	29039			GCTTATCAGAACCATCAGTTCACTAAAACCCCCACAACTGGAAAGTTGGCCTCCTGTGACCTCTGTGGTTTTAAGGCTCCGTTCCCTTCTCCTTGTCTTTAGCTCACC	chr7	133738364	133738379	-	17.8909	2.73e-07	0.000159	AGGTCACAGGAGGCCA
869	lib2-869	chr5	135632733	135632841	CGCGGCCATGGCGGCCCCGGGCCCCGCGAGTCGCTTCTGGTGCTCGTGTCCCGAGGTGCCCTCCGCCACATTCTTCACCGCCCTGCTCTCGCTGCTGGTGTCGGGCCC	Mybph	689			TACCACCTGGCTCCATAGGGACCTCTGAATGCACAGAGATGTCCAATGACCTCAGGGGACCTCCTGTCCTCCAGGTCCAGGTAGCCTCTGAGGACCCTTTTCAGGGGG	chr1	134194138	134194153	-	17.8909	2.73e-07	0.000159	AGGTCCCCTGAGGTCA
870	lib2-870	chr5	135803179	135803288	CTACAGCAATGAATAAAGCAGCTGATTAACCTCTATTCACTCCTCTTTGTCCCACATTGGCCTCTCATTTCCAACTTGCTCTATTCTCTCACTCTCTCTCTTCTGGGTG	Adora1	8070			CAACCTATGAGTCTCGACCCCTTTGGGGATTGAATGCCTATCACAGGGGTCACTTAAGGCCATCAGAAATATCAGATATTTACATTAGATTCATAACAGGAGCAAAAT	chr1	134227353	134227368	+	12.1576	1.23e-05	0.00171	gggtcacttaaggcca
871	lib2-871	chr4	135987576	135987686	TCTCCTTTCTCCGCCTTTCCTTCCATATTTTTAAGCTAGTTTCTCATGTGCCCCAGGCTGACCTCAGATGATCTATGTACCTTCAACTCCTGACCCTCCTGCCTCCAAAT	Adora1	1333			CACAGCAATAGCAAGCAGAGCCAGGATGGAGCTCTGGGTGAGGATGAGGACAGGACAGGCCACCATGAGGCAGGTGTGGAAGTAGGTCTGTGGCCCAATGTTGATAAG	chr1	134234092	134234107	+	12.6667	3.54e-06	0.000632	AGGACAGGACAGGCCA
872	lib2-872	chr4	135987587	135987696	CGCCTTTCCTTCCATATTTTTAAGCTAGTTTCTCATGTGCCCCAGGCTGACCTCAGATGATCTATGTACCTTCAACTCCTGACCCTCCTGCCTCCAAATCCCAAATTCA	Trmt2b	28544			CAAAGACAGAGAGAGAGGGGGAGGGAGAGAGGCTGCCTGGCAGGCAGAGTCAAGGCAGGTCAGGGTCTGTTGGCAGATTTCCCAGCCTGCCGAGGTACGGAACAATAA	chrX	134248368	134248383	+	12.3879	1.02e-05	0.00147	gagtcaaggcaggtca
873	lib2-873	chr4	136176234	136176342	TCTGACCTCCCAGCTCACCTAGCAAAAGGACGGAGAGGTCCAGCTTTGACCCCATCTGACCCCAAGGCCTGTGCTTGGCCTCTCCTGGTGCCACCTGGCCTTTGCAAG	Trim63	-14534	Pdik1l	-12691	GTTGAGACACTCTCTGAGAACGAGGTCTGGATGCCGGCCCGGGCTTAGACCTGACCTGACCCTCACAATGCCCACACCCAGGCAACTCTTCCCTACCCCAATGGCCCC	chr4	134300577	134300592	-	12.6667	3.54e-06	0.000632	GGGTCAGGTCAGGTCT
874	lib2-874	chr3	136669338	136669446	GGAAAAGGCGACCTCTCCCGAGTCTTTCTGACTCCTCTTATCTCCTAGGGCATCCAGGGTCACTGAGCACAGCCAGGGTCGCATAGGCTCCAGTCTGTTCCCATCCAC	Myog	12545			CCAAACTTTTACTGGAAAAGAAAGGTTCCAAGCTATGCGTTCTGACTGGTCAATAGGGGTCACAGCAAACAGTCTGCAAACACATTGGCCCTGTGGGCTGCCACTGTC	chr1	134302526	134302541	+	12.1576	1.23e-05	0.00171	tggtcaataggggtca
875	lib2-875	chr4	137303305	137303413	AACCACAGATCTCTTAATCCCAAGAGGGTCACGACCCTTTCGCAGGGGGTCACCTAAGGCCACCAGAAAACACAGATATTTATATTATCATTCATAACAGTAGCAACA	Paqr7	-11669	Stmn1	17015	GCAGTCCTAACTCTGCCTCTGCCCTTTGCCCTCCAGGCCATCTGAGTGACCTGGCCTGACCTTTATCCCCACCACTGGTGCTTAAATATTTACTAGTGATGATGGCAC	chr4	134485327	134485342	-	23.3697	2.32e-09	2.1e-05	AGGTCAGGCCAGGTCA
876	lib2-876	chr4	137356964	137357073	CCGGATGGCAAAGAGGCCGGCCCCGGCAGGAGAGCCCCGGGAGCCGCGGGGCAGGAGAGGACACGGCGCGGGGCTGGAGACCGCCGAGGGGCGCAGGCGCAGAGCCGCC	Aunip	-13739	Paqr7	256	GGACCCTGACAGCCGGACAGTTATGTAGGGGAGCACCTCCCGGTAGGGGTGAGGAGAGGTCACCAAGGGAATTAGCCTCAAGGAGGGGACCGGAAGAAGAAACGTTTG	chr4	134497251	134497266	+	12.3879	1.02e-05	0.00147	GGGTGAGGAGAGGTCA
877	lib2-877	chr4	137415067	137415175	AGCACAAAGATCTGTGTTAGCATTCTGTCTAAGCTCCTCCCCACAGTTACCTGACTTGACCTACTATAAAAGGGCTGCTTGCCAACCTCCTTGCTCTCTTGTTCCTCT	Ldlrap1	25698			GAGCAATGTCATGTTCTCTGGGTGTTCTTAGTGACCTGCAGGGGGAGGGCCACCTCAGGACACTGAACACATGGGACCTGAGTTTGAGGCCTGTGGTAATTAACCTCT	chr4	134742317	134742332	+	7.44242	4.14e-05	0.00503	GGGCCACCTCAGGACA
878	lib2-878	chr4	137476973	137477081	CTGGTCGCTGGGAAGGGGCGGAGGCCAGGGTCTTGGCAAGGGGAGGTGGCCTGGAGTGACCTCCACAGATGCTTCTCCTGGGGCTAGGCTGGGAATTCCCAGCTGCCT	Stx1a	-13637	Abhd11	546	CACGTTCTGTAGCAGCCGCAGTAGTGGCCAAGAAAACGCCGATCTGAGGTCAGCCAAGGGCACTGGGAGGGTTGTTCTCCACTGGTCCACTTCGCACGCGGCTTAGCT	chr5	135009837	135009852	+	17.8909	2.73e-07	0.000159	AGGTCAGCCAAGGGCA
879	lib2-879	chr5	137753298	137753410	CTTCTGAACTGCCTTCCAGCTGGCTCTCTGGAATGTGTGAGGTGTGGGGTCAGCCAAGGCCAGAGAGTCGCCTGTCCCATCTGATGCTATTCTCAGCGTGTCCCACCCCACC	Dnajc30	-23581	Stx1a	17139	GCTAGGACAAGGGCCACTGTTTTCCCTTACCTCTGTTCACCTCTCCTGACCCCCAGTGACCTGTCACCTCCATGGCTACAATCCTCCCCCCACCCCGGGGTATTATTT	chr5	135040613	135040628	-	17.8909	2.73e-07	0.000159	AGGTCACTGGGGGTCA
880	lib2-880	chr4	137995378	137995486	TGTCTGTATCAATTACTTTGAGAAGGGAAAAACACTTCCCCTTCTTGGGTCACCTCAGGTCATTGTTTGTTTTCTGTCCAGCGTTCTTTCTGTGTTCTTTACATATTG	Tbl2	-22846	Mlxipl	19893	AGGGCAGGTTCAGGGGCAGAGATTGTGGCTGACCAGTGTGAGGACCAGGTCAGGGAAGGACTGGGGTTTGATGGGAGACTGGGAGAGGGAGGGAATCTCTGGAGGCTG	chr5	135126803	135126818	+	12.6667	3.54e-06	0.000632	AGGTCAGGGAAGGACT
881	lib2-881	chr5	138970783	138970891	GGCCACAATGAGATAAGTAAAGGTGAATTCACACAAGCTCACAGGGATGTCACCTAAGGTCACAGTGGGGTTACTTAAGGTCACAATAGGGCATCCTGAAGTCAAAAA	Rhbdd2	169			CGCGGCCATGGCGGCCCCGGGCCCCGCGAGTCGCTTCTGGTGCTCGTGTCCCGAGGTGCCCTCCGCCACATTCTTCACCGCCCTGCTCTCGCTGCTGGTGTCGGGCCC	chr5	135632779	135632794	-	7.44242	4.14e-05	0.00503	AGGGCACCTCGGGACA
882	lib2-882	chr5	138970814	138970929	CACAAGCTCACAGGGATGTCACCTAAGGTCACAGTGGGGTTACTTAAGGTCACAATAGGGCATCCTGAAGTCAAAAAGGAAGTTTATTCAAGGTTGGCTCACCGTGATAGCACCT	Srrm3	-14872	Mdh2	24754	TACAGCAATGAATAAAGCAGCTGATTAACCTCTATTCACTCCTCTTTGTCCCACATTGGCCTCTCATTTCCAACTTGCTCTATTCTCTCACTCTCTCTCTTCTGGGTG	chr5	135803226	135803241	-	6.93333	9.12e-05	0.00994	AGGCCAATGTGGGACA
883	lib2-883	chr4	139154503	139154611	GTATTTCTCTTATTACACCAGCCGGCTCCCAGAGTCAGGATGGGGAAGGACAACCCGGGACACAGGCAATGCTTCCCCAGGGAAGGAGCTAGAATTTTGGATTACTAA	Pithd1	-367			TCCTTTCTCCGCCTTTCCTTCCATATTTTTAAGCTAGTTTCTCATGTGCCCCAGGCTGACCTCAGATGATCTATGTACCTTCAACTCCTGACCCTCCTGCCTCCAAAT	chr4	135987634	135987649	-	17.3576	1.57e-06	0.000523	AGATCATCTGAGGTCA
884	lib2-884	chr4	139155041	139155151	CTGAGAGATGTGATGTTCCCGAGGGCTTCCTGGAACCCAGGGAGCGTAGGCCATCAGAGGACAAGGGAACCCGCGTTCTGGGTCAGCTCTACAAAGCATGTTCCTCGCGA	Pithd1	-378			GCCTTTCCTTCCATATTTTTAAGCTAGTTTCTCATGTGCCCCAGGCTGACCTCAGATGATCTATGTACCTTCAACTCCTGACCCTCCTGCCTCCAAATCCCAAATTCA	chr4	135987634	135987649	-	17.3576	1.57e-06	0.000523	AGATCATCTGAGGTCA
885	lib2-885	chr7	139257393	139257507	TCATAATCTTTGGCTTAATGCTGCTGATTTCATGGTACAGGGACTTGGAGGTCATGTCAGGTCATTGGTGTTTCCTCAGTGACCTGTCTGCCCAGGCCACTCGCTCACTCCACC	E2f2	3894			TCTGACCTCCCAGCTCACCTAGCAAAAGGACGGAGAGGTCCAGCTTTGACCCCATCTGACCCCAAGGCCTGTGCTTGGCCTCTCCTGGTGCCACCTGGCCTTTGCAAG	chr4	136176280	136176295	-	12.4121	6.46e-06	0.000971	GGGTCAGATGGGGTCA
886	lib2-886	chr7	139274088	139274200	GGGCCTGGGATGTCCAGGGTTTCTGGAGCATAGGACTGGCTCCCCATGTCCCCAGATGACCTTGCAGAGGGTCCTATCCTTGCACAGGAGTGAGTTTGTGAGATGCACACAC	Ppp3ca	-1378			GGAAAAGGCGACCTCTCCCGAGTCTTTCTGACTCCTCTTATCTCCTAGGGCATCCAGGGTCACTGAGCACAGCCAGGGTCGCATAGGCTCCAGTCTGTTCCCATCCAC	chr3	136669384	136669399	+	12.4121	6.46e-06	0.000971	AGGGCATCCAGGGTCA
887	lib2-887	chr5	139377534	139377642	CAGTGAGAGTGGCCCTGGTGGGTGGGGAACAGTATCTCTGGCACACAGGCCAAGAGAGGACAGGATATTGGGGGTGGGGGTGGGGGGAGAGGAATTCAGACTCATGCG	Wnt4	25870			AACCACAGATCTCTTAATCCCAAGAGGGTCACGACCCTTTCGCAGGGGGTCACCTAAGGCCACCAGAAAACACAGATATTTATATTATCATTCATAACAGTAGCAACA	chr4	137303351	137303366	+	12.4121	6.46e-06	0.000971	gggtcacctaaggcca
888	lib2-888	chr5	139410387	139410496	GGTTGTGGTCGGAGAGTAAGATGGTCCAGCCACCCTGGAAAACTGGTGACCTCAGGTGACCCTGGAACTAGCTATGCCACTCTCAGATATGTGCCCCCCCCCCCAAAAA	Cdc42	701			CGGATGGCAAAGAGGCCGGCCCCGGCAGGAGAGCCCCGGGAGCCGCGGGGCAGGAGAGGACACGGCGCGGGGCTGGAGACCGCCGAGGGGCGCAGGCGCAGAGCCGCC	chr4	137357011	137357026	+	7.44242	4.14e-05	0.00503	GGGGCAGGAGAGGACA
889	lib2-889	chr6	139732710	139732818	CACTACAGATTCCCAAAGAAGTCGTGACCCACAGGTTGAGAACCCTTGTCCTAAAGTGACCCTAGTGTATCTATTACATCTGTCTGATCCTAGTGTTGACACAATCAA	Cela3a	-5330	Cela3b	15419	AGCACAAAGATCTGTGTTAGCATTCTGTCTAAGCTCCTCCCCACAGTTACCTGACTTGACCTACTATAAAAGGGCTGCTTGCCAACCTCCTTGCTCTCTTGTTCCTCT	chr4	137415113	137415128	-	17.3576	1.57e-06	0.000523	AGGTCAAGTCAGGTAA
890	lib2-890	chr5	139796791	139796900	CCTGCTGGCCAGGTGGTCTCCATCCAGTGGTCAGTTGACTCTCGTGGGGTCACCTGGGGGCAAGCCCCTACCCCGTGCATGTCCTGGCCACCCAGCTGTCACAGTACCA	Ppp1r35	-25550	Tsc22d4	7624	CTTCTGAACTGCCTTCCAGCTGGCTCTCTGGAATGTGTGAGGTGTGGGGTCAGCCAAGGCCAGAGAGTCGCCTGTCCCATCTGATGCTATTCTCAGCGTGTCCCACCC	chr5	137753344	137753359	+	12.6667	3.54e-06	0.000632	GGGTCAGCCAAGGCCA
891	lib2-891	chrX	140580547	140580657	TCACCATGAGTGAAAGGCCCACTGCTAATCTGGAGTGCTGAGTGTCATGGGGCAGAGCAGGACACCAAAGATATAAAAATAGCAGGTTGATCTTATGCTTGGAATAAGGT	Eif4g3	1976			TGTCTGTATCAATTACTTTGAGAAGGGAAAAACACTTCCCCTTCTTGGGTCACCTCAGGTCATTGTTTGTTTTCTGTCCAGCGTTCTTTCTGTGTTCTTTACATATTG	chr4	137995424	137995439	+	17.8909	2.73e-07	0.000159	GGGTCACCTCAGGTCA
892	lib2-892	chr4	140701149	140701257	TCCCTCGCTGGCTGCTGCGTGAGCAAAGCAACTATTTTCCAGCGAGTGTCCTCAGGTGACCTGTCTAGACGCTCAGGGGGAAAAAACAAGAGAATCTGACACTCTCCC	Pdgfa	24200			GGCCACAATGAGATAAGTAAAGGTGAATTCACACAAGCTCACAGGGATGTCACCTAAGGTCACAGTGGGGTTACTTAAGGTCACAATAGGGCATCCTGAAGTCAAAAA	chr5	138970860	138970875	+	17.3818	1.15e-06	0.000422	AGGTCACAATAGGGCA
893	lib2-893	chr4	141254317	141254425	GCCAACATGGCTGAGCTACAGGTTCGAGACCTCAGCCTGAAGCTCCAGGGCATCCCAGGCCATGTGTTCCTGCTCAGGCTGCTGCACGGGCAGCGCGCCAGGCACCAG	Pdgfa	24165			CACAAGCTCACAGGGATGTCACCTAAGGTCACAGTGGGGTTACTTAAGGTCACAATAGGGCATCCTGAAGTCAAAAAGGAAGTTTATTCAAGGTTGGCTCACCGTGAT	chr5	138970860	138970875	+	17.3818	1.15e-06	0.000422	AGGTCACAATAGGGCA
894	lib2-894	chr7	141456233	141456341	TCCTCCTTAGGAGTCCTGGGAAGTGCTGCCCATCCCCCCGTCCCATAGGTCAGGCAAGGTGACAAGGGCATCGGCAGGAGATTGTCTAGGGTTTTCTGCGGTCTCTTT	Minos1	-23444			GTATTTCTCTTATTACACCAGCCGGCTCCCAGAGTCAGGATGGGGAAGGACAACCCGGGACACAGGCAATGCTTCCCCAGGGAAGGAGCTAGAATTTTGGATTACTAA	chr4	139154549	139154564	+	7.44242	4.14e-05	0.00503	AGGACAACCCGGGACA
895	lib2-895	chr7	141477112	141477220	CATACGCAGTTTTTAACCCATTTGCCACAGTTCCTGCCAGAGGAGGGGGTCACTTCAGGGCAGGGGACGAGGAAAACCGATGATTGAAGTGTTAGCTGCCCGGCCCCT	Minos1	-23983			TGAGAGATGTGATGTTCCCGAGGGCTTCCTGGAACCCAGGGAGCGTAGGCCATCAGAGGACAAGGGAACCCGCGTTCTGGGTCAGCTCTACAAAGCATGTTCCTCGCG	chr4	139155088	139155103	+	12.4121	6.46e-06	0.000971	AGGCCATCAGAGGACA
896	lib2-896	chr4	141631564	141631674	TGGTTGTTGTCTACTCTGTGTCAGGAACAAGGGTCGGGAGGCGCAGGGGTCAGGTCAGGTCAGGCAGGAGGCCACCCTCCTTTCCGCCTCCCACAGCAGGCTAGATCCAC	Pwwp2b	8963			ATAATCTTTGGCTTAATGCTGCTGATTTCATGGTACAGGGACTTGGAGGTCATGTCAGGTCATTGGTGTTTCCTCAGTGACCTGTCTGCCCAGGCCACTCGCTCACTC	chr7	139257441	139257456	+	22.8606	3.43e-08	4.82e-05	AGGTCATGTCAGGTCA
897	lib2-897	chr7	142472070	142472178	GGGGAGGAGGGTAGGGACAAGGACACAAAGAGAGGGACAAGGAGAAGGGACAGGGCAGGGCAGGGAAGAAGAAAGGAAAAGAAAAAAGGGAAGGGGAAAGAGGAGAAA	Pwwp2b	25657			GGGCCTGGGATGTCCAGGGTTTCTGGAGCATAGGACTGGCTCCCCATGTCCCCAGATGACCTTGCAGAGGGTCCTATCCTTGCACAGGAGTGAGTTTGTGAGATGCAC	chr7	139274134	139274149	-	12.4121	6.46e-06	0.000971	AGGTCATCTGGGGACA
898	lib2-898	chr7	142472214	142472322	GAGCACCAGGAGCCTTTGAAGCTGCAGGCTGTGTCCCCAGGGCCAGGGGTCAGGCCAGGTCATCAGCGTCGTCGGGCAGGCCTGCAGCATGAATGGCCCCGCACTCCT	Gpr146	-12197	Cyp2w1	24971	CAGTGAGAGTGGCCCTGGTGGGTGGGGAACAGTATCTCTGGCACACAGGCCAAGAGAGGACAGGATATTGGGGGTGGGGGTGGGGGGAGAGGAATTCAGACTCATGCG	chr5	139377580	139377595	+	12.4121	6.46e-06	0.000971	AGGCCAAGAGAGGACA
899	lib2-899	chr2	142878337	142878445	ATATTCTAGCATATACAAAAAAACAAAGCAAACAAACAAAAAACCCTGTCCTGCCCTGCCCTGCCCTGCCCTGCCCTGACCTGACCTGACCTGACCTGACCTGACCTG	Gper1	-12709	C130050O18Rik	5162	GGTTGTGGTCGGAGAGTAAGATGGTCCAGCCACCCTGGAAAACTGGTGACCTCAGGTGACCCTGGAACTAGCTATGCCACTCTCAGATATGTGCCCCCCCCCCCAAAA	chr5	139410433	139410448	-	17.8909	2.73e-07	0.000159	GGGTCACCTGAGGTCA
900	lib2-900	chr2	142878357	142878465	AAACAAAGCAAACAAACAAAAAACCCTGTCCTGCCCTGCCCTGCCCTGCCCTGCCCTGACCTGACCTGACCTGACCTGACCTGACCTGCCCTGCCCTGCCCACTAGGA	Tsc22d3	20057			ACCATGAGTGAAAGGCCCACTGCTAATCTGGAGTGCTGAGTGTCATGGGGCAGAGCAGGACACCAAAGATATAAAAATAGCAGGTTGATCTTATGCTTGGAATAAGGT	chrX	140580595	140580610	+	7.44242	4.14e-05	0.00503	GGGGCAGAGCAGGACA
901	lib2-901	chr2	142878362	142878470	AAGCAAACAAACAAAAAACCCTGTCCTGCCCTGCCCTGCCCTGCCCTGCCCTGACCTGACCTGACCTGACCTGACCTGACCTGCCCTGCCCTGCCCACTAGGAGCTCT	Rcc2	662			TCCCTCGCTGGCTGCTGCGTGAGCAAAGCAACTATTTTCCAGCGAGTGTCCTCAGGTGACCTGTCTAGACGCTCAGGGGGAAAAAACAAGAGAATCTGACACTCTCCC	chr4	140701195	140701210	-	17.8909	2.73e-07	0.000159	AGGTCACCTGAGGACA
902	lib2-902	chr2	142878367	142878475	AACAAACAAAAAACCCTGTCCTGCCCTGCCCTGCCCTGCCCTGCCCTGACCTGACCTGACCTGACCTGACCTGACCTGCCCTGCCCTGCCCACTAGGAGCTCTCATGC	Arhgef19	11502			GCCAACATGGCTGAGCTACAGGTTCGAGACCTCAGCCTGAAGCTCCAGGGCATCCCAGGCCATGTGTTCCTGCTCAGGCTGCTGCACGGGCAGCGCGCCAGGCACCAG	chr4	141254363	141254378	+	12.6667	3.54e-06	0.000632	AGGGCATCCCAGGCCA
903	lib2-903	chr2	142878372	142878480	ACAAAAAACCCTGTCCTGCCCTGCCCTGCCCTGCCCTGCCCTGACCTGACCTGACCTGACCTGACCTGACCTGCCCTGCCCTGCCCACTAGGAGCTCTCATGCCAAAT	Cracr2b	-4807	Pnpla2	1089	TCCTCCTTAGGAGTCCTGGGAAGTGCTGCCCATCCCCCCGTCCCATAGGTCAGGCAAGGTGACAAGGGCATCGGCAGGAGATTGTCTAGGGTTTTCTGCGGTCTCTTT	chr7	141456279	141456294	+	17.6121	8.82e-07	0.000354	AGGTCAGGCAAGGTGA
904	lib2-904	chr2	142878377	142878486	AAACCCTGTCCTGCCCTGCCCTGCCCTGCCCTGCCCTGACCTGACCTGACCTGACCTGACCTGACCTGCCCTGCCCTGCCCACTAGGAGCTCTCATGCCAAATGGGAGA	Tspan4	1926			CATACGCAGTTTTTAACCCATTTGCCACAGTTCCTGCCAGAGGAGGGGGTCACTTCAGGGCAGGGGACGAGGAAAACCGATGATTGAAGTGTTAGCTGCCCGGCCCCT	chr7	141477158	141477173	+	12.4121	6.46e-06	0.000971	GGGTCACTTCAGGGCA
905	lib2-905	chr2	142878381	142878490	CCTGTCCTGCCCTGCCCTGCCCTGCCCTGCCCTGACCTGACCTGACCTGACCTGACCTGACCTGCCCTGCCCTGCCCACTAGGAGCTCTCATGCCAAATGGGAGATTTA	Slc25a34	-7798			TGGTTGTTGTCTACTCTGTGTCAGGAACAAGGGTCGGGAGGCGCAGGGGTCAGGTCAGGTCAGGCAGGAGGCCACCCTCCTTTCCGCCTCCCACAGCAGGCTAGATCC	chr4	141631610	141631625	+	17.8909	2.73e-07	0.000159	GGGTCAGGTCAGGTCA
906	lib2-906	chr2	142878385	142878499	TCCTGCCCTGCCCTGCCCTGCCCTGCCCTGACCTGACCTGACCTGACCTGACCTGACCTGCCCTGCCCTGCCCACTAGGAGCTCTCATGCCAAATGGGAGATTTATTTTATCAC	Tnnt3	-26712	Lsp1	11315	GGGGAGGAGGGTAGGGACAAGGACACAAAGAGAGGGACAAGGAGAAGGGACAGGGCAGGGCAGGGAAGAAGAAAGGAAAAGAAAAAAGGGAAGGGGAAAGAGGAGAAA	chr7	142472116	142472131	+	7.69697	3.72e-05	0.00483	gggacagggcagggca
907	lib2-907	chr2	142878391	142878502	CCTGCCCTGCCCTGCCCTGCCCTGACCTGACCTGACCTGACCTGACCTGACCTGCCCTGCCCTGCCCACTAGGAGCTCTCATGCCAAATGGGAGATTTATTTTATCACAAC	Tnnt3	-26568	Lsp1	11459	GAGCACCAGGAGCCTTTGAAGCTGCAGGCTGTGTCCCCAGGGCCAGGGGTCAGGCCAGGTCATCAGCGTCGTCGGGCAGGCCTGCAGCATGAATGGCCCCGCACTCCT	chr7	142472260	142472275	+	18.1455	9.31e-08	9.77e-05	GGGTCAGGCCAGGTCA
908	lib2-908	chr2	142883017	142883125	ATTGGCAGAGTAAGGCTTGCCAATCTCAGTGCTGGAGGGAACACAGAGGTCACCTAAGTTCAAGCCTTTTCCTGACACTCTAGCCTTGTGATCAGGCAAGCAGAAAAC	Kif16b	23140			AAACAAAGCAAACAAACAAAAAACCCTGTCCTGCCCTGCCCTGCCCTGCCCTGCCCTGACCTGACCTGACCTGACCTGACCTGACCTGCCCTGCCCTGCCCACTAGGA	chr2	142878413	142878428	-	23.1152	1.36e-08	2.1e-05	AGGTCAGGTCAGGTCA
909	lib2-909	chr5	142901580	142901688	CTACTGGTGTGTCCATTTCTCAAATGGCAACTTGGCAACCAACCTGTGCCCTGTTCTGTCCTACGGGGAGGTAGTGTTTTGTCTCCCAGCTTTGTCCCCAGTCAACCC	Kif16b	23120			AAGCAAACAAACAAAAAACCCTGTCCTGCCCTGCCCTGCCCTGCCCTGCCCTGACCTGACCTGACCTGACCTGACCTGACCTGCCCTGCCCTGCCCACTAGGAGCTCT	chr2	142878413	142878428	-	23.1152	1.36e-08	2.1e-05	AGGTCAGGTCAGGTCA
910	lib2-910	chr5	142931194	142931302	TTCTAAGGAATGGGGCCAGCCAGTCCCAAAGCTCAGACTCTAGTCCTGTCCTGTCCTGTCCTGTCCTGTCCTGTCCTGTCCTGTCCCTTAGCCTGGGGTCACTCCAGG	Kif16b	23110			ACAAAAAACCCTGTCCTGCCCTGCCCTGCCCTGCCCTGCCCTGACCTGACCTGACCTGACCTGACCTGACCTGCCCTGCCCTGCCCACTAGGAGCTCTCATGCCAAAT	chr2	142878413	142878428	-	23.1152	1.36e-08	2.1e-05	AGGTCAGGTCAGGTCA
911	lib2-911	chr5	142931199	142931307	AGGAATGGGGCCAGCCAGTCCCAAAGCTCAGACTCTAGTCCTGTCCTGTCCTGTCCTGTCCTGTCCTGTCCTGTCCTGTCCCTTAGCCTGGGGTCACTCCAGGTAAGG	Kif16b	23105			AAACCCTGTCCTGCCCTGCCCTGCCCTGCCCTGCCCTGACCTGACCTGACCTGACCTGACCTGACCTGCCCTGCCCTGCCCACTAGGAGCTCTCATGCCAAATGGGAG	chr2	142878413	142878428	-	23.1152	1.36e-08	2.1e-05	AGGTCAGGTCAGGTCA
912	lib2-912	chr5	142931204	142931312	TGGGGCCAGCCAGTCCCAAAGCTCAGACTCTAGTCCTGTCCTGTCCTGTCCTGTCCTGTCCTGTCCTGTCCTGTCCCTTAGCCTGGGGTCACTCCAGGTAAGGCTCAA	Kif16b	23099			CTGTCCTGCCCTGCCCTGCCCTGCCCTGCCCTGACCTGACCTGACCTGACCTGACCTGACCTGCCCTGCCCTGCCCACTAGGAGCTCTCATGCCAAATGGGAGATTTA	chr2	142878413	142878428	-	23.1152	1.36e-08	2.1e-05	AGGTCAGGTCAGGTCA
913	lib2-913	chr5	142931209	142931321	CCAGCCAGTCCCAAAGCTCAGACTCTAGTCCTGTCCTGTCCTGTCCTGTCCTGTCCTGTCCTGTCCTGTCCCTTAGCCTGGGGTCACTCCAGGTAAGGCTCAAGGCCAGCAC	Kif16b	23095			CTGCCCTGCCCTGCCCTGCCCTGCCCTGACCTGACCTGACCTGACCTGACCTGACCTGCCCTGCCCTGCCCACTAGGAGCTCTCATGCCAAATGGGAGATTTATTTTA	chr2	142878413	142878428	-	23.1152	1.36e-08	2.1e-05	AGGTCAGGTCAGGTCA
914	lib2-914	chr5	142931213	142931322	CCAGTCCCAAAGCTCAGACTCTAGTCCTGTCCTGTCCTGTCCTGTCCTGTCCTGTCCTGTCCTGTCCCTTAGCCTGGGGTCACTCCAGGTAAGGCTCAAGGCCAGCACA	Kif16b	23089			CTGCCCTGCCCTGCCCTGCCCTGACCTGACCTGACCTGACCTGACCTGACCTGCCCTGCCCTGCCCACTAGGAGCTCTCATGCCAAATGGGAGATTTATTTTATCACA	chr2	142878413	142878428	-	23.1152	1.36e-08	2.1e-05	AGGTCAGGTCAGGTCA
915	lib2-915	chr5	142931217	142931327	TCCCAAAGCTCAGACTCTAGTCCTGTCCTGTCCTGTCCTGTCCTGTCCTGTCCTGTCCTGTCCCTTAGCCTGGGGTCACTCCAGGTAAGGCTCAAGGCCAGCACACTTAG	Kif16b	23084			ATTGGCAGAGTAAGGCTTGCCAATCTCAGTGCTGGAGGGAACACAGAGGTCACCTAAGTTCAAGCCTTTTCCTGACACTCTAGCCTTGTGATCAGGCAAGCAGAAAAC	chr2	142878413	142878428	-	23.1152	1.36e-08	2.1e-05	AGGTCAGGTCAGGTCA
916	lib2-916	chr5	142931243	142931351	CCTGTCCTGTCCTGTCCTGTCCTGTCCTGTCCTGTCCCTTAGCCTGGGGTCACTCCAGGTAAGGCTCAAGGCCAGCACACTTAGCAGGACCCAGTTGGGCAGGTCACA	Kif16b	18460			ATATGCTTCAATTTCTGTCATTATGCAATAGGTACTTTGCCTCTAAGAGTCAGGTGAGGTCAATCATGCAGCAACATGTGGAATAATTCCTGGATCCTTGGTCTTCCC	chr2	142883063	142883078	+	17.3576	1.57e-06	0.000523	AGGTCACCTAAGTTCA
917	lib2-917	chr7	144927792	144927900	ACAGGTTTGCTTGGCAAGCACACTTGGCAGTGCCAGCTCCCAGCACTGGCCTTATGTGGCCTGCATAGCCTTGCCACCAAACACACAGCCCAACCCGCATTGACTGTC	Fbxl18	-6396	Actb	5120	CTACTGGTGTGTCCATTTCTCAAATGGCAACTTGGCAACCAACCTGTGCCCTGTTCTGTCCTACGGGGAGGTAGTGTTTTGTCTCCCAGCTTTGTCCCCAGTCAACCC	chr5	142901626	142901641	-	12.4121	6.46e-06	0.000971	AGGACAGAACAGGGCA
918	lib2-918	chr4	145214513	145214622	CAGGAACAGTCCTTTCCAATTCATTCTTTTGTTGCCTAGGAGGCCCGAGGTCATCCCAGGACGGGCCACCAGGGGGCAGACGTGTTCCTTCCCCTCTACAGTCTGATGC	Fscn1	-29095	Actb	-24494	TTCTAAGGAATGGGGCCAGCCAGTCCCAAAGCTCAGACTCTAGTCCTGTCCTGTCCTGTCCTGTCCTGTCCTGTCCTGTCCTGTCCCTTAGCCTGGGGTCACTCCAGG	chr5	142931240	142931255	-	12.6667	3.54e-06	0.000632	AGGACAGGACAGGACA
919	lib2-919	chr2	145217556	145217666	ATATGCTTCAATTTCTGTCATTATGCAATAGGTACTTTGCCTCTAAGAGTCAGGTGAGGTCAATCATGCAGCAACATGTGGAATAATTCCTGGATCCTTGGTCTTCCCAC	Fscn1	-29090	Actb	-24499	AGGAATGGGGCCAGCCAGTCCCAAAGCTCAGACTCTAGTCCTGTCCTGTCCTGTCCTGTCCTGTCCTGTCCTGTCCTGTCCCTTAGCCTGGGGTCACTCCAGGTAAGG	chr5	142931240	142931255	-	12.6667	3.54e-06	0.000632	AGGACAGGACAGGACA
920	lib2-920	chr6	145860463	145860571	GTAGAGGGAGATGCTGGGCCTAGTCATGCTCTGGCCAGTGCCTCTGTGACCTTGCCTGACTTTCTTCCCTTACAGAGTTCAGGGGACTGACCTAGCAGATGTATGAGC	Fscn1	-29078	Actb	-24511	CCAGCCAGTCCCAAAGCTCAGACTCTAGTCCTGTCCTGTCCTGTCCTGTCCTGTCCTGTCCTGTCCTGTCCCTTAGCCTGGGGTCACTCCAGGTAAGGCTCAAGGCCA	chr5	142931240	142931255	-	12.6667	3.54e-06	0.000632	AGGACAGGACAGGACA
921	lib2-921	chr5	146772036	146772144	TATTTTAGAAGCTAGCGCTTCTCATTGCCAGGTTGAACATTGAACAGGGTCAGCTGAGGTCAAGGCATTAGAGAGATCGGCCAACCAGGAAGGAGAAAGCGGCTGAGG	Fscn1	-29075	Actb	-24514	CAGTCCCAAAGCTCAGACTCTAGTCCTGTCCTGTCCTGTCCTGTCCTGTCCTGTCCTGTCCTGTCCCTTAGCCTGGGGTCACTCCAGGTAAGGCTCAAGGCCAGCACA	chr5	142931240	142931255	-	12.6667	3.54e-06	0.000632	AGGACAGGACAGGACA
922	lib2-922	chr4	147891559	147891667	TTTTAGTACTGTTATGAATCGCAATGTAAATATCTGTGTTTTCTGATGGCCTTAGGTGACCCCGTGAAAGGGTCATTCAACCTACCAAGGGGTCAACCACCCACTGCT	Fscn1	-29071	Actb	-24518	CCAAAGCTCAGACTCTAGTCCTGTCCTGTCCTGTCCTGTCCTGTCCTGTCCTGTCCTGTCCCTTAGCCTGGGGTCACTCCAGGTAAGGCTCAAGGCCAGCACACTTAG	chr5	142931240	142931255	-	12.6667	3.54e-06	0.000632	AGGACAGGACAGGACA
923	lib2-923	chr4	147908978	147909087	CAGGACTAGACACTGTGTCCCTCCCTCTGCCTCACACTAAGGCCACATGGTCACATGAGGTCACACAGCTTCGGTGGCACCTTTGAGCGGTATCTGCTGACAAGCCTTC	Fscn1	-29046	Actb	-24543	CCTGTCCTGTCCTGTCCTGTCCTGTCCTGTCCTGTCCCTTAGCCTGGGGTCACTCCAGGTAAGGCTCAAGGCCAGCACACTTAGCAGGACCCAGTTGGGCAGGTCACA	chr5	142931240	142931255	-	12.6667	3.54e-06	0.000632	AGGACAGGACAGGACA
924	lib2-924	chr4	148071781	148071892	CTGCAGCCCTGTGTCACCTAGTCGGCCAGCTGTGTCCTTCAGGGCAAGGGCCAGGTGGGGACATGGACAGGCCAAGTTACTTTGGACTTGGCAGGGCTTCTGGCATAGCAC	Ccnd1	12023	Oraov1	12666	ACAGGTTTGCTTGGCAAGCACACTTGGCAGTGCCAGCTCCCAGCACTGGCCTTATGTGGCCTGCATAGCCTTGCCACCAAACACACAGCCCAACCCGCATTGACTGTC	chr7	144927838	144927853	-	12.1576	1.23e-05	0.00171	AGGCCACATAAGGCCA
925	lib2-925	chr4	148087749	148087858	CCCGTGCCAGCCTGGGTCTGTCCGGGAGGGGCGGCCCTGTCCGTCTCTGTCCCCAGGTGTCCCTCTCCGTGTCCGCCGCCTCCTCCCCGGGGCTCTGGACCTTCCCTTC	Vps13d	-19563			AGGAACAGTCCTTTCCAATTCATTCTTTTGTTGCCTAGGAGGCCCGAGGTCATCCCAGGACGGGCCACCAGGGGGCAGACGTGTTCCTTCCCCTCTACAGTCTGATGC	chr4	145214560	145214575	+	12.6667	3.54e-06	0.000632	AGGTCATCCCAGGACG
926	lib2-926	chr4	148590608	148590717	CCCGTCAAGTTCGTAAAACTGGACACGAATCTCCATCTGAGCCATTGTGACCCTGGATGCCCTGGTAGCAACTTTGTAGACCTCCCTCCCTCCCTCCGTTTGCGAGCTT	Slc24a3	-27361			AATGTCCCTAAGAGGAGAGAGAACACTCAATCCCAGGCCACTTCACAGGGCATACAAGGTCATTTTGTGTAGAAATGACCTCATAGGTGCTTAGAATATGGCCATGTC	chr2	145217602	145217617	+	12.3879	1.02e-05	0.00147	GAGTCAGGTGAGGTCA
927	lib2-927	chr4	148651150	148651258	TCTGGCTTGCATTCAGCCTGCTGTGTTCCCATGGATCCTCCCTGTCAGGTCAAACAAGGACAGGCCTCGCCCAGCGCATGGAGCTCTGACAGGTAAATCAATCAAGCT	Bhlhe41	5041			GTAGAGGGAGATGCTGGGCCTAGTCATGCTCTGGCCAGTGCCTCTGTGACCTTGCCTGACTTTCTTCCCTTACAGAGTTCAGGGGACTGACCTAGCAGATGTATGAGC	chr6	145860509	145860524	-	17.6121	8.82e-07	0.000354	AAGTCAGGCAAGGTCA
928	lib2-928	chr4	149490002	149490112	CTTAGGAGTTGGCTTCAGTTCCAGGTCCTTGGGAGGCAGAGGAAGGAGGGTCATTTGAGGCCAGCCTGGACCAATAAGAGACCCTGTCTCAAGAGTCAATAAGTGGGCCA	Usp12	22916			TATTTTAGAAGCTAGCGCTTCTCATTGCCAGGTTGAACATTGAACAGGGTCAGCTGAGGTCAAGGCATTAGAGAGATCGGCCAACCAGGAAGGAGAAAGCGGCTGAGG	chr5	146772082	146772097	+	17.8909	2.73e-07	0.000159	GGGTCAGCTGAGGTCA
929	lib2-929	chr4	150028466	150028577	ATCATTTCCTGGGGTAATCTGTGTAGCACACATAAGAAGGAAGCATGCAAGGTCATCTGAGGTCACAGCCAGGGCAGGTCACTCACTCTCAGGGTCTGATGATGGGAGCAG	Mfn2	13091	Fv1	22634	TTTTAGTACTGTTATGAATCGCAATGTAAATATCTGTGTTTTCTGATGGCCTTAGGTGACCCCGTGAAAGGGTCATTCAACCTACCAAGGGGTCAACCACCCACTGCT	chr4	147891605	147891620	-	12.4121	6.46e-06	0.000971	GGGTCACCTAAGGCCA
930	lib2-930	chr4	150028551	150028660	CTCTCAGGGTCTGATGATGGGAGCAGCAAGAACCTTACAGGACCAAGGACCCCAAGTGACCTTGAGGGAGCCCTGGCAAGTCTTGGGTTTCCCACCCACCTAGGGGAAA	Agtrap	16194			TGCAGCCCTGTGTCACCTAGTCGGCCAGCTGTGTCCTTCAGGGCAAGGGCCAGGTGGGGACATGGACAGGCCAAGTTACTTTGGACTTGGCAGGGCTTCTGGCATAGC
931	lib2-931	chr4	150122584	150122693	CAGATGAGCAGCCTGGAAGGAAACAACCCAGACAGCCACCAGCTTCGGGGCCTGGGCTGACCTCTGGCTGCCTGCCCCTCAGCTGTCCTTCCATGCATGAACCCTGGGG	Agtrap	227			CCGTGCCAGCCTGGGTCTGTCCGGGAGGGGCGGCCCTGTCCGTCTCTGTCCCCAGGTGTCCCTCTCCGTGTCCGCCGCCTCCTCCCCGGGGCTCTGGACCTTCCCTTC
932	lib2-932	chr2	150624113	150624226	AATGTCCCTAAGAGGAGAGAGAACACTCAATCCCAGGCCACTTCACAGGGCATACAAGGTCATTTTGTGTAGAAATGACCTCATAGGTGCTTAGAATATGGCCATGTCACACC	Srm	-840			CCGTCAAGTTCGTAAAACTGGACACGAATCTCCATCTGAGCCATTGTGACCCTGGATGCCCTGGTAGCAACTTTGTAGACCTCCCTCCCTCCCTCCGTTTGCGAGCTT	chr4	148590655	148590670	-	12.4121	6.46e-06	0.000971	AGGGCATCCAGGGTCA
933	lib2-933	chr4	151860889	151860998	AAAGGGGACAGGCTGACACGGAACCCTCAGTGCTCGGAGAGGATCGGGGTCACGGAAGGTAAAGGGCATGGCAGTGTGGAGACCCCACCCTCCCGGTAGTGAGGGTGCA	Gm572	7887			TCTGGCTTGCATTCAGCCTGCTGTGTTCCCATGGATCCTCCCTGTCAGGTCAAACAAGGACAGGCCTCGCCCAGCGCATGGAGCTCTGACAGGTAAATCAATCAAGCT	chr4	148651196	148651211	+	17.3818	1.15e-06	0.000422	AGGTCAAACAAGGACA
934	lib2-934	chr4	151957862	151957970	GTAGTAGGAAGCATCGTTGCTTTCCTGAGTGAACAGTGGCAGCTTAGGGTCACAGGAGGTGACCCTCTGTCACGTTCATCCTAGCGTGTGTGCTGTAGGACATTAAAG	Ctnnbip1	-28179	Lzic	4763	TTAGGAGTTGGCTTCAGTTCCAGGTCCTTGGGAGGCAGAGGAAGGAGGGTCATTTGAGGCCAGCCTGGACCAATAAGAGACCCTGTCTCAAGAGTCAATAAGTGGGCC	chr4	149490049	149490064	+	12.1576	1.23e-05	0.00171	gggtcatttgaggcca
935	lib2-935	chr2	152275077	152275187	TCTTCTGCCCAGCTATTAGCTGTTGGCATCAGAAATAACTAGGGGGCCAGGTCACATAAGGTCACTTGGGTCTATGCCTGGGCTCTCTGTCTCTGGGGCAACTAGGTCTT	H6pd	-19499			ATTTCCTGGGGTAATCTGTGTAGCACACATAAGAAGGAAGCATGCAAGGTCATCTGAGGTCACAGCCAGGGCAGGTCACTCACTCTCAGGGTCTGATGATGGGAGCAG	chr4	150028515	150028530	+	22.8606	3.43e-08	4.82e-05	AGGTCATCTGAGGTCA
936	lib2-936	chr4	152307597	152307706	GGTGCATCCTGGATCTGTCCTGAAGAACAGTTTGACATGAGCCGAGTGACCCCGCCTGCCCTCCCCCATCACTTCACTGCACCCAGCTTTCATAATGGGCACCCACGGA	H6pd	-19583			CTCTCAGGGTCTGATGATGGGAGCAGCAAGAACCTTACAGGACCAAGGACCCCAAGTGACCTTGAGGGAGCCCTGGCAAGTCTTGGGTTTCCCACCCACCTAGGGGAA	chr4	150028597	150028612	-	12.4121	6.46e-06	0.000971	AGGTCACTTGGGGTCC
937	lib2-937	chr4	152307702	152307811	CGGAGGCGGTAACATGCCTGCCCCTTGAGATCCTTGCCGCCTGCAGTGAGTCACCCCAGGTCATGGCTGCTGGCAGCTCAAACACCAGGGCAGCTAAGCATTTCAGCAG	Slc2a7	-26333	Slc2a5	3356	AGATGAGCAGCCTGGAAGGAAACAACCCAGACAGCCACCAGCTTCGGGGCCTGGGCTGACCTCTGGCTGCCTGCCCCTCAGCTGTCCTTCCATGCATGAACCCTGGGG	chr4	150122631	150122646	-	12.9212	2.35e-06	0.000632	AGGTCAGCCCAGGCCC
938	lib2-938	chr2	152612622	152612730	CTAACTGCCCAGAAGCCTGAAGCCCAGATAATACAGATGGCAAAGCTGTCCTAGGTTGACCCCATGGATTCTTGAGTTCAGTCAATAAACGTGCTTGCCCAACCTCAG	Apmap	-15603			TTCTGCCCAGCTATTAGCTGTTGGCATCAGAAATAACTAGGGGGCCAGGTCACATAAGGTCACTTGGGTCTATGCCTGGGCTCTCTGTCTCTGGGGCAACTAGGTCTT	chr2	150624159	150624174	+	17.3818	1.15e-06	0.000422	AGGGCATACAAGGTCA
939	lib2-939	chr2	152672317	152672427	CTGGTATTCGACACCGCAGCCTACTGAGAGAGAGAGCACTCGAGGACAGGTCCCCTGGGGTCAACAGCATCCATAAAAGGCAGAGTACGTTGTGAAATCCTGGGCAAAAA	Camta1	802			AAAGGGGACAGGCTGACACGGAACCCTCAGTGCTCGGAGAGGATCGGGGTCACGGAAGGTAAAGGGCATGGCAGTGTGGAGACCCCACCCTCCCGGTAGTGAGGGTGC	chr4	151860935	151860950	+	12.3879	1.02e-05	0.00147	GGGTCACGGAAGGTAA
940	lib2-940	chr2	152694495	152694604	TTGCCTTACTGCTTCGTTTTGACATCAGGTAAGCCAGGGGAGGGCCTGACCTGACCTGACCTGACCTGACCTGACCTGGGGTTCTCCTAGCATTCTCCAGCTTTCAGGA	Tbc1d20	-18696			CTAACTGCCCAGAAGCCTGAAGCCCAGATAATACAGATGGCAAAGCTGTCCTAGGTTGACCCCATGGATTCTTGAGTTCAGTCAATAAACGTGCTTGCCCAACCTCAG	chr2	152275125	152275140	+	22.6061	5.11e-08	6.69e-05	aggtcacataaggtca
941	lib2-941	chr2	152694499	152694609	CTTACTGCTTCGTTTTGACATCAGGTAAGCCAGGGGAGGGCCTGACCTGACCTGACCTGACCTGACCTGACCTGGGGTTCTCCTAGCATTCTCCAGCTTTCAGGAGCCCA	Icmt	10425	Rnf207	10956	GGTGCATCCTGGATCTGTCCTGAAGAACAGTTTGACATGAGCCGAGTGACCCCGCCTGCCCTCCCCCATCACTTCACTGCACCCAGCTTTCATAATGGGCACCCACGG	chr4	152307643	152307658	-	12.9212	2.35e-06	0.000632	AGGGCAGGCGGGGTCA
942	lib2-942	chr2	152694505	152694614	GCTTCGTTTTGACATCAGGTAAGCCAGGGGAGGGCCTGACCTGACCTGACCTGACCTGACCTGACCTGGGGTTCTCCTAGCATTCTCCAGCTTTCAGGAGCCCAGGGAA	Icmt	10530	Rnf207	10851	GGAGGCGGTAACATGCCTGCCCCTTGAGATCCTTGCCGCCTGCAGTGAGTCACCCCAGGTCATGGCTGCTGGCAGCTCAAACACCAGGGCAGCTAAGCATTTCAGCAG	chr4	152307749	152307764	+	12.6424	4.3e-06	0.000753	GAGTCACCCCAGGTCA
943	lib2-943	chr2	152694508	152694618	TCGTTTTGACATCAGGTAAGCCAGGGGAGGGCCTGACCTGACCTGACCTGACCTGACCTGACCTGGGGTTCTCCTAGCATTCTCCAGCTTTCAGGAGCCCAGGGAAGGTA	Defb36	8349	Defb25	10377	TGGTATTCGACACCGCAGCCTACTGAGAGAGAGAGCACTCGAGGACAGGTCCCCTGGGGTCAACAGCATCCATAAAAGGCAGAGTACGTTGTGAAATCCTGGGCAAAA	chr2	152612668	152612683	-	12.4121	6.46e-06	0.000971	GGGTCAACCTAGGACA
944	lib2-944	chr1	152815876	152815987	TACAATCCAGCATTCAAGAGGTAGACGCAGAAGGACCAGAACTTCAAGGTCATCCCAGGTTACACATTGAGTTTAACACCAGCTTTGGATACATCAGACCCTATTTCAACA	Mcts2	-14663	H13	2884	TTGCCTTACTGCTTCGTTTTGACATCAGGTAAGCCAGGGGAGGGCCTGACCTGACCTGACCTGACCTGACCTGACCTGGGGTTCTCCTAGCATTCTCCAGCTTTCAGG	chr2	152672364	152672379	+	12.6667	3.54e-06	0.000632	AGGTCCCCTGGGGTCA
945	lib2-945	chr2	153217981	153218089	GAAAGGGCTGTCTCCCTGTGGAGCAGAATCAGGGCCGTGGCCAGCATGTCCCTGTGTGACCCTTGGAAGCTACTGCCTTAGCTCCGATCAGAGATCGAAACCAGCATG	Mcts2	7515			TTACTGCTTCGTTTTGACATCAGGTAAGCCAGGGGAGGGCCTGACCTGACCTGACCTGACCTGACCTGACCTGGGGTTCTCCTAGCATTCTCCAGCTTTCAGGAGCCC	chr2	152694541	152694556	-	23.1152	1.36e-08	2.1e-05	AGGTCAGGTCAGGTCA
946	lib2-946	chr1	153902461	153902570	GTGGATTTCTGAGTTCAAGGCCAGCCTGGTCTACAAAGTGAGCTCCAGGACAACCAGGGCCATTCAGAGAAACCCTGTCTCCAAAAAAAAAAAAAAAGGCTGTTCCAAA	Mcts2	7519			GCTTCGTTTTGACATCAGGTAAGCCAGGGGAGGGCCTGACCTGACCTGACCTGACCTGACCTGACCTGGGGTTCTCCTAGCATTCTCCAGCTTTCAGGAGCCCAGGGA	chr2	152694541	152694556	-	23.1152	1.36e-08	2.1e-05	AGGTCAGGTCAGGTCA
947	lib2-947	chr4	153975329	153975437	GGCCGACATCGCAGCGGCCCCGCCTGGTCGTTTCCGCGGCGCTCTGTGACCCTGCGTGGCCTCGGTCTTCGGCAGGCACCCGGGGCGGAGGCTCCCTGACACCTGGCC	Mcts2	7525			GTTTTGACATCAGGTAAGCCAGGGGAGGGCCTGACCTGACCTGACCTGACCTGACCTGACCTGGGGTTCTCCTAGCATTCTCCAGCTTTCAGGAGCCCAGGGAAGGTA	chr2	152694541	152694556	-	23.1152	1.36e-08	2.1e-05	AGGTCAGGTCAGGTCA
948	lib2-948	chr2	154778682	154778796	CAGCACACACATAGTAGCTCATACTCATTTGTAACCTCATCTTGTTCTGCCCTCTTGTGACCTCCCACCCACGCACATGCACATGTGCATACGCATTCGTGCACAGACACACAC	Mcts2	7528			GAAAGGGCTGTCTCCCTGTGGAGCAGAATCAGGGCCGTGGCCAGCATGTCCCTGTGTGACCCTTGGAAGCTACTGCCTTAGCTCCGATCAGAGATCGAAACCAGCATG	chr2	152694541	152694556	-	23.1152	1.36e-08	2.1e-05	AGGTCAGGTCAGGTCA
949	lib2-949	chr1	155089062	155089171	CAGAAAGCAAACAGACTGGAGGTATTTTGAGCTCTAGGTTTCATTTTTGTCCCTGGGTGGCCTAGGCAAATGCGGACAGCTAGGACCTCACCTTAGCTTTCTGAAACGC	Ncf2	15738			TACAATCCAGCATTCAAGAGGTAGACGCAGAAGGACCAGAACTTCAAGGTCATCCCAGGTTACACATTGAGTTTAACACCAGCTTTGGATACATCAGACCCTATTTCA	chr1	152815922	152815937	+	17.6121	8.82e-07	0.000354	aggtcatcccaggtta
950	lib2-950	chr2	155382191	155382299	AGACGTCACCAAGGCCAGCCCCGCCTTCCAGGCTTGCATGGGTGCTTGTCCTCTGGTGACCCGGTGGGCGCTATGTCGTGCCCAGCCGGCCGAGGGTTGAAGAGACGC	Glul	2572			GTGGATTTCTGAGTTCAAGGCCAGCCTGGTCTACAAAGTGAGCTCCAGGACAACCAGGGCCATTCAGAGAAACCCTGTCTCCAAAAAAAAAAAAAAAGGCTGTTCCAA	chr1	153902507	153902522	+	7.18788	5.4e-05	0.00621	aggacaaccagggcca
951	lib2-951	chr2	155816225	155816333	TGGCTATGCCCCAGGTTGGGTAGCTGGCACCCAGCTGCCAGCCTTCTGTCCTGGGCAGACCTCTCTCTACTCAAGGGAATAGGCCAGGCCCTGTCAGGAGGCAAGGAT	Cep104	189			GGCCGACATCGCAGCGGCCCCGCCTGGTCGTTTCCGCGGCGCTCTGTGACCCTGCGTGGCCTCGGTCTTCGGCAGGCACCCGGGGCGGAGGCTCCCTGACACCTGGCC	chr4	153975375	153975390	-	12.6667	3.54e-06	0.000632	AGGCCACGCAGGGTCA
952	lib2-952	chr4	155891984	155892093	TCCAGCCGAGTTCACCACCGCCGTGATGCCTGAAGTGGGCGAGCCGTGCCCTTCCCTGTCCCGCGACCGAGCCAAACCACTCCGAAGCCCAACCGCCGAGGCCGGCCCA	Raly	-12394	Gm14214	-8807	AGACGTCACCAAGGCCAGCCCCGCCTTCCAGGCTTGCATGGGTGCTTGTCCTCTGGTGACCCGGTGGGCGCTATGTCGTGCCCAGCCGGCCGAGGGTTGAAGAGACGC	chr2	154778729	154778744	-	17.6364	6.48e-07	0.000289	AGGTCACAAGAGGGCA
953	lib2-953	chr2	156204654	156204763	CACTTGGACGGTGAAAAACAGGTGAGGTCATTTTTGGCTGCCTAGTGAGGTCAGCCTAGGTGAGGGGAGACTCTGTCTCAAACAACACAAAAAGCAGTCTGTTTTGTTT	Ier5	10519			AGAAAGCAAACAGACTGGAGGTATTTTGAGCTCTAGGTTTCATTTTTGTCCCTGGGTGGCCTAGGCAAATGCGGACAGCTAGGACCTCACCTTAGCTTTCTGAAACGC	chr1	155089109	155089124	-	7.44242	4.14e-05	0.00503	AGGCCACCCAGGGACA
954	lib2-954	chr2	158121678	158121786	AAACACTGGACACTAGGAGGGTGTGGCCCTGGCTGCTGGCTTTGCCAGGCCAGGCCAGGCCAGGCCAGGTCCTGGAGAGCCACTCGGCGTTCACAGATCAGTCACCAG	Trp53inp2	431			TGGCTATGCCCCAGGTTGGGTAGCTGGCACCCAGCTGCCAGCCTTCTGTCCTGGGCAGACCTCTCTCTACTCAAGGGAATAGGCCAGGCCCTGTCAGGAGGCAAGGAT	chr2	155382237	155382252	-	12.6667	3.54e-06	0.000632	GGGTCACCAGAGGACA
955	lib2-955	chr2	158121683	158121791	CTGGACACTAGGAGGGTGTGGCCCTGGCTGCTGGCTTTGCCAGGCCAGGCCAGGCCAGGCCAGGTCCTGGAGAGCCACTCGGCGTTCACAGATCAGTCACCAGGCCTT	BC029722	3147			ACTTGGACGGTGAAAAACAGGTGAGGTCATTTTTGGCTGCCTAGTGAGGTCAGCCTAGGTGAGGGGAGACTCTGTCTCAAACAACACAAAAAGCAGTCTGTTTTGTTT	chr2	155816271	155816286	-	12.9212	2.35e-06	0.000632	AGGTCTGCCCAGGACA
956	lib2-956	chr2	158121688	158121796	CACTAGGAGGGTGTGGCCCTGGCTGCTGGCTTTGCCAGGCCAGGCCAGGCCAGGCCAGGTCCTGGAGAGCCACTCGGCGTTCACAGATCAGTCACCAGGCCTTGGCTT	Acap3	217			TCCAGCCGAGTTCACCACCGCCGTGATGCCTGAAGTGGGCGAGCCGTGCCCTTCCCTGTCCCGCGACCGAGCCAAACCACTCCGAAGCCCAACCGCCGAGGCCGGCCC	chr4	155892030	155892045	-	7.44242	4.14e-05	0.00503	GGGACAGGGAAGGGCA
957	lib2-957	chrX	159372436	159372545	CCGGGGCTCTGCTCCCCGCCGGCTCCCTGGCGCTGCTCTCGGCCTCGAGGTCAGCCCAGGCCTCAGTGACCTTCCTGCCATCTTTTCTTGCCTCTCCTCGGGCTGCATT	Phf20	8067			AAACACTGGACACTAGGAGGGTGTGGCCCTGGCTGCTGGCTTTGCCAGGCCAGGCCAGGCCAGGCCAGGTCCTGGAGAGCCACTCGGCGTTCACAGATCAGTCACCAG	chr2	156204701	156204716	+	17.6121	8.82e-07	0.000354	aggtcagcctaggtga
958	lib2-958	chr2	160351303	160351411	CTAGGAGCAGAGAAGGCTATGGCCTGGGTCCGGGCTGTAGGAGCTGGGGGCAGGGCAGGTCATCCACAGACGCGGGCACAGCAGGGAGCGCTGGCCCAGCTGAGTTCA	Tgm2	24704			CTGGACACTAGGAGGGTGTGGCCCTGGCTGCTGGCTTTGCCAGGCCAGGCCAGGCCAGGCCAGGTCCTGGAGAGCCACTCGGCGTTCACAGATCAGTCACCAGGCCTT	chr2	158121724	158121739	+	12.9212	2.35e-06	0.000632	aggccaggccaggcca
959	lib2-959	chr1	161976488	161976596	TACACCTTCCAAGCCAAAGAAAGGCCCAAGGACAAGAAAAGTAAACAGGTCAGCAGAGGGCATCAGTCACACAGTTATGAGTATTTCAAATCCTTCAAGTAGGCTTGG	Tgm2	24699			CACTAGGAGGGTGTGGCCCTGGCTGCTGGCTTTGCCAGGCCAGGCCAGGCCAGGCCAGGTCCTGGAGAGCCACTCGGCGTTCACAGATCAGTCACCAGGCCTTGGCTT	chr2	158121724	158121739	+	12.9212	2.35e-06	0.000632	aggccaggccaggcca
960	lib2-960	chr2	163572903	163573011	CTAAGTCCTTCTACTGGTGTGTCTTTTTCCACGTAATGGTAGAAATAGGACAGCCTGGGGCATTCGTGGTGGACAAGAATCCTTCCTTTTAATAACCCTTCCTAACAA	Eif1ax	313			CGGGGCTCTGCTCCCCGCCGGCTCCCTGGCGCTGCTCTCGGCCTCGAGGTCAGCCCAGGCCTCAGTGACCTTCCTGCCATCTTTTCTTGCCTCTCCTCGGGCTGCATT	chrX	159372483	159372498	+	12.9212	2.35e-06	0.000632	AGGTCAGCCCAGGCCT
961	lib2-961	chr2	164444910	164445019	TTCGCAATTCAAATGGTTTCCAGTCTTTCCATGGATTTGGCTAAGTTGGCCCAGGATGGCCTTAAACTCATCCCACCCTACCTCAGTGTCCCAAGTAGCTGGTAAACAA	Gm826	-23863	Mafb	15708	CTAAGTCCTTCTACTGGTGTGTCTTTTTCCACGTAATGGTAGAAATAGGACAGCCTGGGGCATTCGTGGTGGACAAGAATCCTTCCTTTTAATAACCCTTCCTAACAA	chr2	160351349	160351364	+	12.9212	2.35e-06	0.000632	GGGGCAGGGCAGGTCA
962	lib2-962	chr1	164458738	164458846	GGTTTACTGCAGGTCCACCTCCCCTAGGCCATGGCCAGGTGGGGGAAGGTCACTCCAGGACGCTAGTGACTCTGCCCAGCTCTGCTCCGCCTCTCTGCTTATGCACCT	4930558K02Rik	3094	Pigc	7314	TACACCTTCCAAGCCAAAGAAAGGCCCAAGGACAAGAAAAGTAAACAGGTCAGCAGAGGGCATCAGTCACACAGTTATGAGTATTTCAAATCCTTCAAGTAGGCTTGG	chr1	161976534	161976549	+	17.8909	2.73e-07	0.000159	AGGTCAGCAGAGGGCA
963	lib2-963	chr2	164790706	164790814	ACACCGTCTTGCCAAACTAAATAGCCCAGCACTTGTCATGACCCGATGACCTGAGCTGTCCTCAAATCTCATGATGGAAGAGGAAAACAGAATCCTGAAAGGTTTCCT	Ttpal	-29357	Hnf4a	25769	TTCGCAATTCAAATGGTTTCCAGTCTTTCCATGGATTTGGCTAAGTTGGCCCAGGATGGCCTTAAACTCATCCCACCCTACCTCAGTGTCCCAAGTAGCTGGTAAACA	chr2	163572949	163572964	+	7.44242	4.14e-05	0.00503	AGGACAGCCTGGGGCA
964	lib2-964	chr2	164982479	164982589	GCCAAGATGAGAGATGCAGGAGCCAGTTGGGGCCTGAGAGCTGATTAGGTCACCTGGGGACACGTGGAAGTCAGTCTCAGAGAGGATCCTCTGTGCTTGTCCCACTAGAC	Sys1	-12011	Sdc4	-1779	ACACCGTCTTGCCAAACTAAATAGCCCAGCACTTGTCATGACCCGATGACCTGAGCTGTCCTCAAATCTCATGATGGAAGAGGAAAACAGAATCCTGAAAGGTTTCCT	chr2	164444956	164444971	-	7.18788	5.4e-05	0.00621	AGGCCATCCTGGGCCA
965	lib2-965	chr2	165321601	165321709	AGCCCAACTTCAGAAGAGGAAAGGCAATCCTTCCCAGGAGGTACAGGGGACAGAGGAGGCCACAAGGTTCCCAGCCTCGCCTGACCCCAGCTTGTAGTGTCCCTGTGT	Atp1b1	-437			GGTTTACTGCAGGTCCACCTCCCCTAGGCCATGGCCAGGTGGGGGAAGGTCACTCCAGGACGCTAGTGACTCTGCCCAGCTCTGCTCCGCCTCTCTGCTTATGCACCT	chr1	164458784	164458799	+	12.6667	3.54e-06	0.000632	AGGTCACTCCAGGACG
966	lib2-966	chr2	165321751	165321859	GGCGAGTGGTTTATGCTTCCTGTGACAGAGTGCTGCCTCACAGCGGAGGTGAGTGGAGGTCACACCCTCTTTTTAATCAAGATCACAATCTCAGTGGAGGCTTCCCCC	Snx21	4769	Acot8	14122	GCCAAGATGAGAGATGCAGGAGCCAGTTGGGGCCTGAGAGCTGATTAGGTCACCTGGGGACACGTGGAAGTCAGTCTCAGAGAGGATCCTCTGTGCTTGTCCCACTAG	chr2	164790752	164790767	-	17.8909	2.73e-07	0.000159	AGGACAGCTCAGGTCA
967	lib2-967	chr2	165322595	165322707	CCTGTGGGTCATGACCCCTTTGAGGGTCTTGAATGATCCTTTCACCGAGGTCACCTAAGGCCACCCTGCATATCAAACACTTACTTCCATTACGATTCATAAAGTAGCAACA	Slc12a5	14551			AGCCCAACTTCAGAAGAGGAAAGGCAATCCTTCCCAGGAGGTACAGGGGACAGAGGAGGCCACAAGGTTCCCAGCCTCGCCTGACCCCAGCTTGTAGTGTCCCTGTGT	chr2	164982525	164982540	+	12.6667	3.54e-06	0.000632	AGGTCACCTGGGGACA
968	lib2-968	chr1	165474529	165474637	TTTGTTTATGTCCATGTGGGTTATTTATACAGTACAGTGCCTGCAGAGGTCAGAAGAGGACATCTAGAACTGGAGTTGCAGGTGGTTGTGGCCCACTTGATATTGCTG	Elmo2	4824			GGCGAGTGGTTTATGCTTCCTGTGACAGAGTGCTGCCTCACAGCGGAGGTGAGTGGAGGTCACACCCTCTTTTTAATCAAGATCACAATCTCAGTGGAGGCTTCCCCC	chr2	165321647	165321662	+	7.44242	4.14e-05	0.00503	GGGACAGAGGAGGCCA
969	lib2-969	chr1	165503732	165503842	CACTATGCCATTATCACTGTTTACACTGGGAGCCTAGAAGGAAGAGATGGCCTTTCCTGACCCTAGCTTACTAAATTCTGCGTGCACGGCTACTGTCTGGCCACACACTA	Elmo2	4674			CTGTGGGTCATGACCCCTTTGAGGGTCTTGAATGATCCTTTCACCGAGGTCACCTAAGGCCACCCTGCATATCAAACACTTACTTCCATTACGATTCATAAAGTAGCA	chr2	165321797	165321812	+	17.6121	8.82e-07	0.000354	AGGTGAGTGGAGGTCA
970	lib2-970	chr1	165688365	165688474	CAGGAGAATACAACCCAGTAAGAACTTCTTGCAGGACTTCAGGACAAGGTCAACTGAGGTCAACGAATTCCCCCAAGGTCTGTGCTGTCCAGAGCACTTGACATTGTCA	Adcy10	-10600	Mpc2	13546	TTTGTTTATGTCCATGTGGGTTATTTATACAGTACAGTGCCTGCAGAGGTCAGAAGAGGACATCTAGAACTGGAGTTGCAGGTGGTTGTGGCCCACTTGATATTGCTG	chr1	165474575	165474590	+	17.6364	6.48e-07	0.000289	aggtcagaagaggaca
971	lib2-971	chr1	165771453	165771561	AAAGATGGCCTGGGCCGGGAAGAAGGGAGTGGTCAGATGTGGAGTGAGGTCAAATGAGGTCAAGGGTCAGAGGACAGAATGGGAGGGACTAGAGTGTTCCCTAAGTGA	Adcy10	18604			ACTATGCCATTATCACTGTTTACACTGGGAGCCTAGAAGGAAGAGATGGCCTTTCCTGACCCTAGCTTACTAAATTCTGCGTGCACGGCTACTGTCTGGCCACACACT	chr1	165503779	165503794	-	12.4121	6.46e-06	0.000971	GGGTCAGGAAAGGCCA
972	lib2-972	chr1	167271545	167271657	TCCTTTTCACAGATGTAGGGATGAGGTCAAAAGAACCAGATTAAAAACAGGCCAAGACAGGCCAGGAACTGGAGCCTGACAGAGTACAAGGCCTATGTTCCCTGTCCCCAAC	Rcsd1	19628			CAGGAGAATACAACCCAGTAAGAACTTCTTGCAGGACTTCAGGACAAGGTCAACTGAGGTCAACGAATTCCCCCAAGGTCTGTGCTGTCCAGAGCACTTGACATTGTC	chr1	165688411	165688426	+	22.8606	3.43e-08	4.82e-05	aggtcaactgaggtca
973	lib2-973	chr2	167319191	167319299	GACTTGCAGGCTATTTGTTGCCTTTGAGTCACAGAAGCAGGAACAGAGGTCTGCCTAGGTCATCTGACCTGGCAAAGCCAGGTTTCACAGCTGGGCTGTCTCTGCAGT	Cd247	-17174	Creg1	7761	AAAGATGGCCTGGGCCGGGAAGAAGGGAGTGGTCAGATGTGGAGTGAGGTCAAATGAGGTCAAGGGTCAGAGGACAGAATGGGAGGGACTAGAGTGTTCCCTAAGTGA	chr1	165771499	165771514	+	22.6061	5.11e-08	6.69e-05	AGGTCAAATGAGGTCA
974	lib2-974	chr2	167606601	167606712	CACGTGGACCCCACAGTGCAAAAGCCAGATCCTGTGGGCTCATGCTGGGGTCACGTGAGGTCACACCCTCAAAGGAGGATGTACTGTCTGCAAGCTCTGCTGAGTGGAGAC	Uck2	13719			CTTTTCACAGATGTAGGGATGAGGTCAAAAGAACCAGATTAAAAACAGGCCAAGACAGGCCAGGAACTGGAGCCTGACAGAGTACAAGGCCTATGTTCCCTGTCCCCA	chr1	167271593	167271608	+	12.4121	6.46e-06	0.000971	AGGCCAAGACAGGCCA
975	lib2-975	chr2	167687794	167687903	CCCCCAAGGGCACAGGGAGATGTCATTTCTCCAGCTCTTGGGGGCGGAGGTCACCCCAGCTCAGCAGATAACACCGAAGGTTGAGCAACACCCCGCCAGCTTGCCGGGG	B4galt5	29938			ACGTGGACCCCACAGTGCAAAAGCCAGATCCTGTGGGCTCATGCTGGGGTCACGTGAGGTCACACCCTCAAAGGAGGATGTACTGTCTGCAAGCTCTGCTGAGTGGAG	chr2	167319237	167319252	+	17.8909	2.73e-07	0.000159	AGGTCTGCCTAGGTCA
976	lib2-976	chr2	167690742	167690850	GTTGAGAGGACTAGACATTCTGTAGGAAAGGCTAGTCCAGACAGCTGGGTCAGGGCAGGTGAGTTCTGTGTGTTTGGTGGTGTGGGGGAGACCGCACGCCTGTTTGGT	Ube2v1	25330			CCCCAAGGGCACAGGGAGATGTCATTTCTCCAGCTCTTGGGGGCGGAGGTCACCCCAGCTCAGCAGATAACACCGAAGGTTGAGCAACACCCCGCCAGCTTGCCGGGG	chr2	167606648	167606663	+	17.8909	2.73e-07	0.000159	GGGTCACGTGAGGTCA
977	lib2-977	chr2	167696145	167696254	AGGTTCAGGCCCTGCAGTGGCGCTTAGAGCATGTTGTCAACTATTGTCACCTGGAATGACCTCTTTGCCCTAAGCTCCAGCCACCAGCACCTGCTCCCTGGAGATGCCA	Tmem189	-26293	Cebpb	-1066	GTTGAGAGGACTAGACATTCTGTAGGAAAGGCTAGTCCAGACAGCTGGGTCAGGGCAGGTGAGTTCTGTGTGTTTGGTGGTGTGGGGGAGACCGCACGCCTGTTTGGT	chr2	167687841	167687856	+	17.8667	3.21e-07	0.000185	AGGTCACCCCAGCTCA
978	lib2-978	chr2	167714519	167714629	CAGGGCCGAGGATGTGTTTGTCTCTATGGCCTAAGGCCAGGCCAGAGAGGCCATCCCAGGCCAATATGGGATGAGAGAGGCAGGTTTTATTAAATTCAAACTCTGGGGAA	Cebpb	1881			AGGTTCAGGCCCTGCAGTGGCGCTTAGAGCATGTTGTCAACTATTGTCACCTGGAATGACCTCTTTGCCCTAAGCTCCAGCCACCAGCACCTGCTCCCTGGAGATGCC	chr2	167690788	167690803	+	12.6424	4.3e-06	0.000753	GGGTCAGGGCAGGTGA
979	lib2-979	chrX	168673602	168673711	CGCAGGCCAAGGCGCGCCCTGGTGGCTGTCCAGGACTCCAGGCCACTTGTCCTCCGCTGGCCCCTTTGCCTCCCATCCCTCGAACCCAGTCCCGCATCTCCTCCCTGTT	Cebpb	7285			AGGGCCGAGGATGTGTTTGTCTCTATGGCCTAAGGCCAGGCCAGAGAGGCCATCCCAGGCCAATATGGGATGAGAGAGGCAGGTTTTATTAAATTCAAACTCTGGGGA	chr2	167696191	167696206	-	17.3576	1.57e-06	0.000523	AGGTCATTCCAGGTGA
980	lib2-980	chr1	171149453	171149561	AATGCCTGGAACCAATATGATCATTTTAAGCTAAATGTTAAACCATTGACCTGATATGCCCTAACATTCACCAGCATGTGTTACATCATAGAATTTGAAAGCATTTAA	Msl3	241			GCAGGCCAAGGCGCGCCCTGGTGGCTGTCCAGGACTCCAGGCCACTTGTCCTCCGCTGGCCCCTTTGCCTCCCATCCCTCGAACCCAGTCCCGCATCTCCTCCCTGTT	chrX	168673649	168673664	-	7.69697	3.72e-05	0.00483	GGGCCAGCGGAGGACA
981	lib2-981	chr1	172562729	172562837	AGAAAGGGACAAAGGGCAACCTGACTGGAGCTGCCCGCCGTGAACTGGGACACTTGAGGACAAACAGGGTGTGAAGGACGGGGATGGTGCCATGGGGGCGCTGCAGGG	Sdhc	1096	Cfap126	27846	AATGCCTGGAACCAATATGATCATTTTAAGCTAAATGTTAAACCATTGACCTGATATGCCCTAACATTCACCAGCATGTGTTACATCATAGAATTTGAAAGCATTTAA	chr1	171149499	171149514	-	17.3818	1.15e-06	0.000422	AGGGCATATCAGGTCA
982	lib2-982	chr2	173050186	173050294	TCCCGGAGGACACACTCTCTAGTGGGTTCCCCGTCCTCCTGCAAAGAGGACAGGAGGGGACAGCTGGCACAGGTGCCAGAGAACTTTCTCACAAACACGCGGAGGTCA	Vsig8	6845	Slamf8	27785	AGAAAGGGACAAAGGGCAACCTGACTGGAGCTGCCCGCCGTGAACTGGGACACTTGAGGACAAACAGGGTGTGAAGGACGGGGATGGTGCCATGGGGGCGCTGCAGGG	chr1	172562775	172562790	+	7.18788	5.4e-05	0.00621	GGGACACTTGAGGACA
983	lib2-983	chr2	173229738	173229852	CTGGGGCTTGCACTTGCAGGTGGAGATTCTCTCTCTGATACAGTGAATGGCCCTGGCTGCCCTAAAAACATACGATCCAGACACACAGGTGTCTCCTGGTGTCTGCATCCCACC	Rbm38	29742			TGGGGCTTGCACTTGCAGGTGGAGATTCTCTCTCTGATACAGTGAATGGCCCTGGCTGCCCTAAAAACATACGATCCAGACACACAGGTGTCTCCTGGTGTCTGCATC	chr2	173050232	173050247	+	7.44242	4.14e-05	0.00503	AGGACAGGAGGGGACA
984	lib2-984	chr2	173539997	173540105	CAGGCTGGGGTCTCTGCAGGGTGGCAGCCGGGAGGGGTTCAGAGAGAGGGCACTTCAGGTCACATTCTATTCTTAATCAAGACCCTGGGGACCCAGCTGTGTGTCGCT	Zbp1	-10872			CAGGCTGGGGTCTCTGCAGGGTGGCAGCCGGGAGGGGTTCAGAGAGAGGGCACTTCAGGTCACATTCTATTCTTAATCAAGACCCTGGGGACCCAGCTGTGTGTCGCT	chr2	173229785	173229800	-	7.44242	4.14e-05	0.00503	AGGGCAGCCAGGGCCA
985	lib2-985	chr2	178413661	178413769	CTTCTCGAAGGCCACGTTGCGCACGCGCACTGTGCCGCTGATGCCCAGGTCAGAGCAGGTGACACGTTCCAGGCACACAAGCTGGCGTGCCAGGCGTTCTCCGAAGCC	1700021F07Rik	17465			CTTCTCGAAGGCCACGTTGCGCACGCGCACTGTGCCGCTGATGCCCAGGTCAGAGCAGGTGACACGTTCCAGGCACACAAGCTGGCGTGCCAGGCGTTCTCCGAAGCC	chr2	173540043	173540058	+	17.6364	6.48e-07	0.000289	agggcacttcaggtca
986	lib2-986	chr2	180469752	180469861	CCAGCATAGTTACTGCACCATGAGCTGACTTCAAGGGATGAATGCCCTGGCCCCGTGTGACCTGCGACTTGGGATAGATGACCGTAGGGGACAATGATCCGCTGTGACC	Sycp2	-6030	Ppp1r3d	757	CAGCATAGTTACTGCACCATGAGCTGACTTCAAGGGATGAATGCCCTGGCCCCGTGTGACCTGCGACTTGGGATAGATGACCGTAGGGGACAATGATCCGCTGTGACC	chr2	178413707	178413722	+	17.6121	8.82e-07	0.000354	AGGTCAGAGCAGGTGA
987	lib2-987	chr1	185335428	185335536	CTGTGTCTGTATTTAGATATGTACTCATGAGTGCAGTAGCCCATGGAGGTCAGAAGAGGACATCTGGTCCCTTGGAGCTGGAGGTTCGAGTATTTGTGAGCAGCCCCA	Slco4a1	8828			TAAGTTAAGCCCGATGGTGGATTGGCACATGCCTGCACTTTATTGTTGTCCTTTCTTGACCCTGCTTGTTGGAGTTATCTGCTCATGTCAAGACTCGCGCCAACTGTG	chr2	180469799	180469814	-	12.6667	3.54e-06	0.000632	AGGTCACACGGGGCCA
988	lib2-988	chr1	191292390	191292498	TTGCATCCAGCCCTCTCAGCTCAGGCCTGTTTCTGGCAACCACATCTGCCCTCCCTTGTCCTTCCAGGGTTTTCCAGAAATTCTTTGCCACTGTTCCTTGGCAGGAGA	Eprs	-27562	Bpnt1	3310	CTGTGTCTGTATTTAGATATGTACTCATGAGTGCAGTAGCCCATGGAGGTCAGAAGAGGACATCTGGTCCCTTGGAGCTGGAGGTTCGAGTATTTGTGAGCAGCCCCA	chr1	185335474	185335489	+	17.6364	6.48e-07	0.000289	aggtcagaagaggaca
989	lib2-989	chr1	191311611	191311720	CCATGGACTGTGGTGACCTTTCTTCTTGTGAACCTGGACCTTTGTGGTGTCCTCACATGCCCTTTGCCACCCTTTCAAAGGGTATTAATGGAACATATACTCCTGTCTG	Nenf	25750			TTGCATCCAGCCCTCTCAGCTCAGGCCTGTTTCTGGCAACCACATCTGCCCTCCCTTGTCCTTCCAGGGTTTTCCAGAAATTCTTTGCCACTGTTCCTTGGCAGGAGA	chr1	191292436	191292451	-	12.6667	3.54e-06	0.000632	AGGACAAGGGAGGGCA
990	lib2-990	chr1	191549872	191549982	CCTCTGCCTCCCAAGTGCTGGGATTACAGGCATGCACCACCACTGCCTGGCCTCACATGACCTATTCTTAAATGTACTGGGAGCAACAAAAATACACTCCAGCAAAAACA	Dtl	25617			CTCTGCCTCCCAAGTGCTGGGATTACAGGCATGCACCACCACTGCCTGGCCTCACATGACCTATTCTTAAATGTACTGGGAGCAACAAAAATACACTCCAGCAAAAAC	chr1	191549919	191549934	-	17.6364	6.48e-07	0.000289	AGGTCATGTGAGGCCA
991	lib2-991	chr1	191581722	191581830	GTTTTATATTACGGTATTATGTTTTGCTTTGTTTAGTGACCTTAAGTGACCCAGGCTGGCCTCAAGCTTGGTATGTGGCTGAGGATGGCCTTGAACTGATCTCTGCCT	Ints7	6140			GTTTTATATTACGGTATTATGTTTTGCTTTGTTTAGTGACCTTAAGTGACCCAGGCTGGCCTCAAGCTTGGTATGTGGCTGAGGATGGCCTTGAACTGATCTCTGCCT	chr1	191581758	191581773	-	17.3818	1.15e-06	0.000422	GGGTCACTTAAGGTCA
992	lib2-992	chr1	192137240	192137349	CCAGCCGAGCCTGCCAGCCTCCCCGCCCGCGATGCCCTGCCCTGCCCTGCCCTGCCCTGGCCTCTCCTGGTGCGCCCCACACTCAACACCACGTAACTCCCTCCCATCC	Rcor3	767			CAGCCGAGCCTGCCAGCCTCCCCGCCCGCGATGCCCTGCCCTGCCCTGCCCTGCCCTGGCCTCTCCTGGTGCGCCCCACACTCAACACCACGTAACTCCCTCCCATCC	chr1	192137272	192137287	-	12.9212	2.35e-06	0.000632	AGGGCAGGGCAGGGCA
993	lib2-993	chr1	192855029	192855143	CGAGGAGACTGCTAGAGGCGGGGGCGTGGGCCTGGCAGCCCGCGGGGAGGTGAGCCGAGGACAGCGCCGCCCGCAGCCAGGAGCAGGGGCGGGCGCGGAGGTGGCGGGGGACAC	Sertad4	670			GAGGAGACTGCTAGAGGCGGGGGCGTGGGCCTGGCAGCCCGCGGGGAGGTGAGCCGAGGACAGCGCCGCCCGCAGCCAGGAGCAGGGGCGGGCGCGGAGGTGGCGGGG	chr1	192855076	192855091	+	12.6424	4.3e-06	0.000753	AGGTGAGCCGAGGACA

## Sheet: Results Exp1
Fragment number	Fragment name	Tralpha noT3	Tralpha+T3	Trbeta no T3	Trbeta with T3	Min read	Tralpha noT3	Tralpha+T3	Trbeta noT3	Trbeta with T3	FC Tralpha	FC Trbeta
1	lib2-1	18	62	70	54	18	10.0012	23.6745	35.1789	31.7256	2.36716	0.901835
2	lib2-2	1730	423	1698	265	265	961.23	161.521	853.34	155.69	0.168036	0.182448
3	lib2-3	451	188	615	118	118	250.587	71.7872	309.072	69.3262	0.286477	0.224305
4	lib2-4	688	301	1322	351	301	382.27	114.936	664.379	206.216	0.300667	0.310389
5	lib2-5	2015	581	2152	330	330	1119.58	221.853	1081.5	193.878	0.198157	0.179268
6	lib2-6	765	235	829	206	206	425.053	89.734	416.619	121.027	0.211113	0.290499
7	lib2-7	666	88	749	98	88	370.046	33.6025	376.414	57.576	0.0908064	0.152959
8	lib2-8	542	394	635	276	276	301.148	150.448	319.123	162.153	0.49958	0.50812
9	lib2-9	10978	7509	29585	11716	7509	6099.64	2867.29	14868.1	6883.27	0.470075	0.462955
10	lib2-10	10978	7509	29585	11716	7509	6099.64	2867.29	14868.1	6883.27	0.470075	0.462955
11	lib2-11	10978	7509	29585	11716	7509	6099.64	2867.29	14868.1	6883.27	0.470075	0.462955
12	lib2-12	10978	7509	29585	11716	7509	6099.64	2867.29	14868.1	6883.27	0.470075	0.462955
13	lib2-13	10978	7509	29585	11716	7509	6099.64	2867.29	14868.1	6883.27	0.470075	0.462955
14	lib2-14	10978	7509	29585	11716	7509	6099.64	2867.29	14868.1	6883.27	0.470075	0.462955
15	lib2-15	10978	7509	29585	11716	7509	6099.64	2867.29	14868.1	6883.27	0.470075	0.462955
16	lib2-16	10978	7509	29585	11716	7509	6099.64	2867.29	14868.1	6883.27	0.470075	0.462955
17	lib2-17	4	15	20	4	4	2.2225	5.7277	10.0511	2.35004
18	lib2-18	195	122	123	78	78	108.347	46.5853	61.8144	45.8258	0.429965	0.741346
19	lib2-19	1020	420	1440	201	201	566.737	160.376	723.681	118.09	0.282981	0.163179
20	lib2-20	2802	794	4085	813	794	1556.86	303.186	2052.94	477.646	0.194742	0.232664
21	lib2-21	886	235	962	148	148	492.283	89.734	483.459	86.9516	0.182281	0.179853
22	lib2-22	434	203	93	44	44	241.141	77.5149	46.7377	25.8505	0.321451	0.553097
23	lib2-23	1201	595	1866	317	317	667.305	227.199	937.769	186.241	0.340472	0.1986
24	lib2-24	2049	1392	1841	529	529	1138.47	531.531	925.206	310.793	0.46688	0.335918
25	lib2-25	715	235	719	107	107	397.271	89.734	361.338	62.8636	0.225876	0.173975
26	lib2-26	383	149	663	184	149	212.804	56.8952	333.195	108.102	0.267359	0.324441
27	lib2-27	113	95	313	45	45	62.7856	36.2755	157.3	26.438	0.577767	0.168074
28	lib2-28	800	202	695	130	130	444.5	77.1331	349.276	76.3764	0.173528	0.21867
29	lib2-29	279	45	164	10	10	155.019	17.1831	82.4192	5.87511	0.110845	0.0712832
30	lib2-30	602	66	442	76	66	334.486	25.2019	222.13	44.6508	0.0753452	0.201012
31	lib2-31	400	104	278	128	104	222.25	39.7121	139.711	75.2014	0.178682	0.538265
32	lib2-32	410	298	405	151	151	227.806	113.79	203.535	88.7141	0.499506	0.435866
33	lib2-33	96	68	208	10	10	53.3399	25.9656	104.532	5.87511	0.486794	0.0562041
34	lib2-34	12973	16105	16261	11095	11095	7208.12	6149.64	8172.06	6518.43	0.853156	0.797648
35	lib2-35	14331	25521	17613	16536	14331	7962.65	9745.11	8851.52	9715.07	1.22385	1.09756
36	lib2-36	15743	33042	18523	22811	15743	8747.19	12617	9308.84	13401.7	1.4424	1.43967
37	lib2-37	16930	39235	19409	28141	16930	9406.72	14981.8	9754.11	16533.1	1.59267	1.69499
38	lib2-38	20875	55072	21840	38089	20875	11598.7	21029.1	10975.8	22377.7	1.81306	2.03882
39	lib2-39	21180	56992	21978	39780	21180	11768.1	21762.2	11045.2	23371.2	1.84925	2.11596
40	lib2-40	21239	58411	21965	41140	21239	11800.9	22304.1	11038.6	24170.2	1.89003	2.1896
41	lib2-41	22988	64046	23011	44991	22988	12772.7	24455.8	11564.3	26432.7	1.91469	2.28571
42	lib2-42	26073	74241	24643	51881	24643	14486.8	28348.7	12384.5	30480.6	1.95686	2.46119
43	lib2-43	25547	83200	22773	57162	22773	14194.5	31769.7	11444.7	33583.3	2.23816	2.93439
44	lib2-44	28379	97764	23410	66639	23410	15768.1	37330.9	11764.8	39151.1	2.3675	3.32781
45	lib2-45	26979	98167	20199	66943	20199	14990.2	37484.8	10151.1	39329.7	2.50062	3.87442
46	lib2-46	25521	99222	18030	67712	18030	14180.1	37887.6	9061.08	39781.5	2.67189	4.39037
47	lib2-47	26395	101937	18632	69599	18632	14665.7	38924.3	9363.62	40890.1	2.6541	4.36692
48	lib2-48	29666	119153	18743	78637	18743	16483.2	45498.2	9419.41	46200.1	2.76028	4.90477
49	lib2-49	31310	123086	18743	79932	18743	17396.6	47000	9419.41	46960.9	2.70168	4.98555
50	lib2-50	31040	119499	17858	73549	17858	17246.6	45630.3	8974.65	43210.8	2.64576	4.81477
51	lib2-51	29381	109756	16437	67984	16437	16324.8	41910	8260.51	39941.3	2.56726	4.83521
52	lib2-52	24625	84571	13603	46744	13603	13682.3	32293.2	6836.27	27462.6	2.36022	4.01719
53	lib2-53	24203	83267	13432	45928	13432	13447.8	31795.2	6750.33	26983.2	2.36435	3.99731
54	lib2-54	19696	68942	10531	36355	10531	10943.6	26325.3	5292.42	21358.9	2.40555	4.03576
55	lib2-55	1266	586	1005	201	201	703.42	223.762	505.069	118.09	0.318106	0.233809
56	lib2-56	1802	603	1253	525	525	1001.24	230.254	629.703	308.443	0.22997	0.489823
57	lib2-57	507	356	1130	99	99	281.702	135.937	567.888	58.1635	0.482558	0.102421
58	lib2-58	431	62	394	92	62	239.474	23.6745	198.007	54.051	0.0988604	0.272975
59	lib2-59	1387	362	1538	233	233	770.651	138.229	772.931	136.89	0.179366	0.177105
60	lib2-60	1387	362	1538	233	233	770.651	138.229	772.931	136.89	0.179366	0.177105
61	lib2-61	193	40	494	55	40	107.236	15.2739	248.263	32.3131	0.142433	0.130157
62	lib2-62	979	222	918	86	86	543.956	84.77	461.346	50.5259	0.15584	0.109518
63	lib2-63	693	999	1324	578	578	385.048	381.465	665.384	339.581	0.990695	0.510353
64	lib2-64	1308	572	1371	443	443	726.757	218.416	689.004	260.267	0.300536	0.377744
65	lib2-65	1868	358	1997	156	156	1037.91	136.701	1003.6	91.6517	0.131709	0.0913225
66	lib2-66	286	401	493	405	286	158.909	153.121	247.76	237.942	0.963577	0.960372
67	lib2-67	2661	750	2177	415	415	1478.52	286.385	1094.06	243.817	0.193698	0.222854
68	lib2-68	229	58	88	19	19	127.238	22.1471	44.2249	11.1627	0.174061	0.252407
69	lib2-69	1215	286	2109	193	193	675.084	109.208	1059.89	113.39	0.16177	0.106982
70	lib2-70	1280	449	615	174	174	711.199	171.449	309.072	102.227	0.241071	0.330754
71	lib2-71	825	186	1221	140	140	458.39	71.0235	613.621	82.2515	0.154941	0.134043
72	lib2-72	508	165	555	175	165	282.257	63.0047	278.919	102.814	0.223217	0.368618
73	lib2-73	65	112	73	38	38	36.1156	42.7668	36.6866	22.3254	1.18417	0.608544
74	lib2-74	1320	175	1891	177	175	733.424	66.8232	950.333	103.989	0.0911113	0.109424
75	lib2-75	2459	999	3892	315	315	1366.28	381.465	1955.95	185.066	0.2792	0.094617
76	lib2-76	408	150	466	109	109	226.695	57.277	234.191	64.0387	0.252661	0.273446
77	lib2-77	2116	546	2313	369	369	1175.7	208.488	1162.41	216.791	0.177331	0.186501
78	lib2-78	566	92	632	156	92	314.483	35.1299	317.615	91.6517	0.111707	0.288562
79	lib2-79	646	107	756	170	107	358.933	40.8576	379.932	99.8768	0.113831	0.26288
80	lib2-80	469	159	416	149	149	260.588	60.7136	209.063	87.5391	0.232987	0.41872
81	lib2-81	621	434	423	374	374	345.043	165.722	212.581	219.729	0.480293	1.03362
82	lib2-82	373	59	407	70	59	207.248	22.529	204.54	41.1257	0.108705	0.201064
83	lib2-83	588	188	473	224	188	326.707	71.7872	237.709	131.602	0.21973	0.553628
84	lib2-84	1268	653	1750	451	451	704.532	249.346	879.473	264.967	0.353917	0.30128
85	lib2-85	1363	194	1296	138	138	757.316	74.0783	651.313	81.0765	0.0978169	0.124482
86	lib2-86	277	120	324	60	60	153.908	45.8216	162.828	35.2506	0.297721	0.21649
87	lib2-87	308	71	473	56	56	171.132	27.1111	237.709	32.9006	0.158422	0.138407
88	lib2-88	1861	328	1841	186	186	1034.02	125.246	925.206	109.277	0.121125	0.118111
89	lib2-89	2314	344	2697	278	278	1285.71	131.355	1355.39	163.328	0.102165	0.120502
90	lib2-90	359	54	260	29	29	199.469	20.6197	130.665	17.0378	0.103373	0.130393
91	lib2-91	49	30	146	34	30	27.2256	11.4554	73.3732	19.9754	0.420759	0.272243
92	lib2-92	53	30	80	9	9	29.4481	11.4554	40.2045	5.2876
93	lib2-93	575	178	474	126	126	319.484	67.9687	238.212	74.0263	0.212745	0.310759
94	lib2-94	147	155	190	61	61	81.6768	59.1863	95.4856	35.8381	0.72464	0.375325
95	lib2-95	3250	1098	2404	437	437	1805.78	419.268	1208.14	256.742	0.232181	0.212509
96	lib2-96	436	55	412	52	52	242.252	21.0016	207.053	30.5506	0.086693	0.147549
97	lib2-97	856	251	1266	58	58	475.614	95.8436	636.236	34.0756	0.201515	0.0535581
98	lib2-98	701	1294	514	714	514	389.493	494.11	258.314	419.483	1.2686	1.62393
99	lib2-99	2134	454	1361	290	290	1185.7	173.358	683.979	170.378	0.146207	0.249098
100	lib2-100	2134	454	1361	290	290	1185.7	173.358	683.979	170.378	0.146207	0.249098
101	lib2-101	83	116	167	32	32	46.1168	44.2942	83.9269	18.8003	0.960479	0.224009
102	lib2-102	956	158	960	129	129	531.177	60.3318	482.454	75.7889	0.113581	0.15709
103	lib2-103	249	94	222	11	11	138.35	35.8936	111.567	6.46262	0.25944	0.0579257
104	lib2-104	1047	931	1007	440	440	581.739	355.499	506.074	258.505	0.611098	0.510804
105	lib2-105	2344	2455	2571	997	997	1302.38	937.434	1292.07	585.748	0.719783	0.45334
106	lib2-106	3057	883	4898	835	835	1698.54	337.171	2461.52	490.571	0.198506	0.199296
107	lib2-107	481	137	433	34	34	267.255	52.313	217.607	19.9754	0.195742	0.0917957
108	lib2-108	186	385	154	184	154	103.346	147.011	77.3936	108.102	1.42251	1.39678
109	lib2-109	88	29	156	71	29	48.8949	11.0736	78.3987	41.7133	0.226477	0.532065
110	lib2-110	551	678	774	489	489	306.149	258.892	388.978	287.293	0.845641	0.738583
111	lib2-111	1454	621	1483	373	373	807.878	237.127	745.291	219.141	0.293518	0.294035
112	lib2-112	285	12	105	7	7	158.353	4.58216	52.7684	4.11257
113	lib2-113	507	116	533	123	116	281.702	44.2942	267.862	72.2638	0.157238	0.26978
114	lib2-114	2001	559	2161	394	394	1111.8	213.452	1086.02	231.479	0.191987	0.213144
115	lib2-115	171	61	123	21	21	95.0118	23.2927	61.8144	12.3377	0.245155	0.199593
116	lib2-116	963	327	1027	246	246	535.066	124.864	516.125	144.528	0.233362	0.280024
117	lib2-117	1111	544	1007	225	225	617.299	207.725	506.074	132.19	0.336506	0.261207
118	lib2-118	111	59	224	22	22	61.6743	22.529	112.573	12.9252	0.365289	0.114817
119	lib2-119	1032	2710	983	991	983	573.404	1034.8	494.013	582.223	1.80467	1.17856
120	lib2-120	304	68	421	66	66	168.91	25.9656	211.576	38.7757	0.153725	0.183271
121	lib2-121	433	58	516	65	58	240.585	22.1471	259.319	38.1882	0.0920551	0.147263
122	lib2-122	1603	548	1272	503	503	890.666	209.252	639.251	295.518	0.234939	0.462287
123	lib2-123	322	116	283	26	26	178.911	44.2942	142.223	15.2753	0.247577	0.107403
124	lib2-124	582	464	565	178	178	323.373	177.177	283.944	104.577	0.547902	0.368301
125	lib2-125	3699	934	5109	667	667	2055.25	356.645	2567.56	391.87	0.173528	0.152623
126	lib2-126	586	110	475	140	110	325.596	42.0032	238.714	82.2515	0.129004	0.344561
127	lib2-127	1459	437	1853	343	343	810.656	166.867	931.236	201.516	0.205842	0.216396
128	lib2-128	106	20	36	18	18	58.8962	7.63694	18.092	10.5752	0.129668	0.584523
129	lib2-129	150	105	429	88	88	83.3437	40.0939	215.597	51.7009	0.481067	0.239804
130	lib2-130	1717	851	1994	374	374	954.007	324.952	1002.1	219.729	0.340618	0.219269
131	lib2-131	0	0	0	0	0	0	0	0	0
132	lib2-132	5049	5543	2904	1591	1591	2805.35	2116.58	1459.42	934.729	0.754479	0.640479
133	lib2-133	5049	5543	2904	1591	1591	2805.35	2116.58	1459.42	934.729	0.754479	0.640479
134	lib2-134	5049	5543	2904	1591	1591	2805.35	2116.58	1459.42	934.729	0.754479	0.640479
135	lib2-135	192	111	232	73	73	106.68	42.385	116.593	42.8883	0.39731	0.367846
136	lib2-136	193	121	234	78	78	107.236	46.2035	117.598	45.8258	0.43086	0.389682
137	lib2-137	214	75	956	98	75	118.904	28.6385	480.444	57.576	0.240855	0.119839
138	lib2-138	240	29	115	94	29	133.35	11.0736	57.7939	55.226	0.0830414	0.955567
139	lib2-139	1501	764	1818	492	492	833.992	291.731	913.647	289.055	0.349801	0.316375
140	lib2-140	3651	1768	3231	879	879	2028.58	675.105	1623.76	516.422	0.332796	0.318041
141	lib2-141	3654	1769	3233	888	888	2030.25	675.487	1624.76	521.709	0.332711	0.321099
142	lib2-142	2562	489	2135	381	381	1423.51	186.723	1072.96	223.842	0.131171	0.208621
143	lib2-143	18	12	156	8	8	10.0012	4.58216	78.3987	4.70008
144	lib2-144	2600	2963	1200	865	865	1444.62	1131.41	603.067	508.197	0.783188	0.842687
145	lib2-145	2600	2963	1200	865	865	1444.62	1131.41	603.067	508.197	0.783188	0.842687
146	lib2-146	2600	2963	1200	865	865	1444.62	1131.41	603.067	508.197	0.783188	0.842687
147	lib2-147	145	7	529	44	7	80.5655	2.67293	265.852	25.8505
148	lib2-148	115	64	234	36	36	63.8968	24.4382	117.598	21.1504	0.382464	0.179853
149	lib2-149	1071	867	1007	605	605	595.074	331.061	506.074	355.444	0.556336	0.702356
150	lib2-150	1143	398	1132	261	261	635.079	151.975	568.893	153.34	0.239301	0.269541
151	lib2-151	758	199	1475	206	199	421.163	75.9875	741.27	121.027	0.180423	0.16327
152	lib2-152	683	317	875	192	192	379.491	121.045	439.736	112.802	0.318968	0.256522
153	lib2-153	265	188	582	177	177	147.24	71.7872	292.488	103.989	0.487551	0.355534
154	lib2-154	414	42	512	100	42	230.028	16.0376	257.309	58.7511	0.0697199	0.228329
155	lib2-155	430	138	340	86	86	238.918	52.6949	170.869	50.5259	0.220556	0.2957
156	lib2-156	520	290	296	115	115	288.925	110.736	148.757	67.5637	0.383268	0.45419
157	lib2-157	1468	644	2914	456	456	815.657	245.909	1464.45	267.905	0.301486	0.182939
158	lib2-158	393	91	284	65	65	218.36	34.7481	142.726	38.1882	0.159132	0.267563
159	lib2-159	743	191	822	123	123	412.829	72.9327	413.101	72.2638	0.176666	0.17493
160	lib2-160	565	128	766	163	128	313.928	48.8764	384.958	95.7642	0.155693	0.248765
161	lib2-161	516	199	499	82	82	286.702	75.9875	250.775	48.1759	0.26504	0.192108
162	lib2-162	154	431	136	214	136	85.5662	164.576	68.3476	125.727	1.92338	1.83953
163	lib2-163	24	25	13	15	13	13.335	9.54617	6.53323	8.81266	0.715874	1.3489
164	lib2-164	578	168	632	118	118	321.151	64.1503	317.615	69.3262	0.199751	0.218271
165	lib2-165	2281	288	2440	303	288	1267.38	109.972	1226.24	178.016	0.0867711	0.145172
166	lib2-166	2198	1263	1741	584	584	1221.26	482.273	874.95	343.106	0.394897	0.392144
167	lib2-167	820	101	994	119	101	455.612	38.5665	499.541	69.9138	0.0846478	0.139956
168	lib2-168	1230	845	1595	262	262	683.418	322.661	801.577	153.928	0.472128	0.192031
169	lib2-169	860	191	1011	104	104	477.837	72.9327	508.084	61.1011	0.152631	0.120258
170	lib2-170	55	9	87	7	7	30.5593	3.43662	43.7224	4.11257
171	lib2-171	329	67	157	14	14	182.8	25.5837	78.9013	8.22515	0.139954	0.104246
172	lib2-172	2862	697	1649	311	311	1590.2	266.147	828.715	182.716	0.167367	0.220481
173	lib2-173	360	58	1068	134	58	200.025	22.1471	536.73	78.7264	0.110722	0.146678
174	lib2-174	0	0	0	0	0	0	0	0	0
175	lib2-175	242	50	187	33	33	134.461	19.0923	93.978	19.3878	0.141992	0.206302
176	lib2-176	341	168	288	113	113	189.468	64.1503	144.736	66.3887	0.338581	0.458688
177	lib2-177	3087	1382	3646	670	670	1715.21	527.712	1832.32	393.632	0.307666	0.214827
178	lib2-178	1125	194	711	123	123	625.077	74.0783	357.317	72.2638	0.118511	0.20224
179	lib2-179	2843	1340	2431	563	563	1579.64	511.675	1221.71	330.768	0.323919	0.270741
180	lib2-180	2843	1340	2431	563	563	1579.64	511.675	1221.71	330.768	0.323919	0.270741
181	lib2-181	17057	24173	13409	11696	11696	9477.29	9230.38	6738.77	6871.52	0.973948	1.0197
182	lib2-182	17057	24173	13409	11696	11696	9477.29	9230.38	6738.77	6871.52	0.973948	1.0197
183	lib2-183	17057	24173	13409	11696	11696	9477.29	9230.38	6738.77	6871.52	0.973948	1.0197
184	lib2-184	17057	24173	13409	11696	11696	9477.29	9230.38	6738.77	6871.52	0.973948	1.0197
185	lib2-185	2635	1674	1888	922	922	1464.07	639.212	948.826	541.685	0.436599	0.5709
186	lib2-186	2635	1674	1888	922	922	1464.07	639.212	948.826	541.685	0.436599	0.5709
187	lib2-187	229	64	281	27	27	127.238	24.4382	141.218	15.8628	0.192067	0.112328
188	lib2-188	480	229	330	126	126	266.7	87.4429	165.843	74.0263	0.32787	0.446363
189	lib2-189	724	1237	1074	723	723	402.272	472.345	539.745	424.77	1.17419	0.786983
190	lib2-190	283	253	448	122	122	157.242	96.6073	225.145	71.6763	0.614387	0.318356
191	lib2-191	2572	678	3555	520	520	1429.07	258.892	1786.59	305.506	0.181162	0.171
192	lib2-192	133	238	102	59	59	73.898	90.8795	51.2607	34.6631	1.2298	0.676212
193	lib2-193	302	35	377	70	35	167.799	13.3646	189.464	41.1257	0.0796469	0.217064
194	lib2-194	1978	532	1895	298	298	1099.03	203.143	952.344	175.078	0.184839	0.183839
195	lib2-195	1130	585	2390	458	458	627.856	223.38	1201.11	269.08	0.355783	0.224026
196	lib2-196	45	88	67	18	18	25.0031	33.6025	33.6713	10.5752	1.34393	0.314072
197	lib2-197	1769	906	1903	666	666	982.9	345.953	956.364	391.282	0.351972	0.409135
198	lib2-198	529	144	927	187	144	293.925	54.9859	465.869	109.864	0.187075	0.235827
199	lib2-199	557	73	736	69	69	309.483	27.8748	369.881	40.5382	0.090069	0.109598
200	lib2-200	102	5	28	0	0	56.6737	1.90923	14.0716	0
201	lib2-201	181	16	76	22	16	100.568	6.10955	38.1943	12.9252	0.0607504	0.338408
202	lib2-202	911	505	933	176	176	506.174	192.833	468.885	103.402	0.380961	0.220527
203	lib2-203	435	2188	616	1342	435	241.697	835.481	309.574	788.439	3.45673	2.54685
204	lib2-204	891	272	1178	180	180	495.061	103.862	592.011	105.752	0.209797	0.178632
205	lib2-205	3374	1796	2313	983	983	1874.68	685.797	1162.41	577.523	0.365821	0.496831
206	lib2-206	6094	1006	6099	590	590	3385.98	384.138	3065.09	346.631	0.11345	0.11309
207	lib2-207	3400	451	3534	619	451	1889.12	172.213	1776.03	363.669	0.0911603	0.204765
208	lib2-208	521	155	225	53	53	289.48	59.1863	113.075	31.1381	0.204457	0.275375
209	lib2-209	816	287	978	117	117	453.39	109.59	491.5	68.7387	0.241713	0.139855
210	lib2-210	198	118	834	33	33	110.014	45.0579	419.132	19.3878	0.409567	0.0462572
211	lib2-211	1178	469	550	442	442	654.526	179.086	276.406	259.68	0.273612	0.939487
212	lib2-212	1486	183	1478	130	130	825.658	69.878	742.778	76.3764	0.0846331	0.102825
213	lib2-213	731	55	819	71	55	406.161	21.0016	411.593	41.7133	0.0517075	0.101346
214	lib2-214	752	174	550	54	54	417.83	66.4414	276.406	31.7256	0.159015	0.114779
215	lib2-215	529	187	517	157	157	293.925	71.4054	259.821	92.2392	0.242937	0.35501
216	lib2-216	67	88	243	60	60	37.2268	33.6025	122.121	35.2506	0.902642	0.288653
217	lib2-217	3349	1007	3714	580	580	1860.79	384.52	1866.49	340.756	0.206644	0.182565
218	lib2-218	1021	540	807	287	287	567.293	206.197	405.563	168.616	0.363476	0.415757
219	lib2-219	4853	1050	2923	731	731	2696.45	400.939	1468.97	429.47	0.148692	0.292361
220	lib2-220	95	77	151	56	56	52.7843	29.4022	75.886	32.9006	0.557025	0.433553
221	lib2-221	406	204	176	85	85	225.584	77.8968	88.4499	49.9384	0.345312	0.564596
222	lib2-222	1390	156	791	135	135	772.318	59.5681	397.522	79.3139	0.077129	0.199521
223	lib2-223	289	105	707	136	105	160.575	40.0939	355.307	79.9014	0.249689	0.22488
224	lib2-224	1352	228	1372	124	124	751.204	87.0611	689.507	72.8513	0.115895	0.105657
225	lib2-225	1433	589	2055	326	326	796.21	224.908	1032.75	191.528	0.282473	0.185454
226	lib2-226	506	188	585	82	82	281.146	71.7872	293.995	48.1759	0.255338	0.163866
227	lib2-227	418	147	560	59	59	232.251	56.1315	281.431	34.6631	0.241685	0.123167
228	lib2-228	493	393	537	85	85	273.923	150.066	269.873	49.9384	0.54784	0.185044
229	lib2-229	279	32	271	30	30	155.019	12.2191	136.193	17.6253	0.0788231	0.129415
230	lib2-230	11	17	86	3	3	6.11187	6.4914	43.2198	1.76253
231	lib2-231	9	2	6	3	2	5.00062	0.763694	3.01534	1.76253
232	lib2-232	100	12	14	6	6	55.5624	4.58216	7.03578	3.52506
233	lib2-233	3699	884	4308	510	510	2055.25	337.553	2165.01	299.63	0.164239	0.138397
234	lib2-234	68	6	2	10	2	37.7825	2.29108	1.00511	5.87511
235	lib2-235	439	360	411	305	305	243.919	137.465	206.551	179.191	0.563567	0.867539
236	lib2-236	328	91	346	38	38	182.245	34.7481	173.884	22.3254	0.190667	0.128392
237	lib2-237	66	2	58	33	2	36.6712	0.763694	29.1482	19.3878
238	lib2-238	80	5	21	6	5	44.45	1.90923	10.5537	3.52506
239	lib2-239	103	95	149	11	11	57.2293	36.2755	74.8808	6.46262	0.633861	0.0863053
240	lib2-240	633	95	933	90	90	351.71	36.2755	468.885	52.876	0.10314	0.11277
241	lib2-241	757	277	835	163	163	420.608	105.772	419.634	95.7642	0.251473	0.228209
242	lib2-242	1239	258	1482	97	97	688.419	98.5165	744.788	56.9885	0.143105	0.0765164
243	lib2-243	3218	2524	3302	1253	1253	1788	963.781	1659.44	736.151	0.539028	0.443614
244	lib2-244	3300	615	3908	642	615	1833.56	234.836	1963.99	377.182	0.128076	0.192049
245	lib2-245	456	208	387	70	70	253.365	79.4241	194.489	41.1257	0.313478	0.211455
246	lib2-246	175	42	306	36	36	97.2343	16.0376	153.782	21.1504	0.164937	0.137535
247	lib2-247	1784	96	990	434	96	991.234	36.6573	497.53	254.98	0.0369815	0.51249
248	lib2-248	2086	940	1803	792	792	1159.03	358.936	906.108	465.308	0.309686	0.513524
249	lib2-249	511	480	600	253	253	283.924	183.286	301.534	148.64	0.645548	0.492947
250	lib2-250	372	262	680	121	121	206.692	100.044	341.738	71.0888	0.484023	0.208021
251	lib2-251	495	232	935	110	110	275.034	88.5885	469.89	64.6262	0.3221	0.137535
252	lib2-252	260	54	445	71	54	144.462	20.6197	223.637	41.7133	0.142734	0.186522
253	lib2-253	579	188	279	75	75	321.707	71.7872	140.213	44.0633	0.223145	0.314259
254	lib2-254	444	76	736	68	68	246.697	29.0204	369.881	39.9507	0.117636	0.10801
255	lib2-255	773	142	623	82	82	429.498	54.2223	313.092	48.1759	0.126246	0.153871
256	lib2-256	1563	209	1501	181	181	868.441	79.806	754.337	106.339	0.0918957	0.140971
257	lib2-257	327	157	590	46	46	181.689	59.95	296.508	27.0255	0.329959	0.0911459
258	lib2-258	178	104	413	41	41	98.9011	39.7121	207.556	24.0879	0.401533	0.116055
259	lib2-259	1064	129	1156	243	129	591.184	49.2582	580.955	142.765	0.0833213	0.245742
260	lib2-260	1150	390	1017	340	340	638.968	148.92	511.099	199.754	0.233064	0.390831
261	lib2-261	2256	2256	1620	1619	1619	1253.49	861.446	814.141	951.18	0.687239	1.16832
262	lib2-262	31	16	34	8	8	17.2244	6.10955	17.0869	4.70008
263	lib2-263	372	94	217	49	49	206.692	35.8936	109.055	28.788	0.173657	0.263978
264	lib2-264	805	336	1276	231	231	447.278	128.301	641.261	135.715	0.286848	0.211637
265	lib2-265	3260	5732	4260	3606	3260	1811.34	2188.75	2140.89	2118.56	1.20836	0.989572
266	lib2-266	3260	5732	4260	3606	3260	1811.34	2188.75	2140.89	2118.56	1.20836	0.989572
267	lib2-267	1757	662	1176	262	262	976.232	252.783	591.006	153.928	0.258937	0.260451
268	lib2-268	271	102	423	129	102	150.574	38.9484	212.581	75.7889	0.258666	0.356517
269	lib2-269	256	650	288	170	170	142.24	248.2	144.736	99.8768	1.74494	0.690061
270	lib2-270	2798	871	2632	434	434	1554.64	332.589	1322.73	254.98	0.213933	0.192768
271	lib2-271	645	60	233	136	60	358.378	22.9108	117.096	79.9014	0.0639292	0.682361
272	lib2-272	517	101	832	37	37	287.258	38.5665	418.127	21.7379	0.134258	0.0519888
273	lib2-273	418	80	583	94	80	232.251	30.5477	292.99	55.226	0.131529	0.188491
274	lib2-274	870	115	931	69	69	483.393	43.9124	467.88	40.5382	0.090842	0.0866424
275	lib2-275	536	301	373	136	136	297.815	114.936	187.453	79.9014	0.385931	0.426247
276	lib2-276	1471	317	1823	245	245	817.323	121.045	916.16	143.94	0.1481	0.157112
277	lib2-277	137	51	149	37	37	76.1205	19.4742	74.8808	21.7379	0.255834	0.2903
278	lib2-278	1876	316	2149	257	257	1042.35	120.664	1079.99	150.99	0.115761	0.139807
279	lib2-279	264	73	361	25	25	146.685	27.8748	181.423	14.6878	0.190032	0.0809588
280	lib2-280	177	76	145	59	59	98.3455	29.0204	72.8706	34.6631	0.295086	0.47568
281	lib2-281	505	121	793	86	86	280.59	46.2035	398.527	50.5259	0.164665	0.126782
282	lib2-282	548	43	434	118	43	304.482	16.4194	218.109	69.3262	0.0539257	0.317851
283	lib2-283	98	18	128	10	10	54.4512	6.87324	64.3272	5.87511	0.126228	0.0913316
284	lib2-284	138	46	480	67	46	76.6762	17.565	241.227	39.3632	0.22908	0.163179
285	lib2-285	1168	550	1515	195	195	648.969	210.016	761.372	114.565	0.323614	0.150471
286	lib2-286	1775	454	1283	340	340	986.233	173.358	644.779	199.754	0.175778	0.309801
287	lib2-287	655	92	945	98	92	363.934	35.1299	474.915	57.576	0.0965283	0.121234
288	lib2-288	69	22	106	8	8	38.3381	8.40063	53.2709	4.70008
289	lib2-289	1663	485	2744	603	485	924.003	185.196	1379.01	354.269	0.200428	0.2569
290	lib2-290	2986	720	1896	567	567	1659.09	274.93	952.846	333.119	0.165711	0.349604
291	lib2-291	2477	373	2179	271	271	1376.28	142.429	1095.07	159.215	0.103488	0.145393
292	lib2-292	935	1453	753	609	609	519.509	554.823	378.425	357.794	1.06798	0.945483
293	lib2-293	481	244	283	141	141	267.255	93.1706	142.223	82.839	0.34862	0.582457
294	lib2-294	111	31	230	26	26	61.6743	11.8373	115.588	15.2753	0.191932	0.132153
295	lib2-295	1563	1897	900	1284	900	868.441	724.363	452.3	754.364	0.834096	1.66784
296	lib2-296	636	823	1263	495	495	353.377	314.26	634.728	290.818	0.889305	0.458177
297	lib2-297	3363	712	2835	455	455	1868.56	271.875	1424.75	267.317	0.145499	0.187625
298	lib2-298	309	54	511	54	54	171.688	20.6197	256.806	31.7256	0.1201	0.123539
299	lib2-299	95	9	289	14	9	52.7843	3.43662	145.239	8.22515
300	lib2-300	144	19	80	56	19	80.0099	7.25509	40.2045	32.9006	0.0906774	0.818332
301	lib2-301	1222	623	1498	263	263	678.973	237.891	752.829	154.515	0.350368	0.205246
302	lib2-302	395	121	214	65	65	219.472	46.2035	107.547	38.1882	0.210521	0.355084
303	lib2-303	1162	367	708	276	276	645.636	140.138	355.81	162.153	0.217054	0.455729
304	lib2-304	606	414	1308	217	217	336.708	158.085	657.343	127.49	0.4695	0.193947
305	lib2-305	1706	346	1310	230	230	947.895	132.119	658.348	135.127	0.139381	0.205252
306	lib2-306	66	33	127	8	8	36.6712	12.6009	63.8246	4.70008
307	lib2-307	2474	1144	2872	404	404	1374.61	436.833	1443.34	237.354	0.317786	0.164448
308	lib2-308	3117	581	3654	606	581	1731.88	221.853	1836.34	356.031	0.128099	0.193881
309	lib2-309	1215	251	718	103	103	675.084	95.8436	360.835	60.5136	0.141973	0.167704
310	lib2-310	4240	4365	4428	2059	2059	2355.85	1666.76	2225.32	1209.68	0.7075	0.543601
311	lib2-311	42	18	137	99	18	23.3362	6.87324	68.8502	58.1635	0.294531	0.844784
312	lib2-312	1984	616	1805	332	332	1102.36	235.218	907.114	195.054	0.213377	0.215027
313	lib2-313	799	135	868	71	71	443.944	51.5493	436.219	41.7133	0.116117	0.0956246
314	lib2-314	1146	217	990	177	177	636.746	82.8608	497.53	103.989	0.130132	0.209011
315	lib2-315	13	2	30	3	2	7.22312	0.763694	15.0767	1.76253
316	lib2-316	0	0	0	0	0	0	0	0	0
317	lib2-317	2237	718	2217	461	461	1242.93	274.166	1114.17	270.842	0.22058	0.24309
318	lib2-318	141	137	224	169	137	78.343	52.313	112.573	99.2893	0.667743	0.882003
319	lib2-319	434	197	547	72	72	241.141	75.2238	274.898	42.3008	0.31195	0.153878
320	lib2-320	295	117	210	45	45	163.909	44.6761	105.537	26.438	0.272566	0.25051
321	lib2-321	897	242	847	131	131	498.395	92.4069	425.665	76.9639	0.185409	0.180809
322	lib2-322	764	594	509	469	469	424.497	226.817	255.801	275.542	0.534319	1.07718
323	lib2-323	564	76	589	72	72	313.372	29.0204	296.005	42.3008	0.0926067	0.142905
324	lib2-324	909	236	497	180	180	505.063	90.1159	249.77	105.752	0.178425	0.423397
325	lib2-325	722	177	844	221	177	401.161	67.5869	424.157	129.84	0.168478	0.306112
326	lib2-326	2	0	0	0	0	1.11125	0	0	0
327	lib2-327	176	79	243	75	75	97.7899	30.1659	122.121	44.0633	0.308477	0.360816
328	lib2-328	224	86	270	77	77	124.46	32.8388	135.69	45.2383	0.263851	0.333394
329	lib2-329	49	203	173	99	49	27.2256	77.5149	86.9422	58.1635	2.84713	0.668991
330	lib2-330	242	42	30	8	8	134.461	16.0376	15.0767	4.70008
331	lib2-331	889	675	1130	131	131	493.95	257.747	567.888	76.9639	0.521807	0.135526
332	lib2-332	1057	479	1210	158	158	587.295	182.905	608.093	92.8267	0.311436	0.152652
333	lib2-333	2312	673	2863	633	633	1284.6	256.983	1438.82	371.894	0.200048	0.258472
334	lib2-334	1669	653	3345	384	384	927.337	249.346	1681.05	225.604	0.268884	0.134204
335	lib2-335	0	0	0	0	0	0	0	0	0
336	lib2-336	504	89	606	80	80	280.035	33.9844	304.549	47.0008	0.121358	0.154329
337	lib2-337	149	22	35	32	22	82.788	8.40063	17.5895	18.8003	0.101472	1.06884
338	lib2-338	107	139	56	79	56	59.4518	53.0767	28.1431	46.4133	0.892769	1.64919
339	lib2-339	183	72	220	41	41	101.679	27.493	110.562	24.0879	0.270389	0.217867
340	lib2-340	1654	486	1788	408	408	919.003	185.578	898.57	239.704	0.201934	0.266762
341	lib2-341	77	26	82	9	9	42.7831	9.92802	41.2096	5.2876
342	lib2-342	2473	428	1964	323	323	1374.06	163.43	987.02	189.766	0.11894	0.192261
343	lib2-343	114	8	274	13	8	63.3412	3.05477	137.7	7.63764
344	lib2-344	235	61	545	61	61	130.572	23.2927	273.893	35.8381	0.17839	0.130847
345	lib2-345	115	32	63	11	11	63.8968	12.2191	31.661	6.46262	0.191232	0.204119
346	lib2-346	509	96	634	125	96	282.813	36.6573	318.621	73.4388	0.129617	0.23049
347	lib2-347	1915	572	2485	346	346	1064.02	218.416	1248.85	203.279	0.205275	0.162772
348	lib2-348	0	0	0	0	0	0	0	0	0
349	lib2-349	272	135	682	60	60	151.13	51.5493	342.743	35.2506	0.341093	0.102849
350	lib2-350	442	71	555	60	60	245.586	27.1111	278.919	35.2506	0.110394	0.126383
351	lib2-351	470	368	723	186	186	261.143	140.52	363.348	109.277	0.538094	0.30075
352	lib2-352	1927	1472	2231	598	598	1070.69	562.079	1121.2	351.331	0.524969	0.313352
353	lib2-353	41	47	114	34	34	22.7806	17.9468	57.2914	19.9754	0.787811	0.348663
354	lib2-354	190	56	125	69	56	105.569	21.3834	62.8195	40.5382	0.202555	0.645313
355	lib2-355	1373	294	2103	300	294	762.872	112.263	1056.88	176.253	0.147158	0.166768
356	lib2-356	648	412	717	104	104	360.045	157.321	360.333	61.1011	0.436948	0.169569
357	lib2-357	140	175	312	155	140	77.7874	66.8232	156.797	91.0641	0.859049	0.580776
358	lib2-358	32	36	64	23	23	17.78	13.7465	32.1636	13.5127	0.773144	0.420126
359	lib2-359	1954	947	1390	182	182	1085.69	361.609	698.553	106.927	0.333068	0.153069
360	lib2-360	19	17	3	21	3	10.5569	6.4914	1.50767	12.3377
361	lib2-361	482	160	528	64	64	267.811	61.0955	265.35	37.6007	0.228129	0.141702
362	lib2-362	2705	333	4274	332	332	1502.96	127.155	2147.92	195.054	0.0846028	0.0908102
363	lib2-363	358	223	277	78	78	198.914	85.1518	139.208	45.8258	0.428085	0.32919
364	lib2-364	649	96	302	84	84	360.6	36.6573	151.772	49.3509	0.101656	0.325165
365	lib2-365	689	258	773	158	158	382.825	98.5165	388.476	92.8267	0.257341	0.238951
366	lib2-366	69	27	205	5	5	38.3381	10.3099	103.024	2.93755
367	lib2-367	1015	463	818	664	463	563.959	176.795	411.091	390.107	0.313489	0.948956
368	lib2-368	1695	375	1915	310	310	941.783	143.193	962.395	182.128	0.152044	0.189245
369	lib2-369	797	118	1056	79	79	442.833	45.0579	530.699	46.4133	0.101749	0.087457
370	lib2-370	616	171	674	101	101	342.265	65.2958	338.723	59.3386	0.190776	0.175183
371	lib2-371	2028	673	1610	286	286	1126.81	256.983	809.115	168.028	0.228063	0.207669
372	lib2-372	551	104	679	150	104	306.149	39.7121	341.236	88.1266	0.129715	0.258257
373	lib2-373	4	68	35	4	4	2.2225	25.9656	17.5895	2.35004
374	lib2-374	473	167	667	109	109	262.81	63.7684	335.205	64.0387	0.24264	0.191043
375	lib2-375	38	69	79	17	17	21.1137	26.3474	39.7019	9.98768	1.24788	0.251567
376	lib2-376	308	133	588	38	38	171.132	50.7856	295.503	22.3254	0.296762	0.0755505
377	lib2-377	310	70	144	60	60	172.244	26.7293	72.3681	35.2506	0.155183	0.487102
378	lib2-378	818	145	995	94	94	454.501	55.3678	500.043	55.226	0.121821	0.110442
379	lib2-379	732	92	509	99	92	406.717	35.1299	255.801	58.1635	0.0863743	0.227378
380	lib2-380	122	30	246	28	28	67.7862	11.4554	123.629	16.4503	0.168993	0.133062
381	lib2-381	49	6	87	8	6	27.2256	2.29108	43.7224	4.70008
382	lib2-382	2134	1209	2286	255	255	1185.7	461.653	1148.84	149.815	0.38935	0.130405
383	lib2-383	1069	536	1658	705	536	593.962	204.67	833.238	414.195	0.344584	0.497091
384	lib2-384	2891	555	3872	494	494	1606.31	211.925	1945.9	290.23	0.131933	0.14915
385	lib2-385	413	464	412	178	178	229.473	177.177	207.053	104.577	0.772104	0.505073
386	lib2-386	717	163	1342	219	163	398.383	62.241	674.43	128.665	0.156234	0.190776
387	lib2-387	144	33	354	32	32	80.0099	12.6009	177.905	18.8003	0.157492	0.105676
388	lib2-388	1156	885	1464	431	431	642.302	337.934	735.742	253.217	0.52613	0.344166
389	lib2-389	225	27	211	37	27	125.015	10.3099	106.039	21.7379	0.0824687	0.204998
390	lib2-390	309	47	317	31	31	171.688	17.9468	159.31	18.2128	0.104532	0.114323
391	lib2-391	1829	807	2034	286	286	1016.24	308.15	1022.2	168.028	0.303227	0.164379
392	lib2-392	1829	807	2034	286	286	1016.24	308.15	1022.2	168.028	0.303227	0.164379
393	lib2-393	1829	807	2034	286	286	1016.24	308.15	1022.2	168.028	0.303227	0.164379
394	lib2-394	277	599	239	332	239	153.908	228.726	120.111	195.054	1.48612	1.62395
395	lib2-395	112	27	205	24	24	62.2299	10.3099	103.024	14.1003	0.165674	0.136864
396	lib2-396	57	62	63	118	57	31.6706	23.6745	31.661	69.3262	0.747523	2.18964
397	lib2-397	537	323	728	216	216	298.37	123.337	365.861	126.902	0.413367	0.34686
398	lib2-398	333	270	147	258	147	185.023	103.099	73.8757	151.578	0.557221	2.05179
399	lib2-399	639	229	645	72	72	355.044	87.4429	324.149	42.3008	0.246288	0.130498
400	lib2-400	459	148	493	68	68	255.032	56.5133	247.76	39.9507	0.221593	0.161248
401	lib2-401	426	392	1068	162	162	236.696	149.684	536.73	95.1767	0.632389	0.177327
402	lib2-402	221	47	132	46	46	122.793	17.9468	66.3374	27.0255	0.146155	0.407394
403	lib2-403	603	141	667	66	66	335.042	53.8404	335.205	38.7757	0.160698	0.115678
404	lib2-404	644	98	245	88	88	357.822	37.421	123.126	51.7009	0.10458	0.419902
405	lib2-405	1421	199	2017	153	153	789.542	75.9875	1013.66	89.8891	0.0962425	0.0886782
406	lib2-406	3335	4144	3785	2060	2060	1853.01	1582.37	1902.17	1210.27	0.853949	0.636257
407	lib2-407	1001	2090	1169	1046	1001	556.18	798.06	587.488	614.536	1.43489	1.04604
408	lib2-408	1952	523	2874	301	301	1084.58	199.706	1444.35	176.841	0.184132	0.122437
409	lib2-409	3324	1208	4441	547	547	1846.9	461.271	2231.85	321.368	0.249755	0.143992
410	lib2-410	1446	413	1415	310	310	803.433	157.703	711.117	182.128	0.196286	0.256116
411	lib2-411	228	238	181	95	95	126.682	90.8795	90.9626	55.8135	0.717381	0.613587
412	lib2-412	257	157	290	85	85	142.795	59.95	145.741	49.9384	0.419831	0.342651
413	lib2-413	149	234	338	51	51	82.788	89.3522	169.864	29.963	1.07929	0.176394
414	lib2-414	149	234	338	51	51	82.788	89.3522	169.864	29.963	1.07929	0.176394
415	lib2-415	663	59	478	97	59	368.379	22.529	240.222	56.9885	0.061157	0.237233
416	lib2-416	1609	480	2146	426	426	894	183.286	1078.49	250.28	0.205019	0.232066
417	lib2-417	858	270	990	295	270	476.726	103.099	497.53	173.316	0.216264	0.348352
418	lib2-418	0	0	0	0	0	0	0	0	0
419	lib2-419	1077	1088	1343	341	341	598.407	415.449	674.933	200.341	0.694258	0.296831
420	lib2-420	609	231	972	150	150	338.375	88.2066	488.484	88.1266	0.260677	0.180408
421	lib2-421	581	984	887	345	345	322.818	375.737	445.767	202.691	1.16393	0.454702
422	lib2-422	468	89	266	45	45	260.032	33.9844	133.68	26.438	0.130693	0.197771
423	lib2-423	710	146	803	51	51	394.493	55.7496	403.552	29.963	0.14132	0.0742482
424	lib2-424	1535	957	2528	866	866	852.883	365.427	1270.46	508.784	0.428461	0.400472
425	lib2-425	92	29	66	39	29	51.1174	11.0736	33.1687	22.9129	0.21663	0.690799
426	lib2-426	535	143	459	104	104	297.259	54.6041	230.673	61.1011	0.183692	0.264882
427	lib2-427	1737	1171	2447	827	827	965.12	447.143	1229.75	485.871	0.463303	0.395096
428	lib2-428	1570	581	2811	287	287	872.33	221.853	1412.68	168.616	0.254322	0.119358
429	lib2-429	1570	581	2811	287	287	872.33	221.853	1412.68	168.616	0.254322	0.119358
430	lib2-430	579	27	599	60	27	321.707	10.3099	301.031	35.2506	0.0320474	0.1171
431	lib2-431	455	25	844	33	25	252.809	9.54617	424.157	19.3878	0.0377604	0.0457091
432	lib2-432	1135	120	3035	233	120	630.634	45.8216	1525.26	136.89	0.0726596	0.0897488
433	lib2-433	1140	242	1606	220	220	633.412	92.4069	807.105	129.252	0.145888	0.160143
434	lib2-434	147	374	245	189	147	81.6768	142.811	123.126	111.04	1.74849	0.901835
435	lib2-435	2671	519	2096	220	220	1484.07	198.179	1053.36	129.252	0.133537	0.122705
436	lib2-436	14	12	155	20	12	7.77874	4.58216	77.8962	11.7502	0.589062	0.150845
437	lib2-437	353	125	114	45	45	196.135	47.7309	57.2914	26.438	0.243357	0.461465
438	lib2-438	2080	381	2764	283	283	1155.7	145.484	1389.06	166.265	0.125884	0.119696
439	lib2-439	330	177	340	42	42	183.356	67.5869	170.869	24.6754	0.36861	0.144411
440	lib2-440	198	285	316	64	64	110.014	108.826	158.808	37.6007	0.989208	0.236769
441	lib2-441	137	37	174	7	7	76.1205	14.1283	87.4447	4.11257
442	lib2-442	230	83	282	109	83	127.794	31.6933	141.721	64.0387	0.248004	0.451865
443	lib2-443	442	107	878	88	88	245.586	40.8576	441.244	51.7009	0.166368	0.117171
444	lib2-444	964	219	1449	291	219	535.622	83.6245	728.204	170.966	0.156126	0.234777
445	lib2-445	556	211	222	62	62	308.927	80.5697	111.567	36.4257	0.260805	0.32649
446	lib2-446	3749	994	3309	478	478	2083.04	379.556	1662.96	280.83	0.182213	0.168874
447	lib2-447	1967	393	1481	253	253	1092.91	150.066	744.285	148.64	0.137308	0.199709
448	lib2-448	266	96	157	59	59	147.796	36.6573	78.9013	34.6631	0.248026	0.439323
449	lib2-449	452	319	740	163	163	251.142	121.809	371.891	95.7642	0.485021	0.257506
450	lib2-450	313	191	597	56	56	173.91	72.9327	300.026	32.9006	0.41937	0.109659
451	lib2-451	446	154	717	79	79	247.808	58.8044	360.333	46.4133	0.237298	0.128807
452	lib2-452	2580	944	3347	458	458	1433.51	360.463	1682.05	269.08	0.251455	0.159971
453	lib2-453	545	147	714	115	115	302.815	56.1315	358.825	67.5637	0.185365	0.188292
454	lib2-454	1530	1357	1053	812	812	850.105	518.166	529.191	477.059	0.609532	0.901486
455	lib2-455	1530	1357	1053	812	812	850.105	518.166	529.191	477.059	0.609532	0.901486
456	lib2-456	1530	1357	1053	812	812	850.105	518.166	529.191	477.059	0.609532	0.901486
457	lib2-457	1530	1357	1053	812	812	850.105	518.166	529.191	477.059	0.609532	0.901486
458	lib2-458	972	179	867	167	167	540.067	68.3506	435.716	98.1143	0.126559	0.225179
459	lib2-459	511	91	285	63	63	283.924	34.7481	143.228	37.0132	0.122385	0.25842
460	lib2-460	1044	183	1663	84	84	580.072	69.878	835.751	49.3509	0.120464	0.0590498
461	lib2-461	1376	249	1421	301	249	764.539	95.0799	714.132	176.841	0.124362	0.24763
462	lib2-462	530	243	793	188	188	294.481	92.7888	398.527	110.452	0.315093	0.277151
463	lib2-463	286	99	508	56	56	158.909	37.8028	255.298	32.9006	0.23789	0.128871
464	lib2-464	451	186	416	114	114	250.587	71.0235	209.063	66.9762	0.283429	0.320363
465	lib2-465	1098	143	1688	116	116	610.076	54.6041	848.315	68.1512	0.0895038	0.0803372
466	lib2-466	503	233	380	89	89	279.479	88.9703	190.971	52.2884	0.318343	0.273803
467	lib2-467	187	66	365	53	53	103.902	25.2019	183.433	31.1381	0.242555	0.169752
468	lib2-468	311	106	528	82	82	172.799	40.4758	265.35	48.1759	0.234236	0.181556
469	lib2-469	603	453	576	206	206	335.042	172.977	289.472	121.027	0.516284	0.418096
470	lib2-470	472	345	612	103	103	262.255	131.737	307.564	60.5136	0.502325	0.196751
471	lib2-471	2230	3306	3363	1746	1746	1239.04	1262.39	1690.1	1025.79	1.01884	0.606944
472	lib2-472	904	118	704	307	118	502.284	45.0579	353.799	180.366	0.089706	0.509797
473	lib2-473	1795	396	2189	249	249	997.346	151.211	1100.1	146.29	0.151614	0.13298
474	lib2-474	180	75	664	25	25	100.012	28.6385	333.697	14.6878	0.28635	0.0440152
475	lib2-475	454	331	247	148	148	252.253	126.391	124.131	86.9516	0.501049	0.70048
476	lib2-476	1326	496	1087	318	318	736.758	189.396	546.278	186.828	0.257067	0.342002
477	lib2-477	120	50	363	42	42	66.6749	19.0923	182.428	24.6754	0.28635	0.135261
478	lib2-478	541	186	1006	91	91	300.593	71.0235	505.571	53.4635	0.236278	0.105749
479	lib2-479	2007	182	2012	180	180	1115.14	69.4961	1011.14	105.752	0.0623206	0.104587
480	lib2-480	395	73	581	144	73	219.472	27.8748	291.985	84.6015	0.127009	0.289746
481	lib2-481	447	76	319	72	72	248.364	29.0204	160.315	42.3008	0.116846	0.26386
482	lib2-482	1373	313	2152	250	250	762.872	119.518	1081.5	146.878	0.156669	0.135809
483	lib2-483	1935	471	3069	365	365	1075.13	179.85	1542.34	214.441	0.167281	0.139036
484	lib2-484	1394	236	1282	133	133	774.54	90.1159	644.277	78.1389	0.116348	0.121282
485	lib2-485	3437	2411	6706	1037	1037	1909.68	920.633	3370.14	609.248	0.482087	0.180778
486	lib2-486	1943	986	1886	583	583	1079.58	376.501	947.821	342.519	0.348748	0.361375
487	lib2-487	237	48	319	59	48	131.683	18.3286	160.315	34.6631	0.139188	0.216218
488	lib2-488	1676	529	2408	345	345	931.226	201.997	1210.15	202.691	0.216915	0.167492
489	lib2-489	638	615	496	328	328	354.488	234.836	249.268	192.703	0.662464	0.773078
490	lib2-490	224	161	234	110	110	124.46	61.4773	117.598	64.6262	0.493953	0.549551
491	lib2-491	1267	223	1071	251	223	703.976	85.1518	538.237	147.465	0.120958	0.273978
492	lib2-492	152	34	174	24	24	84.4549	12.9828	87.4447	14.1003	0.153725	0.161248
493	lib2-493	746	143	1115	104	104	414.496	54.6041	560.35	61.1011	0.131736	0.109041
494	lib2-494	554	194	695	123	123	307.816	74.0783	349.276	72.2638	0.240658	0.206896
495	lib2-495	223	50	165	24	24	123.904	19.0923	82.9217	14.1003	0.15409	0.170043
496	lib2-496	1573	489	1415	392	392	873.997	186.723	711.117	230.304	0.213643	0.323863
497	lib2-497	933	174	248	106	106	518.398	66.4414	124.634	62.2761	0.128167	0.499672
498	lib2-498	90	15	134	49	15	50.0062	5.7277	67.3425	28.788	0.11454	0.427487
499	lib2-499	2388	2374	3101	850	850	1326.83	906.504	1558.43	499.384	0.68321	0.320441
500	lib2-500	558	133	1110	120	120	310.038	50.7856	557.837	70.5013	0.163804	0.126383
501	lib2-501	404	135	663	38	38	224.472	51.5493	333.195	22.3254	0.229647	0.0670041
502	lib2-502	492	224	461	91	91	273.367	85.5337	231.678	53.4635	0.312889	0.230766
503	lib2-503	964	439	1795	230	230	535.622	167.631	902.088	135.127	0.312965	0.149794
504	lib2-504	993	2876	1009	1485	993	551.735	1098.19	507.079	872.453	1.99043	1.72055
505	lib2-505	1582	385	969	563	385	878.998	147.011	486.977	330.768	0.167248	0.679228
506	lib2-506	893	89	1078	42	42	496.173	33.9844	541.755	24.6754	0.068493	0.0455472
507	lib2-507	2010	725	881	509	509	1116.81	276.839	442.752	299.043	0.247885	0.675419
508	lib2-508	990	424	1077	459	424	550.068	161.903	541.253	269.667	0.294333	0.498228
509	lib2-509	2056	780	3098	414	414	1142.36	297.841	1556.92	243.229	0.260723	0.156225
510	lib2-510	817	236	693	53	53	453.945	90.1159	348.271	31.1381	0.198517	0.0894075
511	lib2-511	1105	499	912	134	134	613.965	190.542	458.331	78.7264	0.310346	0.171768
512	lib2-512	2029	542	1834	318	318	1127.36	206.961	921.688	186.828	0.18358	0.202702
513	lib2-513	98	29	100	72	29	54.4512	11.0736	50.2556	42.3008	0.203367	0.841712
514	lib2-514	1804	246	1657	130	130	1002.35	93.9343	832.735	76.3764	0.0937144	0.0917175
515	lib2-515	1631	425	1784	273	273	906.223	162.285	896.56	160.39	0.179078	0.178895
516	lib2-516	1721	566	2072	244	244	956.23	216.125	1041.3	143.353	0.226018	0.137667
517	lib2-517	540	201	1236	181	181	300.037	76.7512	621.159	106.339	0.255806	0.171195
518	lib2-518	716	318	1100	215	215	397.827	121.427	552.812	126.315	0.305226	0.228495
519	lib2-519	1696	1204	2082	604	604	942.339	459.744	1046.32	354.856	0.487875	0.339147
520	lib2-520	111	26	68	4	4	61.6743	9.92802	34.1738	2.35004
521	lib2-521	158	62	195	83	62	87.7887	23.6745	97.9984	48.7634	0.269676	0.497594
522	lib2-522	536	52	388	75	52	297.815	19.856	194.992	44.0633	0.0666725	0.225975
523	lib2-523	2807	606	3526	449	449	1559.64	231.399	1772.01	263.792	0.148367	0.148866
524	lib2-524	1195	1838	923	633	633	663.971	701.835	463.859	371.894	1.05703	0.801739
525	lib2-525	1017	487	597	656	487	565.07	185.959	300.026	385.407	0.329091	1.28458
526	lib2-526	82	7	149	11	7	45.5612	2.67293	74.8808	6.46262
527	lib2-527	139	20	198	14	14	77.2318	7.63694	99.5061	8.22515	0.0988833	0.0826597
528	lib2-528	566	233	774	85	85	314.483	88.9703	388.978	49.9384	0.282909	0.128383
529	lib2-529	435	1230	715	522	435	241.697	469.672	359.328	306.681	1.94323	0.853485
530	lib2-530	76	22	260	40	22	42.2275	8.40063	130.665	23.5004	0.198938	0.179853
531	lib2-531	565	55	289	11	11	313.928	21.0016	145.239	6.46262	0.0668994	0.0444965
532	lib2-532	473	208	924	178	178	262.81	79.4241	464.362	104.577	0.302211	0.225206
533	lib2-533	3194	924	3526	983	924	1774.66	352.826	1772.01	577.523	0.198813	0.325914
534	lib2-534	911	458	1604	256	256	506.174	174.886	806.1	150.403	0.345506	0.186581
535	lib2-535	109	67	101	34	34	60.5631	25.5837	50.7582	19.9754	0.422431	0.39354
536	lib2-536	836	164	1011	141	141	464.502	62.6229	508.084	82.839	0.134817	0.163042
537	lib2-537	492	50	283	47	47	273.367	19.0923	142.223	27.613	0.0698414	0.194152
538	lib2-538	436	703	277	344	277	242.252	268.438	139.208	202.104	1.10809	1.45181
539	lib2-539	1298	670	1201	343	343	721.2	255.837	603.57	201.516	0.354738	0.333874
540	lib2-540	690	467	853	343	343	383.381	178.322	428.68	201.516	0.465131	0.470085
541	lib2-541	1764	696	1264	550	550	980.121	265.765	635.231	323.131	0.271156	0.508683
542	lib2-542	262	161	335	52	52	145.574	61.4773	168.356	30.5506	0.422311	0.181464
543	lib2-543	432	197	606	136	136	240.03	75.2238	304.549	79.9014	0.313394	0.26236
544	lib2-544	972	204	1951	282	204	540.067	77.8968	980.487	165.678	0.144235	0.168975
545	lib2-545	893	154	854	105	105	496.173	58.8044	429.183	61.6886	0.118516	0.143735
546	lib2-546	3213	831	3437	717	717	1785.22	317.315	1727.28	421.245	0.177745	0.243877
547	lib2-547	219	146	292	78	78	121.682	55.7496	146.746	45.8258	0.458159	0.312279
548	lib2-548	976	305	548	186	186	542.289	116.463	275.401	109.277	0.214762	0.396793
549	lib2-549	63	37	709	91	37	35.0043	14.1283	356.312	53.4635	0.403617	0.150047
550	lib2-550	618	197	720	127	127	343.376	75.2238	361.84	74.6138	0.219071	0.206207
551	lib2-551	2059	579	2778	565	565	1144.03	221.089	1396.1	331.943	0.193255	0.237765
552	lib2-552	60	63	35	10	10	33.3375	24.0564	17.5895	5.87511	0.721601	0.334013
553	lib2-553	1318	202	962	149	149	732.313	77.1331	483.459	87.5391	0.105328	0.181068
554	lib2-554	336	90	685	58	58	186.69	34.3662	344.251	34.0756	0.184082	0.0989848
555	lib2-555	486	38	401	13	13	270.033	14.5102	201.525	7.63764	0.0537348	0.0378992
556	lib2-556	365	84	139	32	32	202.803	32.0751	69.8553	18.8003	0.158159	0.269133
557	lib2-557	47	7	153	28	7	26.1143	2.67293	76.8911	16.4503
558	lib2-558	1479	1391	4932	1838	1391	821.768	531.149	2478.61	1079.84	0.646349	0.435666
559	lib2-559	270	84	226	56	56	150.019	32.0751	113.578	32.9006	0.213808	0.289675
560	lib2-560	98	18	37	16	16	54.4512	6.87324	18.5946	9.40017	0.126228	0.505533
561	lib2-561	676	206	937	146	146	375.602	78.6605	470.895	85.7765	0.209425	0.182156
562	lib2-562	2839	1550	3403	558	558	1577.42	591.863	1710.2	327.831	0.37521	0.191692
563	lib2-563	2014	284	1237	373	284	1119.03	108.445	621.662	219.141	0.0969096	0.352509
564	lib2-564	1122	228	1317	109	109	623.411	87.0611	661.866	64.0387	0.139653	0.0967547
565	lib2-565	697	122	1044	140	122	387.27	46.5853	524.668	82.2515	0.120292	0.156768
566	lib2-566	902	186	1162	129	129	501.173	71.0235	583.97	75.7889	0.141715	0.129782
567	lib2-567	1267	101	1065	81	81	703.976	38.5665	535.222	47.5884	0.0547839	0.0889133
568	lib2-568	789	241	730	155	155	438.388	92.0251	366.866	91.0641	0.209917	0.248222
569	lib2-569	755	216	715	155	155	419.496	82.4789	359.328	91.0641	0.196614	0.253429
570	lib2-570	149	100	175	36	36	82.788	38.1847	87.9473	21.1504	0.461234	0.240489
571	lib2-571	1485	408	1435	222	222	825.102	155.794	721.168	130.427	0.188817	0.180856
572	lib2-572	6944	7357	4884	3799	3799	3858.26	2809.25	2454.48	2231.95	0.728113	0.909337
573	lib2-573	242	76	513	92	76	134.461	29.0204	257.811	54.051	0.215827	0.209653
574	lib2-574	532	91	285	72	72	295.592	34.7481	143.228	42.3008	0.117554	0.295338
575	lib2-575	151	107	176	50	50	83.8993	40.8576	88.4499	29.3755	0.486984	0.332115
576	lib2-576	631	352	864	139	139	350.599	134.41	434.208	81.664	0.383373	0.188076
577	lib2-577	511	61	644	62	61	283.924	23.2927	323.646	36.4257	0.0820383	0.112548
578	lib2-578	560	188	499	141	141	311.15	71.7872	250.775	82.839	0.230716	0.330331
579	lib2-579	864	533	694	262	262	480.059	203.524	348.774	153.928	0.423957	0.44134
580	lib2-580	511	61	644	62	61	283.924	23.2927	323.646	36.4257	0.0820383	0.112548
581	lib2-581	54	20	51	19	19	30.0037	7.63694	25.6304	11.1627	0.254533	0.435527
582	lib2-582	490	287	601	317	287	272.256	109.59	302.036	186.241	0.402526	0.616618
583	lib2-583	792	520	865	240	240	440.055	198.56	434.711	141.003	0.451218	0.324359
584	lib2-584	277	11	249	25	11	153.908	4.20032	125.136	14.6878	0.0272911	0.117374
585	lib2-585	1008	484	1381	225	225	560.069	184.814	694.03	132.19	0.329984	0.190467
586	lib2-586	926	498	874	164	164	514.508	190.16	439.234	96.3517	0.369595	0.219363
587	lib2-587	926	498	874	164	164	514.508	190.16	439.234	96.3517	0.369595	0.219363
588	lib2-588	91	10	142	12	10	50.5618	3.81847	71.363	7.05013	0.0755208	0.0987925
589	lib2-589	210	191	519	100	100	116.681	72.9327	260.827	58.7511	0.62506	0.22525
590	lib2-590	618	52	377	71	52	343.376	19.856	189.464	41.7133	0.0578259	0.220165
591	lib2-591	282	92	654	67	67	156.686	35.1299	328.672	39.3632	0.224206	0.119765
592	lib2-592	117	3	4	2	2	65.0081	1.14554	2.01022	1.17502
593	lib2-593	2989	860	3064	385	385	1660.76	328.388	1539.83	226.192	0.197734	0.146894
594	lib2-594	270	32	188	25	25	150.019	12.2191	94.4805	14.6878	0.0814506	0.155458
595	lib2-595	234	230	231	111	111	130.016	87.8248	116.09	65.2137	0.675491	0.561749
596	lib2-596	623	164	610	158	158	346.154	62.6229	306.559	92.8267	0.18091	0.302802
597	lib2-597	74	16	122	38	16	41.1162	6.10955	61.3118	22.3254	0.148592	0.364129
598	lib2-598	775	143	270	66	66	430.609	54.6041	135.69	38.7757	0.126807	0.285767
599	lib2-599	602	177	749	139	139	334.486	67.5869	376.414	81.664	0.202062	0.216952
600	lib2-600	926	160	1152	161	160	514.508	61.0955	578.945	94.5892	0.118745	0.163382
601	lib2-601	457	108	875	74	74	253.92	41.2395	439.736	43.4758	0.162411	0.0988678
602	lib2-602	385	50	643	53	50	213.915	19.0923	323.144	31.1381	0.0892518	0.0963599
603	lib2-603	8678	2232	10865	1265	1265	4821.71	852.282	5460.27	743.201	0.176759	0.136111
604	lib2-604	8678	2232	10865	1265	1265	4821.71	852.282	5460.27	743.201	0.176759	0.136111
605	lib2-605	8678	2232	10865	1265	1265	4821.71	852.282	5460.27	743.201	0.176759	0.136111
606	lib2-606	768	68	969	88	68	426.72	25.9656	486.977	51.7009	0.0608493	0.106167
607	lib2-607	2504	3714	1972	1769	1769	1391.28	1418.18	991.04	1039.31	1.01933	1.0487
608	lib2-608	297	121	674	159	121	165.02	46.2035	338.723	93.4142	0.279986	0.275784
609	lib2-609	1214	351	1664	193	193	674.528	134.028	836.253	113.39	0.198699	0.135592
610	lib2-610	473	52	455	71	52	262.81	19.856	228.663	41.7133	0.0755527	0.182422
611	lib2-611	178	66	29	20	20	98.9011	25.2019	14.5741	11.7502	0.254819	0.806238
612	lib2-612	199	42	230	33	33	110.569	16.0376	115.588	19.3878	0.145045	0.167733
613	lib2-613	820	218	985	162	162	455.612	83.2426	495.018	95.1767	0.182705	0.192269
614	lib2-614	903	908	990	569	569	501.729	346.717	497.53	334.294	0.691044	0.671906
615	lib2-615	1138	184	911	140	140	632.301	70.2598	457.829	82.2515	0.111118	0.179656
616	lib2-616	4547	1457	3955	1036	1036	2526.42	556.351	1987.61	608.661	0.220213	0.306228
617	lib2-617	1070	291	1798	238	238	594.518	111.117	903.596	139.828	0.186903	0.154746
618	lib2-618	160	91	93	62	62	88.8999	34.7481	46.7377	36.4257	0.390867	0.779363
619	lib2-619	710	156	503	164	156	394.493	59.5681	252.786	96.3517	0.150999	0.38116
620	lib2-620	253	91	246	27	27	140.573	34.7481	123.629	15.8628	0.247189	0.12831
621	lib2-621	187	81	263	26	26	103.902	30.9296	132.172	15.2753	0.297681	0.115571
622	lib2-622	88	22	157	20	20	48.8949	8.40063	78.9013	11.7502	0.17181	0.148923
623	lib2-623	54	23	13	20	13	30.0037	8.78248	6.53323	11.7502	0.292713	1.79853
624	lib2-624	382	339	1093	149	149	212.249	129.446	549.294	87.5391	0.60988	0.159367
625	lib2-625	508	315	355	176	176	282.257	120.282	178.407	103.402	0.426142	0.579583
626	lib2-626	2369	701	2214	311	311	1316.27	267.675	1112.66	182.716	0.203358	0.164215
627	lib2-627	1339	309	1913	225	225	743.981	117.991	961.39	132.19	0.158594	0.137499
628	lib2-628	122	30	222	30	30	67.7862	11.4554	111.567	17.6253	0.168993	0.157979
629	lib2-629	149	132	200	129	129	82.788	50.4038	100.511	75.7889	0.608829	0.754034
630	lib2-630	593	1692	1074	808	593	329.485	646.085	539.745	474.709	1.96089	0.879505
631	lib2-631	830	173	809	80	80	461.168	66.0595	406.568	47.0008	0.143244	0.115604
632	lib2-632	132	23	475	20	20	73.3424	8.78248	238.714	11.7502	0.119746	0.0492229
633	lib2-633	1	0	107	16	0	0.555624	0	53.7735	9.40017
634	lib2-634	866	165	702	104	104	481.171	63.0047	352.794	61.1011	0.13094	0.173192
635	lib2-635	798	278	792	173	173	443.388	106.153	398.024	101.639	0.239414	0.25536
636	lib2-636	88	71	72	40	40	48.8949	27.1111	36.184	23.5004	0.554477	0.649469
637	lib2-637	751	385	888	141	141	417.274	147.011	446.27	82.839	0.352313	0.185625
638	lib2-638	943	829	993	327	327	523.954	316.551	499.038	192.116	0.604158	0.384973
639	lib2-639	23	40	30	11	11	12.7794	15.2739	15.0767	6.46262	1.1952	0.42865
640	lib2-640	225	107	310	87	87	125.015	40.8576	155.792	51.1134	0.32682	0.328087
641	lib2-641	285	474	526	314	285	158.353	180.995	264.344	184.478	1.14299	0.697871
642	lib2-642	799	234	461	254	234	443.944	89.3522	231.678	149.228	0.201269	0.644116
643	lib2-643	743	189	672	99	99	412.829	72.1691	337.718	58.1635	0.174816	0.172225
644	lib2-644	740	382	885	328	328	411.162	145.865	444.762	192.703	0.354764	0.433273
645	lib2-645	1516	398	1179	288	288	842.327	151.975	592.514	169.203	0.180423	0.285568
646	lib2-646	638	318	902	138	138	354.488	121.427	453.306	81.0765	0.342542	0.178856
647	lib2-647	1910	385	1129	233	233	1061.24	147.011	567.386	136.89	0.138527	0.241264
648	lib2-648	511	96	613	130	96	283.924	36.6573	308.067	76.3764	0.12911	0.247921
649	lib2-649	3821	1256	3311	698	698	2123.04	479.6	1663.96	410.082	0.225902	0.246449
650	lib2-650	3821	1256	3311	698	698	2123.04	479.6	1663.96	410.082	0.225902	0.246449
651	lib2-651	3821	1256	3311	698	698	2123.04	479.6	1663.96	410.082	0.225902	0.246449
652	lib2-652	2531	4663	2521	2516	2516	1406.29	1780.55	1266.94	1478.18	1.26614	1.16673
653	lib2-653	2531	4663	2521	2516	2516	1406.29	1780.55	1266.94	1478.18	1.26614	1.16673
654	lib2-654	963	365	992	418	365	535.066	139.374	498.536	245.579	0.26048	0.492602
655	lib2-655	39	60	10	4	4	21.6694	22.9108	5.02556	2.35004
656	lib2-656	5	8	2	1	1	2.77812	3.05477	1.00511	0.587511
657	lib2-657	334	170	193	47	47	185.579	64.914	96.9933	27.613	0.349792	0.28469
658	lib2-658	87	16	103	9	9	48.3393	6.10955	51.7633	5.2876
659	lib2-659	593	68	235	50	50	329.485	25.9656	118.101	29.3755	0.0788065	0.248733
660	lib2-660	3416	911	3756	605	605	1898.01	347.862	1887.6	355.444	0.183277	0.188305
661	lib2-661	443	210	441	68	68	246.142	80.1878	221.627	39.9507	0.325779	0.180261
662	lib2-662	4	2	15	3	2	2.2225	0.763694	7.53834	1.76253
663	lib2-663	1159	170	915	159	159	643.969	64.914	459.839	93.4142	0.100803	0.203146
664	lib2-664	330	19	168	52	19	183.356	7.25509	84.4294	30.5506	0.0395683	0.361847
665	lib2-665	639	91	347	126	91	355.044	34.7481	174.387	74.0263	0.0978697	0.424495
666	lib2-666	351	327	202	258	202	195.024	124.864	101.516	151.578	0.640248	1.49314
667	lib2-667	124	18	198	14	14	68.8974	6.87324	99.5061	8.22515	0.0997605	0.0826597
668	lib2-668	179	68	200	67	67	99.4568	25.9656	100.511	39.3632	0.261074	0.39163
669	lib2-669	491	128	457	103	103	272.812	48.8764	229.668	60.5136	0.179158	0.263483
670	lib2-670	266	63	853	58	58	147.796	24.0564	428.68	34.0756	0.162767	0.0794896
671	lib2-671	2591	528	2191	304	304	1439.62	201.615	1101.1	178.603	0.140047	0.162204
672	lib2-672	3807	939	4159	606	606	2115.26	358.554	2090.13	356.031	0.169508	0.170339
673	lib2-673	899	410	987	431	410	499.506	156.557	496.023	253.217	0.313424	0.510495
674	lib2-674	341	78	138	83	78	189.468	29.7841	69.3527	48.7634	0.157198	0.703121
675	lib2-675	169	82	259	33	33	93.9005	31.3114	130.162	19.3878	0.333453	0.148952
676	lib2-676	532	90	430	95	90	295.592	34.3662	216.099	55.8135	0.116262	0.258277
677	lib2-677	1886	321	1653	238	238	1047.91	122.573	830.725	139.828	0.116969	0.16832
678	lib2-678	2250	498	1920	284	284	1250.15	190.16	964.908	166.853	0.152109	0.172921
679	lib2-679	357	209	754	204	204	198.358	79.806	378.927	119.852	0.402333	0.316293
680	lib2-680	850	115	598	101	101	472.281	43.9124	300.528	59.3386	0.0929794	0.197447
681	lib2-681	566	111	243	93	93	314.483	42.385	122.121	54.6385	0.134777	0.447412
682	lib2-682	844	162	687	86	86	468.947	61.8592	345.256	50.5259	0.131911	0.146343
683	lib2-683	150	63	137	42	42	83.3437	24.0564	68.8502	24.6754	0.28864	0.358393
684	lib2-684	158	323	107	413	107	87.7887	123.337	53.7735	242.642	1.40493	4.5123
685	lib2-685	413	98	601	110	98	229.473	37.421	302.036	64.6262	0.163074	0.213968
686	lib2-686	732	285	800	63	63	406.717	108.826	402.045	37.0132	0.267573	0.0920623
687	lib2-687	504	257	427	187	187	280.035	98.1346	214.591	109.864	0.350437	0.511971
688	lib2-688	2494	5523	3267	2012	2012	1385.73	2108.94	1641.85	1182.07	1.5219	0.719963
689	lib2-689	2556	5641	3371	2069	2069	1420.18	2154	1694.12	1215.56	1.51671	0.717518
690	lib2-690	2556	5641	3371	2069	2069	1420.18	2154	1694.12	1215.56	1.51671	0.717518
691	lib2-691	2554	5639	3371	2068	2068	1419.06	2153.23	1694.12	1214.97	1.51736	0.717171
692	lib2-692	626	107	847	168	107	347.821	40.8576	425.665	98.7018	0.117467	0.231877
693	lib2-693	73	8	20	15	8	40.5606	3.05477	10.0511	8.81266
694	lib2-694	413	263	315	67	67	229.473	100.426	158.305	39.3632	0.437637	0.248654
695	lib2-695	1088	476	660	188	188	604.519	181.759	331.687	110.452	0.300667	0.333001
696	lib2-696	1224	573	768	199	199	680.084	218.798	385.963	116.915	0.321722	0.302917
697	lib2-697	375	93	433	40	40	208.359	35.5118	217.607	23.5004	0.170435	0.107995
698	lib2-698	1252	467	1337	313	313	695.642	178.322	671.917	183.891	0.256342	0.273681
699	lib2-699	71	73	143	25	25	39.4493	27.8748	71.8655	14.6878	0.706598	0.204378
700	lib2-700	3504	773	2222	488	488	1946.91	295.168	1116.68	286.705	0.151608	0.256748
701	lib2-701	1191	148	998	186	148	661.749	56.5133	501.551	109.277	0.0854	0.217878
702	lib2-702	1052	209	976	174	174	584.517	79.806	490.495	102.227	0.136533	0.208416
703	lib2-703	1318	158	1566	173	158	732.313	60.3318	787.003	101.639	0.0823853	0.129147
704	lib2-704	435	110	905	136	110	241.697	42.0032	454.813	79.9014	0.173785	0.17568
705	lib2-705	127	101	340	24	24	70.5643	38.5665	170.869	14.1003	0.546545	0.0825208
[truncated: 288 more rows]

## Sheet: Results Exp2
Fragment number	Fragment name	Trbeta no T3	Trbeta with T3	Min read	Trbeta noT3	Trbeta with T3	FC Trbeta
[truncated: 993 more rows]

[truncated: 1 more sheets: Deseq2 analysis]
